# Supplementary material for: An ancient genome duplication event drives the development and evolution of spinnerets in spiders
Source: Sci Adv. 2026 Jan 14;12(3):eadw2173. doi: 10.1126/sciadv.adw2173 (PMC12802834; doi:10.1126/sciadv.adw2173)
Supplement: Supplementary file 2 — Tables S1 to S20 [file sciadv.adw2173_tables_s1_to_s20.zip]

Archive with 1 entries (1 files):
- adw2173_tables_s1_to_s20.xlsx
