# Supplementary material for: An ancient genome duplication event drives the development and evolution of spinnerets in spiders
Source: Sci Adv. 2026 Jan 14;12(3):eadw2173. doi: 10.1126/sciadv.adw2173 (PMC12802834; doi:10.1126/sciadv.adw2173)
Supplement: Supplementary file 2 — Tables S1 to S20 [file sciadv.adw2173_tables_s1_to_s20.zip › adw2173_tables_s1_to_s20.xlsx]

## Sheet: Table S1
Table S1. The BUSCO assessment results of Typopeltis vanoorti.
	wtdbg2		hifiasm		Juicer+3D-DNA
	Counts	Percentages	Counts	Percentages	Counts	Percentages
Complete BUSCOs (C)	2754	0.939	2735	0.932	2822	0.962
Complete and single-copy BUSCOs (S)	2494	0.85	2363	0.805	2543	0.867
Complete and duplicated BUSCOs (D)	260	0.089	372	0.127	279	0.095
Fragmented BUSCOs (F)	66	0.022	91	0.031	39	0.013
Missing BUSCOs (M)	114	0.039	108	0.037	73	0.025
Note: 2934 Total BUSCO groups searched (arachnida_odb10).

## Sheet: Table S2
Table S2. The BUSCO assessment results of Luthela beijing.
	Juicer+3D-DNA
	Counts	Percentages
Complete BUSCOs (C)	2858	0.974
Complete and single-copy BUSCOs (S)	2634	0.898
Complete and duplicated BUSCOs (D)	224	0.076
Fragmented BUSCOs (F)	35	0.012
Missing BUSCOs (M)	41	0.014
Note: 2934 Total BUSCO groups searched (arachnida_odb10).

## Sheet: Table S3
Table S3. The BUSCO assessment results of Atypus sp.
	Juicer+3D-DNA
	Counts	Percentages
Complete BUSCOs (C)	2764	0.942
Complete and single-copy BUSCOs (S)	2598	0.885
Complete and duplicated BUSCOs (D)	166	0.057
Fragmented BUSCOs (F)	38	0.013
Missing BUSCOs (M)	132	0.045
Note: 2934 Total BUSCO groups searched (arachnida_odb10).

## Sheet: TableS 4
Table S4. The BUSCO assessment results of Luthela beijing, Typopeltis vanoorti and Atypus sp.
	Annotation of L. beijing		Annotation of T. vanoorti		Annotation of A. sp.
	Counts	Percentages	Counts	Percentages	Counts	Percentages
Complete BUSCOs (C)	2855	0.973	2832	0.965	2778	0.947
Complete and single-copy BUSCOs (S)	1373	0.468	1294	0.441	1592	0.543
Complete and duplicated BUSCOs (D)	1482	0.505	1538	0.524	1186	0.404
Fragmented BUSCOs (F)	9	0.003	20	0.007	25	0.009
Missing BUSCOs (M)	70	0.024	82	0.028	131	0.044
Note: 2934 Total BUSCO groups searched (arachnida_odb10).

## Sheet: Table S5
Table S5. List of species used for phylogenetic analysis.
Common name	Species name	References
black-legged or deer tick	Ixodes scapularis	-1
two-spotted spider mite	Tetranychus urticae	-2
daddy-long-legs	Phalangium opilio	-3
mangrove horseshoe crab	Carcinoscorpius rotundicauda	-4
bark scorpion	Centruroides sculpturatus	-5
whip scorpion	Typopeltis vanoorti	Newly sequenced
segmented spider	Luthela beijing	Newly sequenced
purse-web spider	Atypus karschi	Newly sequenced
lampshade web spider	Ectatosticta davidi	-6
hackled orb weavers	Octonoba sinensis
fen raft spider	Dolomedes plantarius	Wellcome Sanger Institute (2022)
batik golden web spider	Trichonephila antipodiana	-7
european wasp spider	Argiope bruennichi	-8
common house spider	Parasteatoda tepidariorum	-9
black widow spider	Latrodectus elegans	-10

## Sheet: Table S6
Table S6. The calibration points are from fossil specimens.
Node calibrated	ages	Fossil	Ref.
Scorpiones + Tetrapulmonata	433-514 (Ma)	Dolichophonus loudenensis (Larie, 1899), NMS 1897.122.196 (holotype).	-11
Mesothelae + Opisthothelae	298-388 (Ma)	Palaeothele montceauensis (Selden, 1996), Muséum d'Histoire Naturelle, Autun: 51961 (holotype).	-12
Telemidae + (Scytodoidea + Lost Tracheae Clade)	98-318 (Ma)	Telemofila crassifemoralis Wunderlich, 2017, IZCAS-Ar43140Fo (holotype).	-12
Note: The calibration points of root from TimeTree: 432-636 (Ma)

## Sheet: Table S7
Table S7. Homologous gene sets used to test the WGD hypotheses on the chelicerate phylogeny.
BCnS	Homologous_gene_on_Is	gene_ID	Species	Location
A1a	XP_002400237.4	STRG.32896	Atypus	A1a_HiC_scaffold_19_Ak.32896
A1a	XP_002400237.4	STRG.17050	Atypus	A1a_HiC_scaffold_8_Ak.17044
A1a	XP_002400237.4	STRG.36955	Luthela	A1a_Chr_17_36922
A1a	XP_002400237.4	STRG.45710	Luthela	A1a_Chr_1_45710
A1a	XP_002400237.4	STRG.1204	Typopeltis	A1a_Chr_1_1194
A1a	XP_002400237.4	STRG.1249	Typopeltis	A1a_Chr_1_1249
A1a	XP_002411754.3	STRG.705	Atypus	A1a_HiC_scaffold_1_Ak.677
A1a	XP_002411754.3	STRG.37711	Atypus	A1a_HiC_scaffold_21_Ak.37711
A1a	XP_002411754.3	STRG.37888	Luthela	A1a_Chr_28_37887
A1a	XP_002411754.3	STRG.49347	Luthela	A1a_Chr_15_49335
A1a	XP_002411754.3	STRG.10307	Typopeltis	A1a_Chr_10_10257
A1a	XP_002411754.3	STRG.10374	Typopeltis	A1a_Chr_10_10374
A1a	XP_002413170.3	STRG.26735	Atypus	A1a_HiC_scaffold_14_Ak.26619
A1a	XP_002413170.3	STRG.11222	Atypus	A1a_HiC_scaffold_5_Ak.11215
A1a	XP_002413170.3	STRG.38492	Luthela	A1a_Chr_28_38241
A1a	XP_002413170.3	STRG.28075	Luthela	A1a_Chr_2_28073
A1a	XP_002413170.3	STRG.10693	Typopeltis	A1a_Chr_10_10624
A1a	XP_002413170.3	STRG.1223	Typopeltis	A1a_Chr_1_1194
A1a	XP_002435781.5	STRG.12776	Atypus	A1a_HiC_scaffold_5_Ak.12747
A1a	XP_002435781.5	STRG.2481	Atypus	A1a_HiC_scaffold_1_Ak.2480
A1a	XP_002435781.5	STRG.37608	Luthela	A1a_Chr_28_37581
A1a	XP_002435781.5	STRG.13682	Luthela	A1a_Chr_16_13643
A1a	XP_002435781.5	STRG.3533	Typopeltis	A1a_Chr_7_3485
A1a	XP_002435781.5	STRG.10263	Typopeltis	A1a_Chr_10_10257
A1a	XP_002436072.3	STRG.3499	Atypus	A1a_HiC_scaffold_2_Ak.3496
A1a	XP_002436072.3	STRG.27962	Atypus	A1a_HiC_scaffold_16_Ak.27960
A1a	XP_002436072.3	STRG.37671	Luthela	A1a_Chr_28_37581
A1a	XP_002436072.3	STRG.20053	Luthela	A1a_Chr_32_19970
A1a	XP_002436072.3	STRG.4306	Typopeltis	A1a_Chr_7_4328
A1a	XP_002436072.3	STRG.26283	Typopeltis	A1a_Chr_8_26282
A1a	XP_029823292.2	STRG.35398	Atypus	A1a_HiC_scaffold_20_Ak.35325
A1a	XP_029823292.2	STRG.2480	Atypus	A1a_HiC_scaffold_1_Ak.2480
A1a	XP_029823292.2	STRG.37683	Luthela	A1a_Chr_28_37581
A1a	XP_029823292.2	STRG.14079	Luthela	A1a_Chr_16_14068
A1a	XP_029823292.2	STRG.29025	Typopeltis	A1a_Chr_11_29023
A1a	XP_029823292.2	STRG.10130	Typopeltis	A1a_Chr_10_10092
A1a	XP_029824990.2	STRG.26744	Atypus	A1a_HiC_scaffold_14_Ak.26619
A1a	XP_029824990.2	STRG.38097	Atypus	A1a_HiC_scaffold_21_Ak.38095
A1a	XP_029824990.2	STRG.38555	Luthela	A1a_Chr_28_38241
A1a	XP_029824990.2	STRG.23749	Luthela	A1a_Chr_5_23743
A1a	XP_029824990.2	STRG.10681	Typopeltis	A1a_Chr_10_10624
A1a	XP_029824990.2	STRG.29044	Typopeltis	A1a_Chr_11_29023
A1a	XP_029828698.1	STRG.3531	Atypus	A1a_HiC_scaffold_2_Ak.3496
A1a	XP_029828698.1	STRG.31292	Atypus	A1a_HiC_scaffold_17_Ak.31292
A1a	XP_029828698.1	STRG.32542	Luthela	A1a_Chr_34_32478
A1a	XP_029828698.1	STRG.19894	Luthela	A1a_Chr_32_19894
A1a	XP_029828698.1	STRG.11083	Typopeltis	A1a_Chr_10_10930
A1a	XP_029828698.1	STRG.28860	Typopeltis	A1a_Chr_11_28770
A1a	XP_029830062.3	STRG.26578	Atypus	A1a_HiC_scaffold_14_Ak.26567
A1a	XP_029830062.3	STRG.2028	Atypus	A1a_HiC_scaffold_1_Ak.2013
A1a	XP_029830062.3	STRG.38377	Luthela	A1a_Chr_28_38241
A1a	XP_029830062.3	STRG.13796	Luthela	A1a_Chr_16_13737
A1a	XP_029830062.3	STRG.28781	Typopeltis	A1a_Chr_11_28770
A1a	XP_029830062.3	STRG.10584	Typopeltis	A1a_Chr_10_10598
A1a	XP_029830086.1	STRG.26633	Atypus	A1a_HiC_scaffold_14_Ak.26619
A1a	XP_029830086.1	STRG.5922	Atypus	A1a_HiC_scaffold_3_Ak.5913
A1a	XP_029830086.1	STRG.38282	Luthela	A1a_Chr_28_38241
A1a	XP_029830086.1	STRG.35514	Luthela	A1a_Chr_11_35514
A1a	XP_029830086.1	STRG.10415	Typopeltis	A1a_Chr_10_10395
A1a	XP_029830086.1	STRG.21099	Typopeltis	A1a_Chr_21_21060
A1a	XP_029832059.2	STRG.9151	Atypus	A1a_HiC_scaffold_4_Ak.9151
A1a	XP_029832059.2	STRG.12793	Atypus	A1a_HiC_scaffold_5_Ak.12747
A1a	XP_029832059.2	STRG.13753	Luthela	A1a_Chr_16_13737
A1a	XP_029832059.2	STRG.37154	Luthela	A1a_Chr_17_37149
A1a	XP_029832059.2	STRG.10979	Typopeltis	A1a_Chr_10_10930
A1a	XP_029832059.2	STRG.3553	Typopeltis	A1a_Chr_7_3485
A1a	XP_029832126.2	STRG.26581	Atypus	A1a_HiC_scaffold_14_Ak.26567
A1a	XP_029832126.2	STRG.2058	Atypus	A1a_HiC_scaffold_1_Ak.2013
A1a	XP_029832126.2	STRG.38396	Luthela	A1a_Chr_28_38241
A1a	XP_029832126.2	STRG.24009	Luthela	A1a_Chr_5_23906
A1a	XP_029832126.2	STRG.10456	Typopeltis	A1a_Chr_10_10395
A1a	XP_029832126.2	STRG.28787	Typopeltis	A1a_Chr_11_28770
A1a	XP_029835063.2	STRG.36339	Atypus	A1a_HiC_scaffold_21_Ak.36324
A1a	XP_029835063.2	STRG.2148	Atypus	A1a_HiC_scaffold_1_Ak.2124
A1a	XP_029835063.2	STRG.23954	Luthela	A1a_Chr_5_23906
A1a	XP_029835063.2	STRG.38181	Luthela	A1a_Chr_28_38178
A1a	XP_029835063.2	STRG.10484	Typopeltis	A1a_Chr_10_10395
A1a	XP_029835063.2	STRG.29305	Typopeltis	A1a_Chr_11_29288
A1a	XP_029835077.2	STRG.26572	Atypus	A1a_HiC_scaffold_14_Ak.26567
A1a	XP_029835077.2	STRG.2029	Atypus	A1a_HiC_scaffold_1_Ak.2013
A1a	XP_029835077.2	STRG.38373	Luthela	A1a_Chr_28_38241
A1a	XP_029835077.2	STRG.13820	Luthela	A1a_Chr_16_13737
A1a	XP_029835077.2	STRG.28778	Typopeltis	A1a_Chr_11_28770
A1a	XP_029835077.2	STRG.10579	Typopeltis	A1a_Chr_10_10598
A1a	XP_029835083.3	STRG.2143	Atypus	A1a_HiC_scaffold_1_Ak.2124
A1a	XP_029835083.3	STRG.36392	Atypus	A1a_HiC_scaffold_21_Ak.36389
A1a	XP_029835083.3	STRG.23966	Luthela	A1a_Chr_5_23906
A1a	XP_029835083.3	STRG.38184	Luthela	A1a_Chr_28_38178
A1a	XP_029835083.3	STRG.10480	Typopeltis	A1a_Chr_10_10395
A1a	XP_029835083.3	STRG.29300	Typopeltis	A1a_Chr_11_29288
A1a	XP_029835093.3	STRG.2438	Atypus	A1a_HiC_scaffold_1_Ak.2296
A1a	XP_029835093.3	STRG.36389	Atypus	A1a_HiC_scaffold_21_Ak.36389
A1a	XP_029835093.3	STRG.23969	Luthela	A1a_Chr_5_23906
A1a	XP_029835093.3	STRG.38185	Luthela	A1a_Chr_28_38178
A1a	XP_029835093.3	STRG.10466	Typopeltis	A1a_Chr_10_10395
A1a	XP_029835093.3	STRG.29290	Typopeltis	A1a_Chr_11_29288
A1a	XP_029835111.4	STRG.26626	Atypus	A1a_HiC_scaffold_14_Ak.26619
A1a	XP_029835111.4	STRG.27874	Atypus	A1a_HiC_scaffold_14_Ak.27850
A1a	XP_029835111.4	STRG.38103	Luthela	A1a_Chr_28_37887
A1a	XP_029835111.4	STRG.49372	Luthela	A1a_Chr_15_49335
A1a	XP_029835111.4	STRG.10401	Typopeltis	A1a_Chr_10_10395
A1a	XP_029835111.4	STRG.10052	Typopeltis	A1a_Chr_10_10092
A1a	XP_029838339.2	STRG.2336	Atypus	A1a_HiC_scaffold_1_Ak.2296
A1a	XP_029838339.2	STRG.36326	Atypus	A1a_HiC_scaffold_21_Ak.36324
A1a	XP_029838339.2	STRG.23933	Luthela	A1a_Chr_5_23906
A1a	XP_029838339.2	STRG.42569	Luthela	A1a_Chr_24_42554
A1a	XP_029838339.2	STRG.10526	Typopeltis	A1a_Chr_10_10395
A1a	XP_029838339.2	STRG.29319	Typopeltis	A1a_Chr_11_29288
A1a	XP_029838349.1	STRG.12697	Atypus	A1a_HiC_scaffold_5_Ak.12685
A1a	XP_029838349.1	STRG.29575	Atypus	A1a_HiC_scaffold_16_Ak.29571
A1a	XP_029838349.1	STRG.38241	Luthela	A1a_Chr_28_38241
A1a	XP_029838349.1	STRG.24029	Luthela	A1a_Chr_5_23906
A1a	XP_029838349.1	STRG.3540	Typopeltis	A1a_Chr_7_3485
A1a	XP_029838349.1	STRG.29436	Typopeltis	A1a_Chr_11_29354
A1a	XP_029839786.1	STRG.12751	Atypus	A1a_HiC_scaffold_5_Ak.12747
A1a	XP_029839786.1	STRG.1249	Atypus	A1a_HiC_scaffold_1_Ak.1224
A1a	XP_029839786.1	STRG.37935	Luthela	A1a_Chr_28_37887
A1a	XP_029839786.1	STRG.13644	Luthela	A1a_Chr_16_13643
A1a	XP_029839786.1	STRG.10224	Typopeltis	A1a_Chr_10_10166
A1a	XP_029839786.1	STRG.3447	Typopeltis	A1a_Chr_7_3435
A1a	XP_029842416.2	STRG.11581	Atypus	A1a_HiC_scaffold_5_Ak.11549
A1a	XP_029842416.2	STRG.5175	Atypus	A1a_HiC_scaffold_3_Ak.5161
A1a	XP_029842416.2	STRG.31317	Luthela	A1a_Chr_18_31257
A1a	XP_029842416.2	STRG.31421	Luthela	A1a_Chr_18_31415
A1a	XP_029842416.2	STRG.31382	Typopeltis	A1a_Chr_17_31346
A1a	XP_029842416.2	STRG.30789	Typopeltis	A1a_Chr_17_30778
A1a	XP_029846924.2	STRG.29673	Atypus	A1a_HiC_scaffold_16_Ak.29663
A1a	XP_029846924.2	STRG.3481	Atypus	A1a_HiC_scaffold_2_Ak.3479
A1a	XP_029846924.2	STRG.1759	Luthela	A1a_Chr_46_1718
A1a	XP_029846924.2	STRG.19996	Luthela	A1a_Chr_32_19970
A1a	XP_029846924.2	STRG.10907	Typopeltis	A1a_Chr_10_10842
A1a	XP_029846924.2	STRG.11224	Typopeltis	A1a_Chr_10_11200
A1a	XP_029846977.2	STRG.35354	Atypus	A1a_HiC_scaffold_20_Ak.35325
A1a	XP_029846977.2	STRG.30418	Atypus	A1a_HiC_scaffold_17_Ak.30417
A1a	XP_029846977.2	STRG.13773	Luthela	A1a_Chr_16_13737
A1a	XP_029846977.2	STRG.32654	Luthela	A1a_Chr_34_32574
A1a	XP_029846977.2	STRG.11012	Typopeltis	A1a_Chr_10_10930
A1a	XP_029846977.2	STRG.31181	Typopeltis	A1a_Chr_17_31171
A1a	XP_029847001.1	STRG.2297	Atypus	A1a_HiC_scaffold_1_Ak.2296
A1a	XP_029847001.1	STRG.12781	Atypus	A1a_HiC_scaffold_5_Ak.12747
A1a	XP_029847001.1	STRG.37776	Luthela	A1a_Chr_28_37760
A1a	XP_029847001.1	STRG.13700	Luthela	A1a_Chr_16_13643
A1a	XP_029847001.1	STRG.10196	Typopeltis	A1a_Chr_10_10166
A1a	XP_029847001.1	STRG.3529	Typopeltis	A1a_Chr_7_3485
A1a	XP_040063161.1	STRG.11549	Atypus	A1a_HiC_scaffold_5_Ak.11549
A1a	XP_040063161.1	STRG.29048	Atypus	A1a_HiC_scaffold_16_Ak.29041
A1a	XP_040063161.1	STRG.31279	Luthela	A1a_Chr_18_31257
A1a	XP_040063161.1	STRG.51411	Luthela	A1a_Chr_27_51405
A1a	XP_040063161.1	STRG.31424	Typopeltis	A1a_Chr_17_31346
A1a	XP_040063161.1	STRG.11149	Typopeltis	A1a_Chr_10_11144
A1a	XP_040063612.1	STRG.3528	Atypus	A1a_HiC_scaffold_2_Ak.3496
A1a	XP_040063612.1	STRG.31308	Atypus	A1a_HiC_scaffold_17_Ak.31307
A1a	XP_040063612.1	STRG.32505	Luthela	A1a_Chr_34_32478
A1a	XP_040063612.1	STRG.19896	Luthela	A1a_Chr_32_19894
A1a	XP_040063612.1	STRG.11091	Typopeltis	A1a_Chr_10_10930
A1a	XP_040063612.1	STRG.28859	Typopeltis	A1a_Chr_11_28770
A1a	XP_040067334.2	STRG.26739	Atypus	A1a_HiC_scaffold_14_Ak.26619
A1a	XP_040067334.2	STRG.38085	Atypus	A1a_HiC_scaffold_21_Ak.38082
A1a	XP_040067334.2	STRG.38505	Luthela	A1a_Chr_28_38241
A1a	XP_040067334.2	STRG.23762	Luthela	A1a_Chr_5_23743
A1a	XP_040067334.2	STRG.10677	Typopeltis	A1a_Chr_10_10624
A1a	XP_040067334.2	STRG.29122	Typopeltis	A1a_Chr_11_29122
A1a	XP_040067650.1	STRG.2364	Atypus	A1a_HiC_scaffold_1_Ak.2296
A1a	XP_040067650.1	STRG.9172	Atypus	A1a_HiC_scaffold_4_Ak.9151
A1a	XP_040067650.1	STRG.45709	Luthela	A1a_Chr_1_45710
A1a	XP_040067650.1	STRG.25759	Luthela	A1a_Chr_3_25759
A1a	XP_040067650.1	STRG.10180	Typopeltis	A1a_Chr_10_10166
A1a	XP_040067650.1	Tvb.30064	Typopeltis	A1a_Chr_11_29288
A1a	XP_040067660.1	STRG.26590	Atypus	A1a_HiC_scaffold_14_Ak.26567
A1a	XP_040067660.1	STRG.2033	Atypus	A1a_HiC_scaffold_1_Ak.2013
A1a	XP_040067660.1	STRG.38408	Luthela	A1a_Chr_28_38241
A1a	XP_040067660.1	STRG.13825	Luthela	A1a_Chr_16_13737
A1a	XP_040067660.1	STRG.28770	Typopeltis	A1a_Chr_11_28770
A1a	XP_040067660.1	STRG.10629	Typopeltis	A1a_Chr_10_10598
A1a	XP_040068529.1	STRG.35348	Atypus	A1a_HiC_scaffold_20_Ak.35325
A1a	XP_040068529.1	STRG.2136	Atypus	A1a_HiC_scaffold_1_Ak.2124
A1a	XP_040068529.1	STRG.19338	Luthela	A1a_Chr_8_19338
A1a	XP_040068529.1	STRG.48799	Luthela	A1a_Chr_26_48797
A1a	XP_040068529.1	STRG.10707	Typopeltis	A1a_Chr_10_10624
A1a	XP_040068529.1	STRG.31408	Typopeltis	A1a_Chr_17_31346
A1a	XP_040074587.1	STRG.35378	Atypus	A1a_HiC_scaffold_20_Ak.35325
A1a	XP_040074587.1	STRG.36338	Atypus	A1a_HiC_scaffold_21_Ak.36324
A1a	XP_040074587.1	STRG.38097	Luthela	A1a_Chr_28_37887
A1a	XP_040074587.1	STRG.32662	Luthela	A1a_Chr_34_32574
A1a	XP_040074587.1	STRG.28857	Typopeltis	A1a_Chr_11_28770
A1a	XP_040074587.1	STRG.11209	Typopeltis	A1a_Chr_10_11200
A1a	XP_040357224.1	STRG.31319	Atypus	A1a_HiC_scaffold_17_Ak.31307
A1a	XP_040357224.1	STRG.31253	Atypus	A1a_HiC_scaffold_17_Ak.31245
A1a	XP_040357224.1	STRG.32637	Luthela	A1a_Chr_34_32574
A1a	XP_040357224.1	STRG.14068	Luthela	A1a_Chr_16_14068
A1a	XP_040357224.1	STRG.11107	Typopeltis	A1a_Chr_10_10930
A1a	XP_040357224.1	STRG.29019	Typopeltis	A1a_Chr_11_29023
A1a	XP_040359938.1	STRG.9300	Atypus	A1a_HiC_scaffold_4_Ak.9242
A1a	XP_040359938.1	STRG.11185	Atypus	A1a_HiC_scaffold_5_Ak.11181
A1a	XP_040359938.1	STRG.23781	Luthela	A1a_Chr_5_23743
A1a	XP_040359938.1	STRG.20130	Luthela	A1a_Chr_32_20090
A1a	XP_040359938.1	STRG.10787	Typopeltis	A1a_Chr_10_10733
A1a	XP_040359938.1	STRG.29187	Typopeltis	A1a_Chr_11_29122
A1a	XP_042143250.1	STRG.21841	Atypus	A1a_HiC_scaffold_11_Ak.21828
A1a	XP_042143250.1	STRG.38082	Atypus	A1a_HiC_scaffold_21_Ak.38082
A1a	XP_042143250.1	STRG.32599	Luthela	A1a_Chr_34_32574
A1a	XP_042143250.1	STRG.51946	Luthela	A1a_Chr_35_51928
A1a	XP_042143250.1	STRG.10875	Typopeltis	A1a_Chr_10_10842
A1a	XP_042143250.1	STRG.29099	Typopeltis	A1a_Chr_11_29122
A1a	XP_042144315.1	STRG.5162	Atypus	A1a_HiC_scaffold_3_Ak.5161
A1a	XP_042144315.1	STRG.29687	Atypus	A1a_HiC_scaffold_16_Ak.29663
A1a	XP_042144315.1	STRG.23803	Luthela	A1a_Chr_5_23743
A1a	XP_042144315.1	STRG.32524	Luthela	A1a_Chr_34_32478
A1a	XP_042144315.1	STRG.30754	Typopeltis	A1a_Chr_17_30702
A1a	XP_042144315.1	STRG.29221	Typopeltis	A1a_Chr_11_29122
A1a	XP_042144411.1	STRG.26588	Atypus	A1a_HiC_scaffold_14_Ak.26567
A1a	XP_042144411.1	STRG.2030	Atypus	A1a_HiC_scaffold_1_Ak.2013
A1a	XP_042144411.1	STRG.38405	Luthela	A1a_Chr_28_38241
A1a	XP_042144411.1	STRG.13821	Luthela	A1a_Chr_16_13737
A1a	XP_042144411.1	STRG.28777	Typopeltis	A1a_Chr_11_28770
A1a	XP_042144411.1	STRG.10626	Typopeltis	A1a_Chr_10_10598
A1a	XP_042144504.1	STRG.26679	Atypus	A1a_HiC_scaffold_14_Ak.26619
A1a	XP_042144504.1	STRG.2311	Atypus	A1a_HiC_scaffold_1_Ak.2296
A1a	XP_042144504.1	STRG.37978	Luthela	A1a_Chr_28_37887
A1a	XP_042144504.1	STRG.37602	Luthela	A1a_Chr_28_37581
A1a	XP_042144504.1	STRG.21107	Typopeltis	A1a_Chr_21_21060
A1a	XP_042144504.1	STRG.30845	Typopeltis	A1a_Chr_17_30778
A1a	XP_042144515.1	STRG.9190	Atypus	A1a_HiC_scaffold_4_Ak.9151
A1a	XP_042144515.1	STRG.34090	Atypus	A1a_HiC_scaffold_19_Ak.34090
A1a	XP_042144515.1	STRG.38438	Luthela	A1a_Chr_28_38241
A1a	XP_042144515.1	STRG.49375	Luthela	A1a_Chr_15_49335
A1a	XP_042144515.1	STRG.28814	Typopeltis	A1a_Chr_11_28770
A1a	XP_042144515.1	STRG.31390	Typopeltis	A1a_Chr_17_31346
A1a	XP_042144541.1	STRG.36329	Atypus	A1a_HiC_scaffold_21_Ak.36324
A1a	XP_042144541.1	STRG.2124	Atypus	A1a_HiC_scaffold_1_Ak.2124
A1a	XP_042144541.1	STRG.23938	Luthela	A1a_Chr_5_23906
A1a	XP_042144541.1	STRG.38076	Luthela	A1a_Chr_28_38076
A1a	XP_042144541.1	STRG.10524	Typopeltis	A1a_Chr_10_10395
A1a	XP_042144541.1	STRG.29318	Typopeltis	A1a_Chr_11_29288
A1a	XP_042144622.1	STRG.12763	Atypus	A1a_HiC_scaffold_5_Ak.12747
A1a	XP_042144622.1	STRG.1227	Atypus	A1a_HiC_scaffold_1_Ak.1224
A1a	XP_042144622.1	STRG.37948	Luthela	A1a_Chr_28_37887
A1a	XP_042144622.1	STRG.13664	Luthela	A1a_Chr_16_13643
A1a	XP_042144622.1	STRG.10249	Typopeltis	A1a_Chr_10_10166
A1a	XP_042144622.1	STRG.3435	Typopeltis	A1a_Chr_7_3435
A1a	XP_042144714.1	STRG.2324	Atypus	A1a_HiC_scaffold_1_Ak.2296
A1a	XP_042144714.1	STRG.30426	Atypus	A1a_HiC_scaffold_17_Ak.30417
A1a	XP_042144714.1	STRG.37990	Luthela	A1a_Chr_28_37887
A1a	XP_042144714.1	STRG.37648	Luthela	A1a_Chr_28_37581
A1a	XP_042144714.1	STRG.10965	Typopeltis	A1a_Chr_10_10930
A1a	XP_042144714.1	STRG.10732	Typopeltis	A1a_Chr_10_10624
B1	XP_029833357.3	STRG.7238	Atypus	B1_HiC_scaffold_3_Ak.7201
B1	XP_029833357.3	STRG.34045	Atypus	B1_HiC_scaffold_19_Ak.34035
B1	XP_029833357.3	STRG.3513	Luthela	B1_Chr_43_3502
B1	XP_029833357.3	STRG.2510	Luthela	B1_Chr_29_2510
B1	XP_029833357.3	STRG.328	Typopeltis	B1_Chr_1_286
B1	XP_029833357.3	STRG.32117	Typopeltis	B1_Chr_6_32100
B1	XP_029833361.2	STRG.34040	Atypus	B1_HiC_scaffold_19_Ak.34035
B1	XP_029833361.2	STRG.7045	Atypus	B1_HiC_scaffold_3_Ak.7042
B1	XP_029833361.2	STRG.3518	Luthela	B1_Chr_43_3502
B1	XP_029833361.2	STRG.2555	Luthela	B1_Chr_29_2510
B1	XP_029833361.2	STRG.325	Typopeltis	B1_Chr_1_286
B1	XP_029833361.2	STRG.32108	Typopeltis	B1_Chr_6_32100
B1	XP_029841307.3	STRG.26883	Atypus	B1_HiC_scaffold_14_Ak.26883
B1	XP_029841307.3	STRG.23516	Atypus	B1_HiC_scaffold_12_Ak.23516
B1	XP_029841307.3	STRG.15112	Luthela	B1_Chr_33_15112
B1	XP_029841307.3	STRG.46041	Luthela	B1_Chr_30_46041
B1	XP_029841307.3	STRG.13337	Typopeltis	B1_Chr_13_13332
B1	XP_029841307.3	STRG.31958	Typopeltis	B1_Chr_6_31958
B1	XP_029846354.3	STRG.36650	Atypus	B1_HiC_scaffold_20_Ak.36641
B1	XP_029846354.3	STRG.32666	Atypus	B1_HiC_scaffold_19_Ak.32666
B1	XP_029846354.3	STRG.31715	Luthela	B1_Chr_18_31729
B1	XP_029846354.3	STRG.5874	Luthela	B1_Chr_40_5867
B1	XP_029846354.3	STRG.29563	Typopeltis	B1_Chr_11_29562
B1	XP_029846354.3	STRG.31002	Typopeltis	B1_Chr_17_31000
B1	XP_040071718.3	STRG.36689	Atypus	B1_HiC_scaffold_20_Ak.36641
B1	XP_040071718.3	STRG.18514	Atypus	B1_HiC_scaffold_8_Ak.18504
B1	XP_040071718.3	STRG.15437	Luthela	B1_Chr_33_15432
B1	XP_040071718.3	STRG.41815	Luthela	B1_Chr_20_41816
B1	XP_040071718.3	STRG.296	Typopeltis	B1_Chr_1_286
B1	XP_040071718.3	STRG.813	Typopeltis	B1_Chr_1_802
B1	XP_040075757.3	STRG.34035	Atypus	B1_HiC_scaffold_19_Ak.34035
B1	XP_040075757.3	STRG.7047	Atypus	B1_HiC_scaffold_3_Ak.7042
B1	XP_040075757.3	STRG.3523	Luthela	B1_Chr_43_3502
B1	XP_040075757.3	STRG.2554	Luthela	B1_Chr_29_2510
B1	XP_040075757.3	STRG.286	Typopeltis	B1_Chr_1_286
B1	XP_040075757.3	STRG.32100	Typopeltis	B1_Chr_6_32100
B1	XP_040358836.2	STRG.7225	Atypus	B1_HiC_scaffold_3_Ak.7201
B1	XP_040358836.2	STRG.36691	Atypus	B1_HiC_scaffold_20_Ak.36641
B1	XP_040358836.2	STRG.15185	Luthela	B1_Chr_33_15112
B1	XP_040358836.2	STRG.23284	Luthela	B1_Chr_5_23199
B1	XP_040358836.2	STRG.3093	Typopeltis	B1_Chr_22_3035
B1	XP_040358836.2	Tvb.33097	Typopeltis	B1_Chr_6_32127
B1	XP_042149774.1	STRG.23875	Atypus	B1_HiC_scaffold_12_Ak.23843
B1	XP_042149774.1	STRG.24266	Atypus	B1_HiC_scaffold_13_Ak.24256
B1	XP_042149774.1	STRG.23277	Luthela	B1_Chr_5_23199
B1	XP_042149774.1	STRG.14834	Luthela	B1_Chr_33_14831
B1	XP_042149774.1	STRG.31979	Typopeltis	B1_Chr_6_31978
B1	XP_042149774.1	STRG.14297	Typopeltis	B1_Chr_13_14295
B2	XP_002407055.1	STRG.11156	Atypus	B2_HiC_scaffold_5_Ak.11130
B2	XP_002407055.1	STRG.15457	Atypus	B2_HiC_scaffold_7_Ak.15450
B2	XP_002407055.1	STRG.10856	Luthela	B2_Chr_44_10764
B2	XP_002407055.1	STRG.28155	Luthela	B2_Chr_2_28103
B2	XP_002407055.1	STRG.1318	Typopeltis	B2_Chr_1_1307
B2	XP_002407055.1	STRG.34313	Typopeltis	B2_Chr_15_34308
B2	XP_002434684.2	STRG.15228	Atypus	B2_HiC_scaffold_7_Ak.15094
B2	XP_002434684.2	STRG.14859	Atypus	B2_HiC_scaffold_7_Ak.14830
B2	XP_002434684.2	STRG.43150	Luthela	B2_Chr_24_43133
B2	XP_002434684.2	STRG.46608	Luthela	B2_Chr_30_46600
B2	XP_002434684.2	STRG.34372	Typopeltis	B2_Chr_15_34371
B2	XP_002434684.2	STRG.13886	Typopeltis	B2_Chr_13_13849
B2	XP_029825451.1	STRG.15646	Atypus	B2_HiC_scaffold_7_Ak.15594
B2	XP_029825451.1	STRG.29738	Atypus	B2_HiC_scaffold_16_Ak.29733
B2	XP_029825451.1	STRG.28148	Luthela	B2_Chr_2_28103
B2	XP_029825451.1	STRG.42538	Luthela	B2_Chr_24_42532
B2	XP_029825451.1	STRG.28744	Typopeltis	B2_Chr_11_28729
B2	XP_029825451.1	STRG.34171	Typopeltis	B2_Chr_15_34161
B2	XP_029826054.2	STRG.36185	Atypus	B2_HiC_scaffold_20_Ak.36057
B2	XP_029826054.2	STRG.35183	Atypus	B2_HiC_scaffold_20_Ak.35175
B2	XP_029826054.2	STRG.43756	Luthela	B2_Chr_14_43743
B2	XP_029826054.2	STRG.43411	Luthela	B2_Chr_14_43371
B2	XP_029826054.2	STRG.9810	Typopeltis	B2_Chr_23_9810
B2	XP_029826054.2	STRG.23526	Typopeltis	B2_Chr_3_23562
B2	XP_029833798.2	STRG.36207	Atypus	B2_HiC_scaffold_20_Ak.36057
B2	XP_029833798.2	STRG.18013	Atypus	B2_HiC_scaffold_8_Ak.18011
B2	XP_029833798.2	STRG.43390	Luthela	B2_Chr_14_43371
B2	XP_029833798.2	STRG.15506	Luthela	B2_Chr_33_15482
B2	XP_029833798.2	STRG.9700	Typopeltis	B2_Chr_23_9654
B2	XP_029833798.2	STRG.15790	Typopeltis	B2_Chr_16_15790
B2	XP_029834506.1	STRG.11144	Atypus	B2_HiC_scaffold_5_Ak.11130
B2	XP_029834506.1	STRG.12114	Atypus	B2_HiC_scaffold_5_Ak.12103
B2	XP_029834506.1	STRG.28125	Luthela	B2_Chr_2_28103
B2	XP_029834506.1	STRG.28269	Luthela	B2_Chr_2_28210
B2	XP_029834506.1	STRG.9872	Typopeltis	B2_Chr_23_9810
B2	XP_029834506.1	STRG.9574	Typopeltis	B2_Chr_23_9572
B2	XP_029836482.1	STRG.12110	Atypus	B2_HiC_scaffold_5_Ak.12103
B2	XP_029836482.1	STRG.14765	Atypus	B2_HiC_scaffold_7_Ak.14764
B2	XP_029836482.1	STRG.28295	Luthela	B2_Chr_2_28210
B2	XP_029836482.1	STRG.42795	Luthela	B2_Chr_24_42777
B2	XP_029836482.1	STRG.11356	Typopeltis	B2_Chr_10_11356
B2	XP_029836482.1	STRG.28211	Typopeltis	B2_Chr_19_28207
B2	XP_029838310.1	STRG.15594	Atypus	B2_HiC_scaffold_7_Ak.15594
B2	XP_029838310.1	STRG.24387	Atypus	B2_HiC_scaffold_13_Ak.24385
B2	XP_029838310.1	STRG.43158	Luthela	B2_Chr_24_43133
B2	XP_029838310.1	STRG.42695	Luthela	B2_Chr_24_42695
B2	XP_029838310.1	STRG.11271	Typopeltis	B2_Chr_10_11271
B2	XP_029838310.1	STRG.14961	Typopeltis	B2_Chr_24_14959
B2	XP_029845274.1	STRG.36849	Atypus	B2_HiC_scaffold_20_Ak.36736
B2	XP_029845274.1	STRG.35215	Atypus	B2_HiC_scaffold_20_Ak.35212
B2	XP_029845274.1	STRG.13333	Luthela	B2_Chr_16_13300
B2	XP_029845274.1	STRG.13609	Luthela	B2_Chr_16_13594
B2	XP_029845274.1	STRG.2185	Typopeltis	B2_Chr_22_2172
B2	XP_029845274.1	STRG.9500	Typopeltis	B2_Chr_23_9464
B2	XP_029846847.2	STRG.35212	Atypus	B2_HiC_scaffold_20_Ak.35212
B2	XP_029846847.2	STRG.15514	Atypus	B2_HiC_scaffold_7_Ak.15492
B2	XP_029846847.2	STRG.13337	Luthela	B2_Chr_16_13300
B2	XP_029846847.2	STRG.28250	Luthela	B2_Chr_2_28210
B2	XP_029846847.2	STRG.2203	Typopeltis	B2_Chr_22_2172
B2	XP_029846847.2	STRG.34261	Typopeltis	B2_Chr_15_34261
B2	XP_040062181.1	STRG.16928	Atypus	B2_HiC_scaffold_8_Ak.16875
B2	XP_040062181.1	STRG.15832	Atypus	B2_HiC_scaffold_7_Ak.15806
B2	XP_040062181.1	STRG.36837	Luthela	B2_Chr_17_36740
B2	XP_040062181.1	STRG.43253	Luthela	B2_Chr_24_43133
B2	XP_040062181.1	STRG.34408	Typopeltis	B2_Chr_15_34371
B2	XP_040062181.1	STRG.34574	Typopeltis	B2_Chr_15_34437
B2	XP_040064270.1	STRG.16883	Atypus	B2_HiC_scaffold_8_Ak.16875
B2	XP_040064270.1	STRG.17802	Atypus	B2_HiC_scaffold_8_Ak.17795
B2	XP_040064270.1	STRG.36795	Luthela	B2_Chr_17_36740
B2	XP_040064270.1	STRG.53289	Luthela	B2_Chr_21_53280
B2	XP_040064270.1	STRG.34562	Typopeltis	B2_Chr_15_34437
B2	XP_040064270.1	STRG.13676	Typopeltis	B2_Chr_13_13676
B2	XP_040067575.1	STRG.36847	Atypus	B2_HiC_scaffold_20_Ak.36736
B2	XP_040067575.1	STRG.11167	Atypus	B2_HiC_scaffold_5_Ak.11130
B2	XP_040067575.1	STRG.13612	Luthela	B2_Chr_16_13594
B2	XP_040067575.1	STRG.28115	Luthela	B2_Chr_2_28103
B2	XP_040067575.1	Tvb.35423	Typopeltis	B2_Chr_15_34371
B2	XP_040067575.1	STRG.9994	Typopeltis	B2_Chr_23_9810
B2	XP_040068264.1	STRG.15060	Atypus	B2_HiC_scaffold_7_Ak.15057
B2	XP_040068264.1	STRG.35290	Atypus	B2_HiC_scaffold_20_Ak.35290
B2	XP_040068264.1	STRG.51062	Luthela	B2_Chr_27_51030
B2	XP_040068264.1	STRG.13369	Luthela	B2_Chr_16_13300
B2	XP_040068264.1	STRG.2216	Typopeltis	B2_Chr_22_2172
B2	XP_040068264.1	STRG.11370	Typopeltis	B2_Chr_10_11356
B2	XP_040068990.3	STRG.36826	Atypus	B2_HiC_scaffold_20_Ak.36736
B2	XP_040068990.3	STRG.16952	Atypus	B2_HiC_scaffold_8_Ak.16875
B2	XP_040068990.3	STRG.36881	Luthela	B2_Chr_17_36740
B2	XP_040068990.3	STRG.4245	Luthela	B2_Chr_43_4245
B2	XP_040068990.3	STRG.34594	Typopeltis	B2_Chr_15_34437
B2	XP_040068990.3	STRG.13711	Typopeltis	B2_Chr_13_13676
B2	XP_040070264.1	STRG.36867	Atypus	B2_HiC_scaffold_20_Ak.36736
B2	XP_040070264.1	STRG.36063	Atypus	B2_HiC_scaffold_20_Ak.36057
B2	XP_040070264.1	STRG.36754	Luthela	B2_Chr_17_36740
B2	XP_040070264.1	STRG.51087	Luthela	B2_Chr_27_51030
B2	XP_040070264.1	Tvb.35570	Typopeltis	B2_Chr_15_34437
B2	XP_040070264.1	Tvb.2235	Typopeltis	B2_Chr_22_2172
B2	XP_040074079.1	STRG.15094	Atypus	B2_HiC_scaffold_7_Ak.15094
B2	XP_040074079.1	STRG.14835	Atypus	B2_HiC_scaffold_7_Ak.14830
B2	XP_040074079.1	STRG.43193	Luthela	B2_Chr_24_43133
B2	XP_040074079.1	STRG.13360	Luthela	B2_Chr_16_13300
B2	XP_040074079.1	STRG.2235	Typopeltis	B2_Chr_22_2172
B2	XP_040074079.1	STRG.11361	Typopeltis	B2_Chr_10_11356
B2	XP_040077003.2	STRG.35292	Atypus	B2_HiC_scaffold_20_Ak.35290
B2	XP_040077003.2	STRG.28840	Atypus	B2_HiC_scaffold_16_Ak.28834
B2	XP_040077003.2	STRG.13368	Luthela	B2_Chr_16_13300
B2	XP_040077003.2	STRG.41416	Luthela	B2_Chr_20_41359
B2	XP_040077003.2	STRG.9919	Typopeltis	B2_Chr_23_9810
B2	XP_040077003.2	STRG.2244	Typopeltis	B2_Chr_22_2172
B2	XP_040355039.1	STRG.35214	Atypus	B2_HiC_scaffold_20_Ak.35212
B2	XP_040355039.1	STRG.16761	Atypus	B2_HiC_scaffold_8_Ak.16742
B2	XP_040355039.1	STRG.43008	Luthela	B2_Chr_24_42999
B2	XP_040355039.1	STRG.37014	Luthela	B2_Chr_17_37001
B2	XP_040355039.1	STRG.34425	Typopeltis	B2_Chr_15_34371
B2	XP_040355039.1	STRG.34281	Typopeltis	B2_Chr_15_34261
B2	XP_040356210.2	STRG.15212	Atypus	B2_HiC_scaffold_7_Ak.15094
B2	XP_040356210.2	STRG.16752	Atypus	B2_HiC_scaffold_8_Ak.16742
B2	XP_040356210.2	STRG.36798	Luthela	B2_Chr_17_36740
B2	XP_040356210.2	STRG.43146	Luthela	B2_Chr_24_43133
B2	XP_040356210.2	STRG.9880	Typopeltis	B2_Chr_23_9810
B2	XP_040356210.2	STRG.34492	Typopeltis	B2_Chr_15_34437
B2	XP_042144861.1	STRG.36843	Atypus	B2_HiC_scaffold_20_Ak.36736
B2	XP_042144861.1	STRG.36133	Atypus	B2_HiC_scaffold_20_Ak.36057
B2	XP_042144861.1	STRG.43767	Luthela	B2_Chr_14_43743
B2	XP_042144861.1	STRG.10881	Luthela	B2_Chr_44_10764
B2	XP_042144861.1	STRG.9152	Typopeltis	B2_Chr_23_9152
B2	XP_042144861.1	STRG.1326	Typopeltis	B2_Chr_1_1307
B2	XP_042145854.1	STRG.15270	Atypus	B2_HiC_scaffold_7_Ak.15094
B2	XP_042145854.1	STRG.27600	Atypus	B2_HiC_scaffold_14_Ak.27598
B2	XP_042145854.1	STRG.43133	Luthela	B2_Chr_24_43133
B2	XP_042145854.1	STRG.46605	Luthela	B2_Chr_30_46600
B2	XP_042145854.1	STRG.34381	Typopeltis	B2_Chr_15_34371
B2	XP_042145854.1	STRG.13897	Typopeltis	B2_Chr_13_13849
B2	XP_042145929.1	STRG.36765	Atypus	B2_HiC_scaffold_20_Ak.36736
B2	XP_042145929.1	STRG.29647	Atypus	B2_HiC_scaffold_16_Ak.29647
B2	XP_042145929.1	STRG.43165	Luthela	B2_Chr_24_43133
B2	XP_042145929.1	STRG.51058	Luthela	B2_Chr_27_51030
B2	XP_042145929.1	STRG.13852	Typopeltis	B2_Chr_13_13849
B2	XP_042145929.1	STRG.28757	Typopeltis	B2_Chr_11_28729
B2	XP_042146134.1	STRG.36163	Atypus	B2_HiC_scaffold_20_Ak.36057
B2	XP_042146134.1	STRG.12586	Atypus	B2_HiC_scaffold_5_Ak.12575
B2	XP_042146134.1	STRG.43421	Luthela	B2_Chr_14_43371
B2	XP_042146134.1	STRG.13997	Luthela	B2_Chr_16_13996
B2	XP_042146134.1	STRG.9817	Typopeltis	B2_Chr_23_9810
B2	XP_042146134.1	STRG.22508	Typopeltis	B2_Chr_12_22508
B2	XP_042148170.1	STRG.36877	Atypus	B2_HiC_scaffold_20_Ak.36736
B2	XP_042148170.1	STRG.36155	Atypus	B2_HiC_scaffold_20_Ak.36057
B2	XP_042148170.1	STRG.43818	Luthela	B2_Chr_14_43743
B2	XP_042148170.1	STRG.43384	Luthela	B2_Chr_14_43371
B2	XP_042148170.1	Tvb.14250	Typopeltis	B2_Chr_13_13849
B2	XP_042148170.1	STRG.28761	Typopeltis	B2_Chr_11_28729
B2	XP_042150372.1	STRG.16950	Atypus	B2_HiC_scaffold_8_Ak.16875
B2	XP_042150372.1	STRG.20	Atypus	B2_HiC_scaffold_1_Ak.20
B2	XP_042150372.1	STRG.36864	Luthela	B2_Chr_17_36740
B2	XP_042150372.1	STRG.4246	Luthela	B2_Chr_43_4245
B2	XP_042150372.1	STRG.34593	Typopeltis	B2_Chr_15_34437
B2	XP_042150372.1	STRG.13709	Typopeltis	B2_Chr_13_13676
C1	XP_002401731.1	STRG.8166	Atypus	C1_HiC_scaffold_4_Ak.8164
C1	XP_002401731.1	STRG.3167	Atypus	C1_HiC_scaffold_3_Ak.3155
C1	XP_002401731.1	STRG.29569	Luthela	C1_Chr_13_29497
C1	XP_002401731.1	STRG.26280	Luthela	C1_Chr_3_26280
C1	XP_002401731.1	STRG.16225	Typopeltis	C1_Chr_16_16205
C1	XP_002401731.1	STRG.19913	Typopeltis	C1_Chr_2_19882
C1	XP_002402514.1	STRG.31384	Atypus	C1_HiC_scaffold_18_Ak.31376
C1	XP_002402514.1	STRG.5305	Atypus	C1_HiC_scaffold_3_Ak.7994
C1	XP_002402514.1	STRG.21104	Luthela	C1_Chr_4_21085
C1	XP_002402514.1	STRG.27001	Luthela	C1_Chr_3_26973
C1	XP_002402514.1	STRG.17518	Typopeltis	C1_Chr_14_17498
C1	XP_002402514.1	STRG.32694	Typopeltis	C1_Chr_6_32704
C1	XP_002408801.5	STRG.29814	Atypus	C1_HiC_scaffold_16_Ak.29763
C1	XP_002408801.5	STRG.5456	Atypus	C1_HiC_scaffold_3_Ak.5447
C1	XP_002408801.5	STRG.26804	Luthela	C1_Chr_3_26804
C1	XP_002408801.5	STRG.26111	Luthela	C1_Chr_3_26101
C1	XP_002408801.5	STRG.17895	Typopeltis	C1_Chr_14_17881
C1	XP_002408801.5	STRG.29691	Typopeltis	C1_Chr_11_29682
C1	XP_002411732.4	STRG.27780	Atypus	C1_HiC_scaffold_14_Ak.27770
C1	XP_002411732.4	STRG.29526	Atypus	C1_HiC_scaffold_16_Ak.29524
C1	XP_002411732.4	STRG.26440	Luthela	C1_Chr_3_26400
C1	XP_002411732.4	STRG.47058	Luthela	C1_Chr_45_46971
C1	XP_002411732.4	STRG.16472	Typopeltis	C1_Chr_16_16469
C1	XP_002411732.4	STRG.17489	Typopeltis	C1_Chr_14_17483
C1	XP_002412404.3	STRG.3181	Atypus	C1_HiC_scaffold_3_Ak.3155
C1	XP_002412404.3	STRG.23020	Atypus	C1_HiC_scaffold_12_Ak.23018
C1	XP_002412404.3	STRG.21223	Luthela	C1_Chr_4_21085
C1	XP_002412404.3	STRG.26377	Luthela	C1_Chr_3_26366
C1	XP_002412404.3	STRG.16216	Typopeltis	C1_Chr_16_16205
C1	XP_002412404.3	STRG.14604	Typopeltis	C1_Chr_24_14604
C1	XP_029822180.1	STRG.29011	Atypus	C1_HiC_scaffold_16_Ak.28930
C1	XP_029822180.1	STRG.23549	Atypus	C1_HiC_scaffold_12_Ak.23549
C1	XP_029822180.1	STRG.26910	Luthela	C1_Chr_3_26804
C1	XP_029822180.1	STRG.26973	Luthela	C1_Chr_3_26973
C1	XP_029822180.1	STRG.24273	Typopeltis	C1_Chr_3_24244
C1	XP_029822180.1	STRG.24210	Typopeltis	C1_Chr_3_24208
C1	XP_029834423.2	STRG.27727	Atypus	C1_HiC_scaffold_14_Ak.27699
C1	XP_029834423.2	STRG.31509	Atypus	C1_HiC_scaffold_18_Ak.31508
C1	XP_029834423.2	STRG.26858	Luthela	C1_Chr_3_26804
C1	XP_029834423.2	STRG.47228	Luthela	C1_Chr_45_47221
C1	XP_029834423.2	STRG.17881	Typopeltis	C1_Chr_14_17881
C1	XP_029834423.2	STRG.13081	Typopeltis	C1_Chr_13_13084
C1	XP_029841440.2	STRG.14564	Atypus	C1_HiC_scaffold_6_Ak.14564
C1	XP_029841440.2	STRG.15885	Atypus	C1_HiC_scaffold_7_Ak.15885
C1	XP_029841440.2	STRG.42422	Luthela	C1_Chr_24_42406
C1	XP_029841440.2	STRG.40450	Luthela	C1_Chr_25_40450
C1	XP_029841440.2	STRG.19875	Typopeltis	C1_Chr_2_19882
C1	XP_029841440.2	STRG.34731	Typopeltis	C1_Chr_15_34731
C1	XP_029845073.1	STRG.28961	Atypus	C1_HiC_scaffold_16_Ak.28930
C1	XP_029845073.1	STRG.29774	Atypus	C1_HiC_scaffold_16_Ak.29763
C1	XP_029845073.1	STRG.26900	Luthela	C1_Chr_3_26804
C1	XP_029845073.1	STRG.26617	Luthela	C1_Chr_3_26608
C1	XP_029845073.1	STRG.24276	Typopeltis	C1_Chr_3_24244
C1	XP_029845073.1	STRG.17773	Typopeltis	C1_Chr_14_17763
C1	XP_029849530.1	STRG.27245	Atypus	C1_HiC_scaffold_14_Ak.27245
C1	XP_029849530.1	STRG.28909	Atypus	C1_HiC_scaffold_16_Ak.28903
C1	XP_029849530.1	STRG.26595	Luthela	C1_Chr_3_26400
C1	XP_029849530.1	STRG.20801	Luthela	C1_Chr_4_20766
C1	XP_029849530.1	STRG.17962	Typopeltis	C1_Chr_14_17881
C1	XP_029849530.1	STRG.21496	Typopeltis	C1_Chr_12_21494
C1	XP_029850342.1	STRG.31388	Atypus	C1_HiC_scaffold_18_Ak.31376
C1	XP_029850342.1	STRG.27522	Atypus	C1_HiC_scaffold_14_Ak.27520
C1	XP_029850342.1	STRG.20809	Luthela	C1_Chr_4_20766
C1	XP_029850342.1	STRG.26991	Luthela	C1_Chr_3_26973
C1	XP_029850342.1	STRG.17950	Typopeltis	C1_Chr_14_17881
C1	XP_029850342.1	STRG.17515	Typopeltis	C1_Chr_14_17498
C1	XP_040061143.1	STRG.8257	Atypus	C1_HiC_scaffold_4_Ak.8164
C1	XP_040061143.1	STRG.29452	Atypus	C1_HiC_scaffold_16_Ak.29451
C1	XP_040061143.1	STRG.26493	Luthela	C1_Chr_3_26400
C1	XP_040061143.1	STRG.20849	Luthela	C1_Chr_4_20766
C1	XP_040061143.1	STRG.17894	Typopeltis	C1_Chr_14_17881
C1	XP_040061143.1	STRG.16403	Typopeltis	C1_Chr_16_16374
C1	XP_040061328.1	STRG.8164	Atypus	C1_HiC_scaffold_4_Ak.8164
C1	XP_040061328.1	STRG.3171	Atypus	C1_HiC_scaffold_3_Ak.3155
C1	XP_040061328.1	STRG.29570	Luthela	C1_Chr_13_29497
C1	XP_040061328.1	STRG.26281	Luthela	C1_Chr_3_26280
C1	XP_040061328.1	STRG.16224	Typopeltis	C1_Chr_16_16205
C1	XP_040061328.1	STRG.14651	Typopeltis	C1_Chr_24_14604
C1	XP_040062152.1	STRG.27740	Atypus	C1_HiC_scaffold_14_Ak.27699
C1	XP_040062152.1	STRG.31392	Atypus	C1_HiC_scaffold_18_Ak.31376
C1	XP_040062152.1	STRG.26979	Luthela	C1_Chr_3_26973
C1	XP_040062152.1	STRG.47087	Luthela	C1_Chr_45_47085
C1	XP_040062152.1	STRG.17462	Typopeltis	C1_Chr_14_17498
C1	XP_040062152.1	STRG.16494	Typopeltis	C1_Chr_16_16469
C1	XP_040071835.1	STRG.10529	Atypus	C1_HiC_scaffold_4_Ak.10526
C1	XP_040071835.1	STRG.28916	Atypus	C1_HiC_scaffold_16_Ak.28903
C1	XP_040071835.1	STRG.27035	Luthela	C1_Chr_3_26973
C1	XP_040071835.1	STRG.48876	Luthela	C1_Chr_26_48813
C1	XP_040071835.1	STRG.24142	Typopeltis	C1_Chr_3_24208
C1	XP_040071835.1	STRG.14104	Typopeltis	C1_Chr_13_14104
C1	XP_040072445.1	STRG.28938	Atypus	C1_HiC_scaffold_16_Ak.28930
C1	XP_040072445.1	STRG.32426	Atypus	C1_HiC_scaffold_18_Ak.32413
C1	XP_040072445.1	STRG.21178	Luthela	C1_Chr_4_21085
C1	XP_040072445.1	STRG.20778	Luthela	C1_Chr_4_20766
C1	XP_040072445.1	STRG.14620	Typopeltis	C1_Chr_24_14604
C1	XP_040072445.1	STRG.24278	Typopeltis	C1_Chr_3_24244
C1	XP_040074861.2	STRG.24598	Atypus	C1_HiC_scaffold_13_Ak.24598
C1	XP_040074861.2	STRG.24232	Atypus	C1_HiC_scaffold_13_Ak.24232
C1	XP_040074861.2	STRG.21134	Luthela	C1_Chr_4_21085
C1	XP_040074861.2	STRG.20897	Luthela	C1_Chr_4_20885
C1	XP_040074861.2	STRG.16339	Typopeltis	C1_Chr_16_16314
C1	XP_040074861.2	STRG.14139	Typopeltis	C1_Chr_13_14113
C1	XP_040074869.2	STRG.24604	Atypus	C1_HiC_scaffold_13_Ak.24598
C1	XP_040074869.2	STRG.29525	Atypus	C1_HiC_scaffold_16_Ak.29524
C1	XP_040074869.2	STRG.26439	Luthela	C1_Chr_3_26400
C1	XP_040074869.2	STRG.47031	Luthela	C1_Chr_45_46971
C1	XP_040074869.2	STRG.17458	Typopeltis	C1_Chr_14_17498
C1	XP_040074869.2	STRG.16469	Typopeltis	C1_Chr_16_16469
C1	XP_042144827.1	STRG.8188	Atypus	C1_HiC_scaffold_4_Ak.8164
C1	XP_042144827.1	STRG.8988	Atypus	C1_HiC_scaffold_4_Ak.8980
C1	XP_042144827.1	STRG.26462	Luthela	C1_Chr_3_26400
C1	XP_042144827.1	STRG.46971	Luthela	C1_Chr_45_46971
C1	XP_042144827.1	STRG.16430	Typopeltis	C1_Chr_16_16374
C1	XP_042144827.1	STRG.13960	Typopeltis	C1_Chr_13_13946
C2	XP_002409227.3	STRG.15550	Atypus	C2_HiC_scaffold_7_Ak.15538
C2	XP_002409227.3	STRG.8809	Atypus	C2_HiC_scaffold_4_Ak.8807
C2	XP_002409227.3	STRG.13970	Luthela	C2_Chr_16_13964
C2	XP_002409227.3	STRG.42684	Luthela	C2_Chr_24_42677
C2	XP_002409227.3	STRG.14971	Typopeltis	C2_Chr_24_14962
C2	XP_002409227.3	STRG.1992	Typopeltis	C2_Chr_1_1991
C2	XP_029828418.3	STRG.24847	Atypus	C2_HiC_scaffold_13_Ak.24844
C2	XP_029828418.3	STRG.15721	Atypus	C2_HiC_scaffold_7_Ak.15717
C2	XP_029828418.3	STRG.43094	Luthela	C2_Chr_24_43088
C2	XP_029828418.3	STRG.24464	Luthela	C2_Chr_6_24464
C2	XP_029828418.3	STRG.27118	Typopeltis	C2_Chr_8_27102
C2	XP_029828418.3	STRG.28401	Typopeltis	C2_Chr_19_28401
C2	XP_029846528.1	STRG.15557	Atypus	C2_HiC_scaffold_7_Ak.15538
C2	XP_029846528.1	STRG.29655	Atypus	C2_HiC_scaffold_16_Ak.29649
C2	XP_029846528.1	STRG.42677	Luthela	C2_Chr_24_42677
C2	XP_029846528.1	STRG.50986	Luthela	C2_Chr_27_50984
C2	XP_029846528.1	STRG.34354	Typopeltis	C2_Chr_15_34318
C2	XP_029846528.1	STRG.28700	Typopeltis	C2_Chr_11_28699
C2	XP_040355998.1	STRG.15544	Atypus	C2_HiC_scaffold_7_Ak.15538
C2	XP_040355998.1	STRG.11981	Atypus	C2_HiC_scaffold_5_Ak.11976
C2	XP_040355998.1	STRG.13966	Luthela	C2_Chr_16_13964
C2	XP_040355998.1	STRG.42685	Luthela	C2_Chr_24_42677
C2	XP_040355998.1	STRG.34245	Typopeltis	C2_Chr_15_34241
C2	XP_040355998.1	STRG.14967	Typopeltis	C2_Chr_24_14962
C2	XP_042148734.1	STRG.17264	Atypus	C2_HiC_scaffold_8_Ak.17263
C2	XP_042148734.1	STRG.17766	Atypus	C2_HiC_scaffold_8_Ak.17766
C2	XP_042148734.1	STRG.36986	Luthela	C2_Chr_17_36986
C2	XP_042148734.1	STRG.53392	Luthela	C2_Chr_21_53387
C2	XP_042148734.1	STRG.34649	Typopeltis	C2_Chr_15_34648
C2	XP_042148734.1	STRG.13629	Typopeltis	C2_Chr_13_13629
D	XP_002399655.1	STRG.20557	Atypus	D_HiC_scaffold_10_Ak.20529
D	XP_002399655.1	STRG.28412	Atypus	D_HiC_scaffold_16_Ak.28412
D	XP_002399655.1	STRG.30777	Luthela	D_Chr_13_30772
D	XP_002399655.1	STRG.27405	Luthela	D_Chr_2_27405
D	XP_002399655.1	STRG.22044	Typopeltis	D_Chr_12_22022
D	XP_002399655.1	STRG.7085	Typopeltis	D_Chr_26_7085
D	XP_002405451.1	STRG.22717	Atypus	D_HiC_scaffold_11_Ak.22711
D	XP_002405451.1	STRG.24497	Atypus	D_HiC_scaffold_13_Ak.24497
D	XP_002405451.1	STRG.6001	Luthela	D_Chr_36_5984
D	XP_002405451.1	STRG.20400	Luthela	D_Chr_32_20362
D	XP_002405451.1	STRG.21332	Typopeltis	D_Chr_12_21324
D	XP_002405451.1	STRG.12153	Typopeltis	D_Chr_9_12165
D	XP_002406461.2	STRG.19687	Atypus	D_HiC_scaffold_9_Ak.19675
D	XP_002406461.2	STRG.22727	Atypus	D_HiC_scaffold_11_Ak.22711
D	XP_002406461.2	STRG.21655	Luthela	D_Chr_4_21609
D	XP_002406461.2	STRG.618	Luthela	D_Chr_9_616
D	XP_002406461.2	STRG.6602	Typopeltis	D_Chr_18_6581
D	XP_002406461.2	STRG.12402	Typopeltis	D_Chr_9_12457
D	XP_002413177.1	STRG.18953	Atypus	D_HiC_scaffold_9_Ak.18867
D	XP_002413177.1	STRG.30105	Atypus	D_HiC_scaffold_17_Ak.30067
D	XP_002413177.1	STRG.135	Luthela	D_Chr_9_7
D	XP_002413177.1	STRG.21910	Luthela	D_Chr_4_21883
D	XP_002413177.1	STRG.6503	Typopeltis	D_Chr_18_6466
D	XP_002413177.1	STRG.12117	Typopeltis	D_Chr_9_12100
D	XP_002414683.1	STRG.37244	Atypus	D_HiC_scaffold_21_Ak.37226
D	XP_002414683.1	STRG.20605	Atypus	D_HiC_scaffold_10_Ak.20589
D	XP_002414683.1	STRG.24785	Luthela	D_Chr_6_24687
D	XP_002414683.1	STRG.6169	Luthela	D_Chr_36_5984
D	XP_002414683.1	STRG.1137	Typopeltis	D_Chr_1_1050
D	XP_002414683.1	STRG.12309	Typopeltis	D_Chr_9_12254
D	XP_029823574.1	STRG.20544	Atypus	D_HiC_scaffold_10_Ak.20529
D	XP_029823574.1	STRG.20760	Atypus	D_HiC_scaffold_10_Ak.20711
D	XP_029823574.1	STRG.323	Luthela	D_Chr_9_239
D	XP_029823574.1	STRG.24993	Luthela	D_Chr_6_24933
D	XP_029823574.1	STRG.1172	Typopeltis	D_Chr_1_1050
D	XP_029823574.1	STRG.6338	Typopeltis	D_Chr_18_6294
D	XP_029824980.1	STRG.19163	Atypus	D_HiC_scaffold_9_Ak.19047
D	XP_029824980.1	STRG.18947	Atypus	D_HiC_scaffold_9_Ak.18867
D	XP_029824980.1	STRG.21883	Luthela	D_Chr_4_21883
D	XP_029824980.1	STRG.16704	Luthela	D_Chr_19_16698
D	XP_029824980.1	STRG.5789	Typopeltis	D_Chr_18_5765
D	XP_029824980.1	STRG.6489	Typopeltis	D_Chr_18_6466
D	XP_029826318.2	STRG.10291	Atypus	D_HiC_scaffold_4_Ak.10276
D	XP_029826318.2	STRG.19003	Atypus	D_HiC_scaffold_9_Ak.19003
D	XP_029826318.2	STRG.6103	Luthela	D_Chr_36_5984
D	XP_029826318.2	STRG.22000	Luthela	D_Chr_4_21966
D	XP_029826318.2	STRG.6415	Typopeltis	D_Chr_18_6365
D	XP_029826318.2	STRG.12119	Typopeltis	D_Chr_9_12100
D	XP_029827010.1	STRG.12857	Atypus	D_HiC_scaffold_6_Ak.12830
D	XP_029827010.1	STRG.14503	Atypus	D_HiC_scaffold_6_Ak.14498
D	XP_029827010.1	STRG.27168	Luthela	D_Chr_2_27149
D	XP_029827010.1	STRG.12439	Luthela	D_Chr_12_12435
D	XP_029827010.1	STRG.1582	Typopeltis	D_Chr_1_1571
D	XP_029827010.1	STRG.18210	Typopeltis	D_Chr_2_18199
D	XP_029827950.1	STRG.10369	Atypus	D_HiC_scaffold_4_Ak.10344
D	XP_029827950.1	STRG.20928	Atypus	D_HiC_scaffold_10_Ak.20910
D	XP_029827950.1	STRG.25069	Luthela	D_Chr_6_24933
D	XP_029827950.1	STRG.7089	Luthela	D_Chr_47_7089
D	XP_029827950.1	STRG.1151	Typopeltis	D_Chr_1_1050
D	XP_029827950.1	STRG.12193	Typopeltis	D_Chr_9_12180
D	XP_029832671.2	STRG.19058	Atypus	D_HiC_scaffold_9_Ak.19047
D	XP_029832671.2	STRG.30635	Atypus	D_HiC_scaffold_17_Ak.30596
D	XP_029832671.2	STRG.37	Luthela	D_Chr_9_7
D	XP_029832671.2	STRG.44218	Luthela	D_Chr_14_44217
D	XP_029832671.2	STRG.12982	Typopeltis	D_Chr_9_12936
D	XP_029832671.2	STRG.5804	Typopeltis	D_Chr_18_5765
D	XP_029832672.2	STRG.19160	Atypus	D_HiC_scaffold_9_Ak.19047
D	XP_029832672.2	STRG.30638	Atypus	D_HiC_scaffold_17_Ak.30596
D	XP_029832672.2	STRG.57	Luthela	D_Chr_9_7
D	XP_029832672.2	STRG.44217	Luthela	D_Chr_14_44217
D	XP_029832672.2	STRG.12985	Typopeltis	D_Chr_9_12936
D	XP_029832672.2	STRG.5805	Typopeltis	D_Chr_18_5765
D	XP_029833860.1	STRG.12851	Atypus	D_HiC_scaffold_6_Ak.12830
D	XP_029833860.1	STRG.13943	Atypus	D_HiC_scaffold_6_Ak.13939
D	XP_029833860.1	STRG.27178	Luthela	D_Chr_2_27149
D	XP_029833860.1	STRG.12446	Luthela	D_Chr_12_12435
D	XP_029833860.1	STRG.1575	Typopeltis	D_Chr_1_1571
D	XP_029833860.1	STRG.18187	Typopeltis	D_Chr_2_18199
D	XP_029834466.1	STRG.21104	Atypus	D_HiC_scaffold_10_Ak.21093
D	XP_029834466.1	STRG.20861	Atypus	D_HiC_scaffold_10_Ak.20861
D	XP_029834466.1	STRG.24857	Luthela	D_Chr_6_24687
D	XP_029834466.1	STRG.33346	Luthela	D_Chr_34_33339
D	XP_029834466.1	STRG.12319	Typopeltis	D_Chr_9_12254
D	XP_029834466.1	STRG.21999	Typopeltis	D_Chr_12_21999
D	XP_029834472.2	STRG.19144	Atypus	D_HiC_scaffold_9_Ak.19047
D	XP_029834472.2	STRG.29974	Atypus	D_HiC_scaffold_17_Ak.29972
D	XP_029834472.2	STRG.256	Luthela	D_Chr_9_239
D	XP_029834472.2	STRG.21735	Luthela	D_Chr_4_21703
D	XP_029834472.2	STRG.12739	Typopeltis	D_Chr_9_12636
D	XP_029834472.2	STRG.6436	Typopeltis	D_Chr_18_6365
D	XP_029836081.1	STRG.21101	Atypus	D_HiC_scaffold_10_Ak.21093
D	XP_029836081.1	STRG.20864	Atypus	D_HiC_scaffold_10_Ak.20861
D	XP_029836081.1	STRG.24854	Luthela	D_Chr_6_24687
D	XP_029836081.1	STRG.33339	Luthela	D_Chr_34_33339
D	XP_029836081.1	STRG.12316	Typopeltis	D_Chr_9_12254
D	XP_029836081.1	STRG.22000	Typopeltis	D_Chr_12_21999
D	XP_029836972.1	STRG.30217	Atypus	D_HiC_scaffold_17_Ak.30209
D	XP_029836972.1	STRG.20444	Atypus	D_HiC_scaffold_10_Ak.20440
D	XP_029836972.1	STRG.6141	Luthela	D_Chr_36_5984
D	XP_029836972.1	STRG.9213	Luthela	D_Chr_39_9093
D	XP_029836972.1	STRG.5771	Typopeltis	D_Chr_18_5765
D	XP_029836972.1	STRG.12800	Typopeltis	D_Chr_9_12755
D	XP_029838010.3	STRG.18904	Atypus	D_HiC_scaffold_9_Ak.18867
D	XP_029838010.3	STRG.10286	Atypus	D_HiC_scaffold_4_Ak.10276
D	XP_029838010.3	STRG.6093	Luthela	D_Chr_36_5984
D	XP_029838010.3	STRG.21968	Luthela	D_Chr_4_21966
D	XP_029838010.3	STRG.6372	Typopeltis	D_Chr_18_6365
D	XP_029838010.3	STRG.12111	Typopeltis	D_Chr_9_12100
D	XP_029838054.2	STRG.30248	Atypus	D_HiC_scaffold_17_Ak.30209
D	XP_029838054.2	STRG.20723	Atypus	D_HiC_scaffold_10_Ak.20711
D	XP_029838054.2	STRG.268	Luthela	D_Chr_9_239
D	XP_029838054.2	STRG.25194	Luthela	D_Chr_6_25150
D	XP_029838054.2	STRG.12728	Typopeltis	D_Chr_9_12636
D	XP_029838054.2	STRG.12298	Typopeltis	D_Chr_9_12254
D	XP_029838744.1	STRG.22178	Atypus	D_HiC_scaffold_11_Ak.22178
D	XP_029838744.1	STRG.39264	Atypus	D_HiC_scaffold_22_Ak.39256
D	XP_029838744.1	STRG.21410	Luthela	D_Chr_4_21306
D	XP_029838744.1	STRG.527	Luthela	D_Chr_9_505
D	XP_029838744.1	STRG.6685	Typopeltis	D_Chr_18_6581
D	XP_029838744.1	STRG.12461	Typopeltis	D_Chr_9_12457
D	XP_029842787.1	STRG.18966	Atypus	D_HiC_scaffold_9_Ak.18867
D	XP_029842787.1	STRG.10297	Atypus	D_HiC_scaffold_4_Ak.10276
D	XP_029842787.1	STRG.6108	Luthela	D_Chr_36_5984
D	XP_029842787.1	STRG.21925	Luthela	D_Chr_4_21883
D	XP_029842787.1	STRG.6468	Typopeltis	D_Chr_18_6466
D	XP_029842787.1	STRG.12126	Typopeltis	D_Chr_9_12100
D	XP_029844203.2	STRG.30615	Atypus	D_HiC_scaffold_17_Ak.30596
D	XP_029844203.2	STRG.12388	Atypus	D_HiC_scaffold_5_Ak.12387
D	XP_029844203.2	STRG.6120	Luthela	D_Chr_36_5984
D	XP_029844203.2	STRG.21455	Luthela	D_Chr_4_21450
D	XP_029844203.2	STRG.6306	Typopeltis	D_Chr_18_6294
D	XP_029844203.2	STRG.12795	Typopeltis	D_Chr_9_12755
D	XP_029844826.1	STRG.22726	Atypus	D_HiC_scaffold_11_Ak.22711
D	XP_029844826.1	STRG.14950	Atypus	D_HiC_scaffold_7_Ak.14943
D	XP_029844826.1	STRG.21662	Luthela	D_Chr_4_21609
D	XP_029844826.1	STRG.616	Luthela	D_Chr_9_616
D	XP_029844826.1	STRG.6600	Typopeltis	D_Chr_18_6581
D	XP_029844826.1	STRG.12404	Typopeltis	D_Chr_9_12457
D	XP_029844835.3	STRG.20944	Atypus	D_HiC_scaffold_10_Ak.20910
D	XP_029844835.3	STRG.30543	Atypus	D_HiC_scaffold_17_Ak.30509
D	XP_029844835.3	STRG.24736	Luthela	D_Chr_6_24687
D	XP_029844835.3	STRG.92	Luthela	D_Chr_9_7
D	XP_029844835.3	STRG.12976	Typopeltis	D_Chr_9_12936
D	XP_029844835.3	STRG.5618	Typopeltis	D_Chr_18_5615
D	XP_029844843.1	STRG.19182	Atypus	D_HiC_scaffold_9_Ak.19047
D	XP_029844843.1	STRG.10235	Atypus	D_HiC_scaffold_4_Ak.10235
D	XP_029844843.1	STRG.5984	Luthela	D_Chr_36_5984
D	XP_029844843.1	STRG.27158	Luthela	D_Chr_2_27149
D	XP_029844843.1	STRG.12038	Typopeltis	D_Chr_9_11957
D	XP_029844843.1	STRG.5682	Typopeltis	D_Chr_18_5633
D	XP_029845628.2	STRG.19075	Atypus	D_HiC_scaffold_9_Ak.19047
D	XP_029845628.2	STRG.10314	Atypus	D_HiC_scaffold_4_Ak.10276
D	XP_029845628.2	STRG.6022	Luthela	D_Chr_36_5984
D	XP_029845628.2	STRG.9134	Luthela	D_Chr_39_9093
D	XP_029845628.2	STRG.12103	Typopeltis	D_Chr_9_12100
D	XP_029845628.2	STRG.5844	Typopeltis	D_Chr_18_5842
D	XP_029845637.2	STRG.19731	Atypus	D_HiC_scaffold_9_Ak.19675
D	XP_029845637.2	STRG.36403	Atypus	D_HiC_scaffold_21_Ak.36395
D	XP_029845637.2	STRG.24701	Luthela	D_Chr_6_24687
D	XP_029845637.2	STRG.687	Luthela	D_Chr_9_663
D	XP_029845637.2	STRG.1065	Typopeltis	D_Chr_1_1050
D	XP_029845637.2	STRG.12077	Typopeltis	D_Chr_9_11957
D	XP_029847274.1	STRG.29843	Atypus	D_HiC_scaffold_17_Ak.29842
D	XP_029847274.1	STRG.27877	Atypus	D_HiC_scaffold_14_Ak.27877
D	XP_029847274.1	STRG.24778	Luthela	D_Chr_6_24687
D	XP_029847274.1	STRG.316	Luthela	D_Chr_9_239
D	XP_029847274.1	STRG.12663	Typopeltis	D_Chr_9_12636
D	XP_029847274.1	STRG.1003	Typopeltis	D_Chr_1_978
D	XP_029847276.2	STRG.10311	Atypus	D_HiC_scaffold_4_Ak.10276
D	XP_029847276.2	STRG.29848	Atypus	D_HiC_scaffold_17_Ak.29842
D	XP_029847276.2	STRG.24784	Luthela	D_Chr_6_24687
D	XP_029847276.2	STRG.6029	Luthela	D_Chr_36_5984
D	XP_029847276.2	STRG.12660	Typopeltis	D_Chr_9_12636
D	XP_029847276.2	STRG.12570	Typopeltis	D_Chr_9_12568
D	XP_029849103.3	STRG.30934	Atypus	D_HiC_scaffold_17_Ak.30931
D	XP_029849103.3	STRG.30834	Atypus	D_HiC_scaffold_17_Ak.30834
D	XP_029849103.3	STRG.5090	Luthela	D_Chr_40_5090
D	XP_029849103.3	STRG.5250	Luthela	D_Chr_40_5250
D	XP_029849103.3	STRG.12400	Typopeltis	D_Chr_9_12381
D	XP_029849103.3	STRG.30095	Typopeltis	D_Chr_11_30094
D	XP_029849805.2	STRG.30211	Atypus	D_HiC_scaffold_17_Ak.30209
D	XP_029849805.2	STRG.10371	Atypus	D_HiC_scaffold_4_Ak.10344
D	XP_029849805.2	STRG.6153	Luthela	D_Chr_36_5984
D	XP_029849805.2	STRG.9233	Luthela	D_Chr_39_9093
D	XP_029849805.2	STRG.5766	Typopeltis	D_Chr_18_5765
D	XP_029849805.2	STRG.12801	Typopeltis	D_Chr_9_12755
D	XP_029851286.1	STRG.29925	Atypus	D_HiC_scaffold_17_Ak.29899
D	XP_029851286.1	STRG.26377	Atypus	D_HiC_scaffold_13_Ak.26374
D	XP_029851286.1	STRG.370	Luthela	D_Chr_9_239
D	XP_029851286.1	STRG.24979	Luthela	D_Chr_6_24933
D	XP_029851286.1	STRG.12713	Typopeltis	D_Chr_9_12636
D	XP_029851286.1	STRG.5634	Typopeltis	D_Chr_18_5633
D	XP_029851523.2	STRG.29941	Atypus	D_HiC_scaffold_17_Ak.29899
D	XP_029851523.2	STRG.22185	Atypus	D_HiC_scaffold_11_Ak.22178
D	XP_029851523.2	STRG.357	Luthela	D_Chr_9_239
D	XP_029851523.2	STRG.516	Luthela	D_Chr_9_505
D	XP_029851523.2	STRG.12694	Typopeltis	D_Chr_9_12636
D	XP_029851523.2	STRG.6311	Typopeltis	D_Chr_18_6294
D	XP_029851529.2	STRG.36401	Atypus	D_HiC_scaffold_21_Ak.36395
D	XP_029851529.2	STRG.20443	Atypus	D_HiC_scaffold_10_Ak.20440
D	XP_029851529.2	STRG.753	Luthela	D_Chr_9_663
D	XP_029851529.2	STRG.7042	Luthela	D_Chr_47_7032
D	XP_029851529.2	STRG.1072	Typopeltis	D_Chr_1_1050
D	XP_029851529.2	STRG.12188	Typopeltis	D_Chr_9_12180
D	XP_040061568.1	STRG.29866	Atypus	D_HiC_scaffold_17_Ak.29842
D	XP_040061568.1	STRG.27822	Atypus	D_HiC_scaffold_14_Ak.27810
D	XP_040061568.1	STRG.24752	Luthela	D_Chr_6_24687
D	XP_040061568.1	STRG.296	Luthela	D_Chr_9_239
D	XP_040061568.1	STRG.12648	Typopeltis	D_Chr_9_12636
D	XP_040061568.1	STRG.987	Typopeltis	D_Chr_1_978
D	XP_040061569.2	STRG.18961	Atypus	D_HiC_scaffold_9_Ak.18867
D	XP_040061569.2	STRG.12398	Atypus	D_HiC_scaffold_5_Ak.12387
D	XP_040061569.2	STRG.6149	Luthela	D_Chr_36_5984
D	XP_040061569.2	STRG.745	Luthela	D_Chr_9_663
D	XP_040061569.2	STRG.1186	Typopeltis	D_Chr_1_1050
D	XP_040061569.2	STRG.12324	Typopeltis	D_Chr_9_12254
D	XP_040062613.1	STRG.30555	Atypus	D_HiC_scaffold_17_Ak.30509
D	XP_040062613.1	STRG.18777	Atypus	D_HiC_scaffold_9_Ak.18773
D	XP_040062613.1	STRG.124	Luthela	D_Chr_9_7
D	XP_040062613.1	STRG.21311	Luthela	D_Chr_4_21306
D	XP_040062613.1	STRG.6189	Typopeltis	D_Chr_18_6184
D	XP_040062613.1	STRG.12920	Typopeltis	D_Chr_9_12917
D	XP_040062619.1	STRG.20575	Atypus	D_HiC_scaffold_10_Ak.20529
D	XP_040062619.1	STRG.20711	Atypus	D_HiC_scaffold_10_Ak.20711
D	XP_040062619.1	STRG.2326	Luthela	D_Chr_29_2318
D	XP_040062619.1	STRG.25200	Luthela	D_Chr_6_25150
D	XP_040062619.1	STRG.11915	Typopeltis	D_Chr_9_11933
D	XP_040062619.1	STRG.20400	Typopeltis	D_Chr_21_20399
D	XP_040062860.3	STRG.20942	Atypus	D_HiC_scaffold_10_Ak.20910
D	XP_040062860.3	STRG.30546	Atypus	D_HiC_scaffold_17_Ak.30509
D	XP_040062860.3	STRG.24733	Luthela	D_Chr_6_24687
D	XP_040062860.3	STRG.90	Luthela	D_Chr_9_7
D	XP_040062860.3	STRG.12972	Typopeltis	D_Chr_9_12936
D	XP_040062860.3	STRG.5619	Typopeltis	D_Chr_18_5615
D	XP_040063834.2	STRG.19098	Atypus	D_HiC_scaffold_9_Ak.19047
D	XP_040063834.2	STRG.29950	Atypus	D_HiC_scaffold_17_Ak.29899
D	XP_040063834.2	STRG.63	Luthela	D_Chr_9_7
D	XP_040063834.2	STRG.9149	Luthela	D_Chr_39_9093
D	XP_040063834.2	STRG.12979	Typopeltis	D_Chr_9_12936
D	XP_040063834.2	STRG.5829	Typopeltis	D_Chr_18_5765
D	XP_040064232.1	STRG.19088	Atypus	D_HiC_scaffold_9_Ak.19047
D	XP_040064232.1	STRG.30229	Atypus	D_HiC_scaffold_17_Ak.30209
D	XP_040064232.1	STRG.32	Luthela	D_Chr_9_7
D	XP_040064232.1	STRG.9152	Luthela	D_Chr_39_9093
D	XP_040064232.1	STRG.12997	Typopeltis	D_Chr_9_12936
D	XP_040064232.1	STRG.5822	Typopeltis	D_Chr_18_5842
D	XP_040065058.1	STRG.12855	Atypus	D_HiC_scaffold_6_Ak.12830
D	XP_040065058.1	STRG.13944	Atypus	D_HiC_scaffold_6_Ak.13939
D	XP_040065058.1	STRG.27191	Luthela	D_Chr_2_27149
D	XP_040065058.1	STRG.12441	Luthela	D_Chr_12_12435
D	XP_040065058.1	STRG.1580	Typopeltis	D_Chr_1_1571
D	XP_040065058.1	STRG.18211	Typopeltis	D_Chr_2_18199
D	XP_040077671.2	STRG.10357	Atypus	D_HiC_scaffold_4_Ak.10344
D	XP_040077671.2	STRG.36397	Atypus	D_HiC_scaffold_21_Ak.36395
D	XP_040077671.2	STRG.6115	Luthela	D_Chr_36_5984
D	XP_040077671.2	STRG.743	Luthela	D_Chr_9_663
D	XP_040077671.2	STRG.1176	Typopeltis	D_Chr_1_1050
D	XP_040077671.2	STRG.12735	Typopeltis	D_Chr_9_12636
D	XP_040355104.2	STRG.29871	Atypus	D_HiC_scaffold_17_Ak.29842
D	XP_040355104.2	STRG.27810	Atypus	D_HiC_scaffold_14_Ak.27810
D	XP_040355104.2	STRG.24747	Luthela	D_Chr_6_24687
D	XP_040355104.2	STRG.301	Luthela	D_Chr_9_239
D	XP_040355104.2	STRG.12641	Typopeltis	D_Chr_9_12636
D	XP_040355104.2	STRG.978	Typopeltis	D_Chr_1_978
D	XP_040355579.2	STRG.37285	Atypus	D_HiC_scaffold_21_Ak.37226
D	XP_040355579.2	STRG.19676	Atypus	D_HiC_scaffold_9_Ak.19675
D	XP_040355579.2	STRG.702	Luthela	D_Chr_9_663
D	XP_040355579.2	STRG.25150	Luthela	D_Chr_6_25150
D	XP_040355579.2	STRG.1096	Typopeltis	D_Chr_1_1050
D	XP_040355579.2	STRG.12031	Typopeltis	D_Chr_9_11957
D	XP_040360494.1	STRG.37226	Atypus	D_HiC_scaffold_21_Ak.37226
D	XP_040360494.1	STRG.30067	Atypus	D_HiC_scaffold_17_Ak.30067
D	XP_040360494.1	STRG.25176	Luthela	D_Chr_6_25150
D	XP_040360494.1	STRG.24847	Luthela	D_Chr_6_24836
D	XP_040360494.1	STRG.1080	Typopeltis	D_Chr_1_1050
D	XP_040360494.1	STRG.12568	Typopeltis	D_Chr_9_12568
D	XP_042143040.1	STRG.10318	Atypus	D_HiC_scaffold_4_Ak.10276
D	XP_042143040.1	STRG.20993	Atypus	D_HiC_scaffold_10_Ak.20993
D	XP_042143040.1	STRG.6016	Luthela	D_Chr_36_5984
D	XP_042143040.1	STRG.25256	Luthela	D_Chr_6_25228
D	XP_042143040.1	STRG.12100	Typopeltis	D_Chr_9_12100
D	XP_042143040.1	STRG.5669	Typopeltis	D_Chr_18_5633
D	XP_042143088.1	STRG.19178	Atypus	D_HiC_scaffold_9_Ak.19047
D	XP_042143088.1	STRG.14789	Atypus	D_HiC_scaffold_7_Ak.14779
D	XP_042143088.1	STRG.245	Luthela	D_Chr_9_239
D	XP_042143088.1	STRG.27159	Luthela	D_Chr_2_27149
D	XP_042143088.1	STRG.12721	Typopeltis	D_Chr_9_12636
D	XP_042143088.1	STRG.6586	Typopeltis	D_Chr_18_6581
D	XP_042143173.1	STRG.12830	Atypus	D_HiC_scaffold_6_Ak.12830
D	XP_042143173.1	STRG.27941	Atypus	D_HiC_scaffold_16_Ak.28412
D	XP_042143173.1	STRG.30772	Luthela	D_Chr_13_30772
D	XP_042143173.1	STRG.27416	Luthela	D_Chr_2_27405
D	XP_042143173.1	STRG.13017	Typopeltis	D_Chr_9_12936
D	XP_042143173.1	STRG.7086	Typopeltis	D_Chr_26_7085
D	XP_042143207.1	STRG.22234	Atypus	D_HiC_scaffold_11_Ak.22234
D	XP_042143207.1	STRG.14952	Atypus	D_HiC_scaffold_7_Ak.14943
D	XP_042143207.1	STRG.21668	Luthela	D_Chr_4_21609
D	XP_042143207.1	STRG.467	Luthela	D_Chr_9_449
D	XP_042143207.1	STRG.6599	Typopeltis	D_Chr_18_6581
D	XP_042143207.1	STRG.12614	Typopeltis	D_Chr_9_12568
D	XP_042143232.1	STRG.21093	Atypus	D_HiC_scaffold_10_Ak.21093
D	XP_042143232.1	STRG.20601	Atypus	D_HiC_scaffold_10_Ak.20589
D	XP_042143232.1	STRG.24850	Luthela	D_Chr_6_24687
D	XP_042143232.1	STRG.2425	Luthela	D_Chr_29_2318
D	XP_042143232.1	STRG.12310	Typopeltis	D_Chr_9_12254
D	XP_042143232.1	STRG.21959	Typopeltis	D_Chr_12_21955
D	XP_042143463.1	STRG.19090	Atypus	D_HiC_scaffold_9_Ak.19047
D	XP_042143463.1	STRG.30230	Atypus	D_HiC_scaffold_17_Ak.30209
D	XP_042143463.1	STRG.28	Luthela	D_Chr_9_7
D	XP_042143463.1	STRG.9163	Luthela	D_Chr_39_9093
D	XP_042143463.1	STRG.12995	Typopeltis	D_Chr_9_12936
D	XP_042143463.1	STRG.5820	Typopeltis	D_Chr_18_5842
Ea	XP_029823587.3	STRG.6424	Atypus	Ea_HiC_scaffold_3_Ak.6387
Ea	XP_029823587.3	STRG.9424	Atypus	Ea_HiC_scaffold_4_Ak.9423
Ea	XP_029823587.3	STRG.15779	Luthela	Ea_Chr_19_15682
Ea	XP_029823587.3	STRG.3047	Luthela	Ea_Chr_29_2964
Ea	XP_029823587.3	STRG.29647	Typopeltis	Ea_Chr_11_29639
Ea	XP_029823587.3	STRG.874	Typopeltis	Ea_Chr_1_869
Ea	XP_029829880.2	STRG.23154	Atypus	Ea_HiC_scaffold_12_Ak.23116
Ea	XP_029829880.2	STRG.35119	Atypus	Ea_HiC_scaffold_20_Ak.35119
Ea	XP_029829880.2	STRG.31187	Luthela	Ea_Chr_18_31180
Ea	XP_029829880.2	STRG.18205	Luthela	Ea_Chr_8_18205
Ea	XP_029829880.2	STRG.31020	Typopeltis	Ea_Chr_17_31020
Ea	XP_029829880.2	STRG.31529	Typopeltis	Ea_Chr_17_31526
Ea	XP_029835585.2	STRG.6482	Atypus	Ea_HiC_scaffold_3_Ak.6387
Ea	XP_029835585.2	STRG.7907	Atypus	Ea_HiC_scaffold_3_Ak.7907
Ea	XP_029835585.2	STRG.15803	Luthela	Ea_Chr_19_15682
Ea	XP_029835585.2	STRG.3036	Luthela	Ea_Chr_29_2964
Ea	XP_029835585.2	STRG.29639	Typopeltis	Ea_Chr_11_29639
Ea	XP_029835585.2	STRG.897	Typopeltis	Ea_Chr_1_869
Ea	XP_040076725.1	STRG.6436	Atypus	Ea_HiC_scaffold_3_Ak.6387
Ea	XP_040076725.1	STRG.9435	Atypus	Ea_HiC_scaffold_4_Ak.9423
Ea	XP_040076725.1	STRG.15768	Luthela	Ea_Chr_19_15682
Ea	XP_040076725.1	STRG.3050	Luthela	Ea_Chr_29_2964
Ea	XP_040076725.1	STRG.29656	Typopeltis	Ea_Chr_11_29639
Ea	XP_040076725.1	STRG.869	Typopeltis	Ea_Chr_1_869
Ea	XP_042142831.1	STRG.32190	Atypus	Ea_HiC_scaffold_18_Ak.32190
Ea	XP_042142831.1	STRG.12643	Atypus	Ea_HiC_scaffold_5_Ak.12638
Ea	XP_042142831.1	STRG.49511	Luthela	Ea_Chr_15_49511
Ea	XP_042142831.1	STRG.30403	Luthela	Ea_Chr_13_30426
Ea	XP_042142831.1	STRG.23323	Typopeltis	Ea_Chr_3_23322
Ea	XP_042142831.1	STRG.15682	Typopeltis	Ea_Chr_24_15679
Ea	XP_042142994.1	STRG.10128	Atypus	Ea_HiC_scaffold_4_Ak.10120
Ea	XP_042142994.1	STRG.7252	Atypus	Ea_HiC_scaffold_3_Ak.7250
Ea	XP_042142994.1	STRG.15757	Luthela	Ea_Chr_19_15682
Ea	XP_042142994.1	STRG.2485	Luthela	Ea_Chr_29_2485
Ea	XP_042142994.1	STRG.276	Typopeltis	Ea_Chr_1_264
Ea	XP_042142994.1	STRG.29786	Typopeltis	Ea_Chr_11_29786
F	XP_002408087.2	STRG.23441	Atypus	F_HiC_scaffold_12_Ak.23344
F	XP_002408087.2	STRG.16241	Atypus	F_HiC_scaffold_7_Ak.16239
F	XP_002408087.2	STRG.8776	Luthela	F_Chr_48_8680
F	XP_002408087.2	STRG.45551	Luthela	F_Chr_1_45511
F	XP_002408087.2	STRG.26730	Typopeltis	F_Chr_8_26622
F	XP_002408087.2	STRG.13462	Typopeltis	F_Chr_13_13459
F	XP_002411566.2	STRG.33406	Atypus	F_HiC_scaffold_20_Ak.33404
F	XP_002411566.2	STRG.6227	Atypus	F_HiC_scaffold_3_Ak.6226
F	XP_002411566.2	STRG.45676	Luthela	F_Chr_1_45619
F	XP_002411566.2	STRG.30860	Luthela	F_Chr_13_30845
F	XP_002411566.2	STRG.26704	Typopeltis	F_Chr_8_26622
F	XP_002411566.2	STRG.35500	Typopeltis	F_Chr_4_35502
F	XP_029822407.2	STRG.27388	Atypus	F_HiC_scaffold_14_Ak.27322
F	XP_029822407.2	STRG.12471	Atypus	F_HiC_scaffold_5_Ak.12428
F	XP_029822407.2	STRG.21059	Luthela	F_Chr_4_20985
F	XP_029822407.2	STRG.30620	Luthela	F_Chr_13_30619
F	XP_029822407.2	STRG.3655	Typopeltis	F_Chr_7_3629
F	XP_029822407.2	STRG.18790	Typopeltis	F_Chr_2_18770
F	XP_029824933.2	STRG.13542	Atypus	F_HiC_scaffold_6_Ak.13541
F	XP_029824933.2	STRG.10332	Atypus	F_HiC_scaffold_4_Ak.10331
F	XP_029824933.2	STRG.46317	Luthela	F_Chr_30_46299
F	XP_029824933.2	STRG.48284	Luthela	F_Chr_26_48236
F	XP_029824933.2	STRG.15961	Typopeltis	F_Chr_16_15829
F	XP_029824933.2	STRG.8189	Typopeltis	F_Chr_5_8179
F	XP_029826297.1	STRG.10830	Atypus	F_HiC_scaffold_4_Ak.10829
F	XP_029826297.1	STRG.10659	Atypus	F_HiC_scaffold_4_Ak.10628
F	XP_029826297.1	STRG.46362	Luthela	F_Chr_30_46299
F	XP_029826297.1	STRG.48165	Luthela	F_Chr_26_48147
F	XP_029826297.1	STRG.15921	Typopeltis	F_Chr_16_15829
F	XP_029826297.1	STRG.8148	Typopeltis	F_Chr_5_8139
F	XP_029826428.1	STRG.10726	Atypus	F_HiC_scaffold_4_Ak.10717
F	XP_029826428.1	STRG.16469	Atypus	F_HiC_scaffold_7_Ak.16464
F	XP_029826428.1	STRG.846	Luthela	F_Chr_9_868
F	XP_029826428.1	STRG.48151	Luthela	F_Chr_26_48147
F	XP_029826428.1	STRG.13809	Typopeltis	F_Chr_13_13739
F	XP_029826428.1	STRG.32530	Typopeltis	F_Chr_6_32477
F	XP_029826698.3	STRG.27337	Atypus	F_HiC_scaffold_14_Ak.27322
F	XP_029826698.3	STRG.12233	Atypus	F_HiC_scaffold_5_Ak.12233
F	XP_029826698.3	STRG.29622	Luthela	F_Chr_13_29573
F	XP_029826698.3	STRG.47510	Luthela	F_Chr_38_47510
F	XP_029826698.3	STRG.3745	Typopeltis	F_Chr_7_3743
F	XP_029826698.3	STRG.21623	Typopeltis	F_Chr_12_21583
F	XP_029826751.4	STRG.10488	Atypus	F_HiC_scaffold_4_Ak.10484
F	XP_029826751.4	STRG.13020	Atypus	F_HiC_scaffold_6_Ak.13018
F	XP_029826751.4	STRG.45557	Luthela	F_Chr_1_45511
F	XP_029826751.4	STRG.10710	Luthela	F_Chr_44_10656
F	XP_029826751.4	STRG.15911	Typopeltis	F_Chr_16_15829
F	XP_029826751.4	STRG.147	Typopeltis	F_Chr_1_156
F	XP_029831134.3	STRG.10729	Atypus	F_HiC_scaffold_4_Ak.10717
F	XP_029831134.3	STRG.16466	Atypus	F_HiC_scaffold_7_Ak.16464
F	XP_029831134.3	STRG.873	Luthela	F_Chr_9_868
F	XP_029831134.3	STRG.48154	Luthela	F_Chr_26_48147
F	XP_029831134.3	STRG.13807	Typopeltis	F_Chr_13_13739
F	XP_029831134.3	STRG.32532	Typopeltis	F_Chr_6_32477
F	XP_029832308.2	STRG.8222	Atypus	F_HiC_scaffold_4_Ak.10829
F	XP_029832308.2	STRG.15046	Atypus	F_HiC_scaffold_7_Ak.15044
F	XP_029832308.2	STRG.48226	Luthela	F_Chr_26_48147
F	XP_029832308.2	STRG.1560	Luthela	F_Chr_9_1554
F	XP_029832308.2	STRG.8219	Typopeltis	F_Chr_5_8179
F	XP_029832308.2	STRG.18170	Typopeltis	F_Chr_2_18170
F	XP_029836730.1	STRG.23448	Atypus	F_HiC_scaffold_12_Ak.23344
F	XP_029836730.1	STRG.16551	Atypus	F_HiC_scaffold_7_Ak.16527
F	XP_029836730.1	STRG.955	Luthela	F_Chr_9_868
F	XP_029836730.1	STRG.22868	Luthela	F_Chr_5_22859
F	XP_029836730.1	STRG.32557	Typopeltis	F_Chr_6_32477
F	XP_029836730.1	STRG.2443	Typopeltis	F_Chr_22_2438
F	XP_029836745.2	STRG.23375	Atypus	F_HiC_scaffold_12_Ak.23344
F	XP_029836745.2	STRG.27407	Atypus	F_HiC_scaffold_14_Ak.27322
F	XP_029836745.2	STRG.47643	Luthela	F_Chr_38_47639
F	XP_029836745.2	STRG.29575	Luthela	F_Chr_13_29573
F	XP_029836745.2	STRG.3693	Typopeltis	F_Chr_7_3629
F	XP_029836745.2	STRG.21662	Typopeltis	F_Chr_12_21583
F	XP_029836931.1	STRG.23030	Atypus	F_HiC_scaffold_12_Ak.23027
F	XP_029836931.1	STRG.16355	Atypus	F_HiC_scaffold_7_Ak.16354
F	XP_029836931.1	STRG.46360	Luthela	F_Chr_30_46299
F	XP_029836931.1	STRG.923	Luthela	F_Chr_9_868
F	XP_029836931.1	STRG.13779	Typopeltis	F_Chr_13_13739
F	XP_029836931.1	STRG.20528	Typopeltis	F_Chr_21_20528
F	XP_029840134.2	STRG.10639	Atypus	F_HiC_scaffold_4_Ak.10628
F	XP_029840134.2	STRG.10808	Atypus	F_HiC_scaffold_4_Ak.10808
F	XP_029840134.2	STRG.46469	Luthela	F_Chr_30_46299
F	XP_029840134.2	STRG.48270	Luthela	F_Chr_26_48236
F	XP_029840134.2	STRG.15952	Typopeltis	F_Chr_16_15829
F	XP_029840134.2	STRG.8158	Typopeltis	F_Chr_5_8139
F	XP_029840161.3	STRG.16120	Atypus	F_HiC_scaffold_7_Ak.16014
F	XP_029840161.3	STRG.8316	Atypus	F_HiC_scaffold_4_Ak.8314
F	XP_029840161.3	STRG.47350	Luthela	F_Chr_38_47302
F	XP_029840161.3	STRG.20972	Luthela	F_Chr_4_20917
F	XP_029840161.3	STRG.3810	Typopeltis	F_Chr_7_3743
F	XP_029840161.3	STRG.21654	Typopeltis	F_Chr_12_21583
F	XP_029840185.2	STRG.13353	Atypus	F_HiC_scaffold_6_Ak.13353
F	XP_029840185.2	STRG.26245	Atypus	F_HiC_scaffold_13_Ak.26245
F	XP_029840185.2	STRG.46406	Luthela	F_Chr_30_46299
F	XP_029840185.2	STRG.48340	Luthela	F_Chr_26_48331
F	XP_029840185.2	STRG.32499	Typopeltis	F_Chr_6_32477
F	XP_029840185.2	STRG.26902	Typopeltis	F_Chr_8_26919
F	XP_029842404.2	STRG.16625	Atypus	F_HiC_scaffold_7_Ak.16527
F	XP_029842404.2	STRG.32464	Atypus	F_HiC_scaffold_19_Ak.32464
F	XP_029842404.2	STRG.8862	Luthela	F_Chr_48_8680
F	XP_029842404.2	STRG.7333	Luthela	F_Chr_23_7333
F	XP_029842404.2	STRG.3920	Typopeltis	F_Chr_7_3923
F	XP_029842404.2	STRG.13308	Typopeltis	F_Chr_13_13304
F	XP_029844324.2	STRG.10644	Atypus	F_HiC_scaffold_4_Ak.10628
F	XP_029844324.2	STRG.10820	Atypus	F_HiC_scaffold_4_Ak.10808
F	XP_029844324.2	STRG.46381	Luthela	F_Chr_30_46299
F	XP_029844324.2	STRG.48260	Luthela	F_Chr_26_48236
F	XP_029844324.2	STRG.15970	Typopeltis	F_Chr_16_15829
F	XP_029844324.2	STRG.8150	Typopeltis	F_Chr_5_8139
F	XP_029845385.1	STRG.23371	Atypus	F_HiC_scaffold_12_Ak.23344
F	XP_029845385.1	STRG.27404	Atypus	F_HiC_scaffold_14_Ak.27322
F	XP_029845385.1	STRG.47677	Luthela	F_Chr_38_47639
F	XP_029845385.1	STRG.29587	Luthela	F_Chr_13_29573
F	XP_029845385.1	STRG.3703	Typopeltis	F_Chr_7_3629
F	XP_029845385.1	STRG.21672	Typopeltis	F_Chr_12_21583
F	XP_029847252.2	STRG.16266	Atypus	F_HiC_scaffold_7_Ak.16239
F	XP_029847252.2	STRG.23477	Atypus	F_HiC_scaffold_12_Ak.23469
F	XP_029847252.2	STRG.1102	Luthela	F_Chr_9_968
F	XP_029847252.2	STRG.22902	Luthela	F_Chr_5_22859
F	XP_029847252.2	STRG.8244	Typopeltis	F_Chr_5_8179
F	XP_029847252.2	STRG.32617	Typopeltis	F_Chr_6_32588
F	XP_029847334.2	STRG.23457	Atypus	F_HiC_scaffold_12_Ak.23344
F	XP_029847334.2	STRG.16265	Atypus	F_HiC_scaffold_7_Ak.16239
F	XP_029847334.2	STRG.1101	Luthela	F_Chr_9_968
F	XP_029847334.2	STRG.22922	Luthela	F_Chr_5_22859
F	XP_029847334.2	STRG.13740	Typopeltis	F_Chr_13_13739
F	XP_029847334.2	STRG.32612	Typopeltis	F_Chr_6_32588
F	XP_040062219.1	STRG.6226	Atypus	F_HiC_scaffold_3_Ak.6226
F	XP_040062219.1	STRG.34625	Atypus	F_HiC_scaffold_20_Ak.34625
F	XP_040062219.1	STRG.45535	Luthela	F_Chr_1_45511
F	XP_040062219.1	STRG.45684	Luthela	F_Chr_1_45619
F	XP_040062219.1	STRG.26701	Typopeltis	F_Chr_8_26622
F	XP_040062219.1	STRG.35511	Typopeltis	F_Chr_4_35502
F	XP_040063442.2	STRG.8206	Atypus	F_HiC_scaffold_4_Ak.10829
F	XP_040063442.2	STRG.26495	Atypus	F_HiC_scaffold_13_Ak.26495
F	XP_040063442.2	STRG.46497	Luthela	F_Chr_30_46299
F	XP_040063442.2	STRG.48197	Luthela	F_Chr_26_48147
F	XP_040063442.2	STRG.8139	Typopeltis	F_Chr_5_8139
F	XP_040063442.2	STRG.6171	Typopeltis	F_Chr_18_6166
F	XP_040064101.2	STRG.27503	Atypus	F_HiC_scaffold_14_Ak.27497
F	XP_040064101.2	STRG.23258	Atypus	F_HiC_scaffold_12_Ak.23258
F	XP_040064101.2	STRG.47668	Luthela	F_Chr_38_47639
F	XP_040064101.2	STRG.20994	Luthela	F_Chr_4_20985
F	XP_040064101.2	STRG.3710	Typopeltis	F_Chr_7_3629
F	XP_040064101.2	STRG.21641	Typopeltis	F_Chr_12_21583
F	XP_040067266.2	STRG.27506	Atypus	F_HiC_scaffold_14_Ak.27497
F	XP_040067266.2	STRG.23265	Atypus	F_HiC_scaffold_12_Ak.23258
F	XP_040067266.2	STRG.47700	Luthela	F_Chr_38_47639
F	XP_040067266.2	STRG.20989	Luthela	F_Chr_4_20985
F	XP_040067266.2	STRG.3702	Typopeltis	F_Chr_7_3629
F	XP_040067266.2	STRG.21642	Typopeltis	F_Chr_12_21583
F	XP_040069300.3	STRG.16541	Atypus	F_HiC_scaffold_7_Ak.16527
F	XP_040069300.3	STRG.10818	Atypus	F_HiC_scaffold_4_Ak.10808
F	XP_040069300.3	STRG.46383	Luthela	F_Chr_30_46299
F	XP_040069300.3	STRG.22953	Luthela	F_Chr_5_22859
F	XP_040069300.3	STRG.15956	Typopeltis	F_Chr_16_15829
F	XP_040069300.3	STRG.3987	Typopeltis	F_Chr_7_3987
F	XP_040069735.2	STRG.16116	Atypus	F_HiC_scaffold_7_Ak.16014
F	XP_040069735.2	STRG.32177	Atypus	F_HiC_scaffold_18_Ak.32147
F	XP_040069735.2	STRG.47337	Luthela	F_Chr_38_47302
F	XP_040069735.2	STRG.48358	Luthela	F_Chr_26_48331
F	XP_040069735.2	STRG.26626	Typopeltis	F_Chr_8_26622
F	XP_040069735.2	STRG.3803	Typopeltis	F_Chr_7_3743
F	XP_040070408.1	STRG.23402	Atypus	F_HiC_scaffold_12_Ak.23344
F	XP_040070408.1	STRG.16099	Atypus	F_HiC_scaffold_7_Ak.16014
F	XP_040070408.1	STRG.46326	Luthela	F_Chr_30_46299
F	XP_040070408.1	STRG.984	Luthela	F_Chr_9_968
F	XP_040070408.1	STRG.15965	Typopeltis	F_Chr_16_15829
F	XP_040070408.1	STRG.13771	Typopeltis	F_Chr_13_13739
F	XP_040072179.1	STRG.16032	Atypus	F_HiC_scaffold_7_Ak.16014
F	XP_040072179.1	STRG.16282	Atypus	F_HiC_scaffold_7_Ak.16239
F	XP_040072179.1	STRG.48254	Luthela	F_Chr_26_48236
F	XP_040072179.1	STRG.20937	Luthela	F_Chr_4_20917
F	XP_040072179.1	STRG.3691	Typopeltis	F_Chr_7_3629
F	XP_040072179.1	STRG.13780	Typopeltis	F_Chr_13_13739
F	XP_040355698.1	STRG.27376	Atypus	F_HiC_scaffold_14_Ak.27322
F	XP_040355698.1	STRG.12457	Atypus	F_HiC_scaffold_5_Ak.12428
F	XP_040355698.1	STRG.47390	Luthela	F_Chr_38_47302
F	XP_040355698.1	STRG.46923	Luthela	F_Chr_45_46912
F	XP_040355698.1	STRG.3641	Typopeltis	F_Chr_7_3629
F	XP_040355698.1	STRG.26661	Typopeltis	F_Chr_8_26622
F	XP_040357231.1	STRG.10492	Atypus	F_HiC_scaffold_4_Ak.10484
F	XP_040357231.1	STRG.13018	Atypus	F_HiC_scaffold_6_Ak.13018
F	XP_040357231.1	STRG.10695	Luthela	F_Chr_44_10656
F	XP_040357231.1	STRG.11716	Luthela	F_Chr_42_11715
F	XP_040357231.1	STRG.15913	Typopeltis	F_Chr_16_15829
F	XP_040357231.1	STRG.8319	Typopeltis	F_Chr_5_8258
F	XP_042145565.1	STRG.16073	Atypus	F_HiC_scaffold_7_Ak.16014
F	XP_042145565.1	STRG.10739	Atypus	F_HiC_scaffold_4_Ak.10717
F	XP_042145565.1	STRG.878	Luthela	F_Chr_9_868
F	XP_042145565.1	STRG.48158	Luthela	F_Chr_26_48147
F	XP_042145565.1	STRG.3811	Typopeltis	F_Chr_7_3743
F	XP_042145565.1	STRG.32512	Typopeltis	F_Chr_6_32477
F	XP_042145571.1	STRG.33410	Atypus	F_HiC_scaffold_20_Ak.33404
F	XP_042145571.1	STRG.6229	Atypus	F_HiC_scaffold_3_Ak.6226
F	XP_042145571.1	STRG.45674	Luthela	F_Chr_1_45619
F	XP_042145571.1	STRG.30859	Luthela	F_Chr_13_30845
F	XP_042145571.1	STRG.26719	Typopeltis	F_Chr_8_26622
F	XP_042145571.1	STRG.35515	Typopeltis	F_Chr_4_35502
F	XP_042145598.1	STRG.23456	Atypus	F_HiC_scaffold_12_Ak.23344
F	XP_042145598.1	STRG.16040	Atypus	F_HiC_scaffold_7_Ak.16014
F	XP_042145598.1	STRG.47302	Luthela	F_Chr_38_47302
F	XP_042145598.1	STRG.8869	Luthela	F_Chr_48_8680
F	XP_042145598.1	STRG.3918	Typopeltis	F_Chr_7_3923
F	XP_042145598.1	Tvb.13645	Typopeltis	F_Chr_13_13304
F	XP_042145603.1	STRG.27380	Atypus	F_HiC_scaffold_14_Ak.27322
F	XP_042145603.1	STRG.12458	Atypus	F_HiC_scaffold_5_Ak.12428
F	XP_042145603.1	STRG.47374	Luthela	F_Chr_38_47302
F	XP_042145603.1	STRG.46957	Luthela	F_Chr_45_46912
F	XP_042145603.1	STRG.3644	Typopeltis	F_Chr_7_3629
F	XP_042145603.1	STRG.18779	Typopeltis	F_Chr_2_18770
F	XP_042145636.1	STRG.16043	Atypus	F_HiC_scaffold_7_Ak.16014
F	XP_042145636.1	STRG.23192	Atypus	F_HiC_scaffold_12_Ak.23192
F	XP_042145636.1	STRG.8795	Luthela	F_Chr_48_8680
F	XP_042145636.1	STRG.45541	Luthela	F_Chr_1_45511
F	XP_042145636.1	Tvb.36611	Typopeltis	F_Chr_4_35502
F	XP_042145636.1	STRG.13212	Typopeltis	F_Chr_13_13195
F	XP_042145810.1	STRG.16290	Atypus	F_HiC_scaffold_7_Ak.16239
F	XP_042145810.1	STRG.23491	Atypus	F_HiC_scaffold_12_Ak.23469
F	XP_042145810.1	STRG.1126	Luthela	F_Chr_9_968
F	XP_042145810.1	STRG.22876	Luthela	F_Chr_5_22859
F	XP_042145810.1	STRG.13731	Typopeltis	F_Chr_13_13739
F	XP_042145810.1	STRG.32632	Typopeltis	F_Chr_6_32588
F	XP_042145838.1	STRG.16153	Atypus	F_HiC_scaffold_7_Ak.16014
F	XP_042145838.1	STRG.33415	Atypus	F_HiC_scaffold_20_Ak.33404
F	XP_042145838.1	STRG.45671	Luthela	F_Chr_1_45619
F	XP_042145838.1	STRG.30867	Luthela	F_Chr_13_30845
F	XP_042145838.1	STRG.15920	Typopeltis	F_Chr_16_15829
F	XP_042145838.1	STRG.26714	Typopeltis	F_Chr_8_26622
F	XP_042145865.1	STRG.27390	Atypus	F_HiC_scaffold_14_Ak.27322
F	XP_042145865.1	STRG.12473	Atypus	F_HiC_scaffold_5_Ak.12428
F	XP_042145865.1	STRG.21056	Luthela	F_Chr_4_20985
F	XP_042145865.1	STRG.42183	Luthela	F_Chr_24_42178
F	XP_042145865.1	STRG.3657	Typopeltis	F_Chr_7_3629
F	XP_042145865.1	STRG.18793	Typopeltis	F_Chr_2_18770
F	XP_042145902.1	STRG.6695	Atypus	F_HiC_scaffold_3_Ak.6695
F	XP_042145902.1	STRG.18178	Atypus	F_HiC_scaffold_8_Ak.18155
F	XP_042145902.1	STRG.30665	Luthela	F_Chr_13_30665
F	XP_042145902.1	STRG.9026	Luthela	F_Chr_48_9026
F	XP_042145902.1	STRG.3866	Typopeltis	F_Chr_7_3743
F	XP_042145902.1	STRG.35560	Typopeltis	F_Chr_4_35502
F	XP_042145939.1	STRG.23412	Atypus	F_HiC_scaffold_12_Ak.23344
F	XP_042145939.1	STRG.27350	Atypus	F_HiC_scaffold_14_Ak.27322
F	XP_042145939.1	STRG.46458	Luthela	F_Chr_30_46299
F	XP_042145939.1	STRG.47552	Luthela	F_Chr_38_47510
F	XP_042145939.1	STRG.3661	Typopeltis	F_Chr_7_3629
F	XP_042145939.1	STRG.21585	Typopeltis	F_Chr_12_21583
G	XP_002401800.1	STRG.4223	Atypus	G_HiC_scaffold_2_Ak.4221
G	XP_002401800.1	STRG.32698	Atypus	G_HiC_scaffold_19_Ak.32692
G	XP_002401800.1	STRG.5580	Luthela	G_Chr_40_5493
G	XP_002401800.1	STRG.33912	Luthela	G_Chr_7_33905
G	XP_002401800.1	STRG.25764	Typopeltis	G_Chr_20_25719
G	XP_002401800.1	STRG.29773	Typopeltis	G_Chr_11_29755
G	XP_002408125.3	STRG.30740	Atypus	G_HiC_scaffold_17_Ak.30739
G	XP_002408125.3	STRG.3604	Atypus	G_HiC_scaffold_2_Ak.3601
G	XP_002408125.3	STRG.5920	Luthela	G_Chr_40_5905
G	XP_002408125.3	STRG.34651	Luthela	G_Chr_7_34631
G	XP_002408125.3	STRG.29510	Typopeltis	G_Chr_11_29482
G	XP_002408125.3	STRG.25629	Typopeltis	G_Chr_20_25627
G	XP_002414727.2	STRG.33298	Atypus	G_HiC_scaffold_19_Ak.33297
G	XP_002414727.2	STRG.3601	Atypus	G_HiC_scaffold_2_Ak.3601
G	XP_002414727.2	STRG.5634	Luthela	G_Chr_40_5493
G	XP_002414727.2	STRG.34648	Luthela	G_Chr_7_34631
G	XP_002414727.2	STRG.29504	Typopeltis	G_Chr_11_29482
G	XP_002414727.2	STRG.25631	Typopeltis	G_Chr_20_25627
G	XP_029826153.2	STRG.4830	Atypus	G_HiC_scaffold_2_Ak.4828
G	XP_029826153.2	STRG.30810	Atypus	G_HiC_scaffold_17_Ak.30793
G	XP_029826153.2	STRG.34716	Luthela	G_Chr_7_34703
G	XP_029826153.2	STRG.5219	Luthela	G_Chr_40_5219
G	XP_029826153.2	STRG.18278	Typopeltis	G_Chr_2_18320
G	XP_029826153.2	STRG.25519	Typopeltis	G_Chr_20_25517
G	XP_029826205.2	STRG.4835	Atypus	G_HiC_scaffold_2_Ak.4828
G	XP_029826205.2	STRG.32784	Atypus	G_HiC_scaffold_19_Ak.32736
G	XP_029826205.2	STRG.5370	Luthela	G_Chr_40_5370
G	XP_029826205.2	STRG.5741	Luthela	G_Chr_40_5706
G	XP_029826205.2	STRG.3166	Typopeltis	G_Chr_7_3156
G	XP_029826205.2	STRG.554	Typopeltis	G_Chr_1_523
G	XP_029830554.2	STRG.5085	Atypus	G_HiC_scaffold_3_Ak.5058
G	XP_029830554.2	STRG.9980	Atypus	G_HiC_scaffold_4_Ak.9979
G	XP_029830554.2	STRG.25425	Luthela	G_Chr_6_25347
G	XP_029830554.2	STRG.18594	Luthela	G_Chr_8_18594
G	XP_029830554.2	STRG.9104	Typopeltis	G_Chr_23_9097
G	XP_029830554.2	STRG.29893	Typopeltis	G_Chr_11_29881
G	XP_029833836.3	STRG.7787	Atypus	G_HiC_scaffold_3_Ak.7705
G	XP_029833836.3	STRG.33303	Atypus	G_HiC_scaffold_19_Ak.33297
G	XP_029833836.3	STRG.5635	Luthela	G_Chr_40_5493
G	XP_029833836.3	STRG.34639	Luthela	G_Chr_7_34631
G	XP_029833836.3	STRG.29496	Typopeltis	G_Chr_11_29482
G	XP_029833836.3	STRG.25604	Typopeltis	G_Chr_20_25627
G	XP_029837247.2	STRG.18252	Atypus	G_HiC_scaffold_8_Ak.18246
G	XP_029837247.2	STRG.5036	Atypus	G_HiC_scaffold_3_Ak.5028
G	XP_029837247.2	STRG.25545	Luthela	G_Chr_6_25545
G	XP_029837247.2	STRG.20599	Luthela	G_Chr_32_20597
G	XP_029837247.2	STRG.526	Typopeltis	G_Chr_1_523
G	XP_029837247.2	Tvb.35900	Typopeltis	G_Chr_4_34877
G	XP_029837984.2	STRG.8832	Atypus	G_HiC_scaffold_4_Ak.8832
G	XP_029837984.2	STRG.2491	Atypus	G_HiC_scaffold_1_Ak.2491
G	XP_029837984.2	STRG.5455	Luthela	G_Chr_40_5438
G	XP_029837984.2	STRG.33795	Luthela	G_Chr_7_33763
G	XP_029837984.2	STRG.3204	Typopeltis	G_Chr_7_3156
G	XP_029837984.2	STRG.30001	Typopeltis	G_Chr_11_29948
G	XP_029841289.2	STRG.26051	Atypus	G_HiC_scaffold_13_Ak.26050
G	XP_029841289.2	STRG.32619	Atypus	G_HiC_scaffold_19_Ak.32618
G	XP_029841289.2	STRG.19812	Luthela	G_Chr_32_19806
G	XP_029841289.2	STRG.30947	Luthela	G_Chr_18_30947
G	XP_029841289.2	Tvb.37004	Typopeltis	G_Chr_4_35925
G	XP_029841289.2	STRG.28586	Typopeltis	G_Chr_19_28585
G	XP_029846590.1	STRG.5059	Atypus	G_HiC_scaffold_3_Ak.5058
G	XP_029846590.1	STRG.3230	Atypus	G_HiC_scaffold_2_Ak.3228
G	XP_029846590.1	STRG.34030	Luthela	G_Chr_7_33905
G	XP_029846590.1	STRG.25477	Luthela	G_Chr_6_25474
G	XP_029846590.1	STRG.662	Typopeltis	G_Chr_1_661
G	XP_029846590.1	STRG.35004	Typopeltis	G_Chr_4_34969
G	XP_029848603.3	STRG.30796	Atypus	G_HiC_scaffold_17_Ak.30793
G	XP_029848603.3	STRG.4072	Atypus	G_HiC_scaffold_2_Ak.4061
G	XP_029848603.3	STRG.5660	Luthela	G_Chr_40_5493
G	XP_029848603.3	STRG.33721	Luthela	G_Chr_7_33703
G	XP_029848603.3	STRG.29482	Typopeltis	G_Chr_11_29482
G	XP_029848603.3	STRG.25668	Typopeltis	G_Chr_20_25666
G	XP_029851065.2	STRG.4237	Atypus	G_HiC_scaffold_2_Ak.4221
G	XP_029851065.2	STRG.32693	Atypus	G_HiC_scaffold_19_Ak.32692
G	XP_029851065.2	STRG.5574	Luthela	G_Chr_40_5493
G	XP_029851065.2	STRG.33949	Luthela	G_Chr_7_33905
G	XP_029851065.2	STRG.25719	Typopeltis	G_Chr_20_25719
G	XP_029851065.2	STRG.29775	Typopeltis	G_Chr_11_29755
G	XP_040067867.1	STRG.4808	Atypus	G_HiC_scaffold_2_Ak.4768
G	XP_040067867.1	STRG.29170	Atypus	G_HiC_scaffold_16_Ak.29157
G	XP_040067867.1	STRG.5903	Luthela	G_Chr_40_5905
G	XP_040067867.1	STRG.41296	Luthela	G_Chr_20_41283
G	XP_040067867.1	STRG.25715	Typopeltis	G_Chr_20_25719
G	XP_040067867.1	STRG.19207	Typopeltis	G_Chr_2_19182
G	XP_040073338.1	STRG.25990	Atypus	G_HiC_scaffold_13_Ak.25968
G	XP_040073338.1	STRG.4244	Atypus	G_HiC_scaffold_2_Ak.4221
G	XP_040073338.1	STRG.33975	Luthela	G_Chr_7_33905
G	XP_040073338.1	STRG.24890	Luthela	G_Chr_6_24886
G	XP_040073338.1	STRG.25829	Typopeltis	G_Chr_20_25790
G	XP_040073338.1	STRG.2124	Typopeltis	G_Chr_22_2119
G	XP_040355891.1	STRG.5058	Atypus	G_HiC_scaffold_3_Ak.5058
G	XP_040355891.1	STRG.3302	Atypus	G_HiC_scaffold_2_Ak.3301
G	XP_040355891.1	STRG.34047	Luthela	G_Chr_7_33905
G	XP_040355891.1	STRG.25490	Luthela	G_Chr_6_25474
G	XP_040355891.1	STRG.661	Typopeltis	G_Chr_1_661
G	XP_040355891.1	STRG.35016	Typopeltis	G_Chr_4_34969
G	XP_040357703.1	STRG.35738	Atypus	G_HiC_scaffold_20_Ak.35738
G	XP_040357703.1	STRG.3666	Atypus	G_HiC_scaffold_2_Ak.3666
G	XP_040357703.1	STRG.12923	Luthela	G_Chr_12_12923
G	XP_040357703.1	STRG.7622	Luthela	G_Chr_23_7622
G	XP_040357703.1	STRG.27832	Typopeltis	G_Chr_19_27829
G	XP_040357703.1	Tvb.15366	Typopeltis	G_Chr_24_Tvb.15366
G	XP_040358988.2	STRG.7712	Atypus	G_HiC_scaffold_3_Ak.7705
G	XP_040358988.2	STRG.25980	Atypus	G_HiC_scaffold_13_Ak.25968
G	XP_040358988.2	STRG.17185	Luthela	G_Chr_10_17195
G	XP_040358988.2	STRG.28554	Luthela	G_Chr_2_28552
G	XP_040358988.2	STRG.25670	Typopeltis	G_Chr_20_25666
G	XP_040358988.2	STRG.21721	Typopeltis	G_Chr_12_21721
G	XP_042146085.1	STRG.26355	Atypus	G_HiC_scaffold_13_Ak.26355
G	XP_042146085.1	STRG.2961	Atypus	G_HiC_scaffold_2_Ak.4935
G	XP_042146085.1	STRG.5806	Luthela	G_Chr_40_5706
G	XP_042146085.1	STRG.34829	Luthela	G_Chr_7_34824
G	XP_042146085.1	STRG.25540	Typopeltis	G_Chr_20_25543
G	XP_042146085.1	STRG.30031	Typopeltis	G_Chr_11_30025
G	XP_042146661.1	STRG.32660	Atypus	G_HiC_scaffold_19_Ak.32657
G	XP_042146661.1	STRG.21180	Atypus	G_HiC_scaffold_10_Ak.21180
G	XP_042146661.1	STRG.14172	Luthela	G_Chr_16_14172
G	XP_042146661.1	STRG.9914	Luthela	G_Chr_39_9914
G	XP_042146661.1	STRG.36352	Typopeltis	G_Chr_4_36327
G	XP_042146661.1	STRG.16607	Typopeltis	G_Chr_16_16604
G	XP_042146662.1	STRG.8859	Atypus	G_HiC_scaffold_4_Ak.8832
G	XP_042146662.1	STRG.2493	Atypus	G_HiC_scaffold_1_Ak.2491
G	XP_042146662.1	STRG.5474	Luthela	G_Chr_40_5438
G	XP_042146662.1	STRG.33763	Luthela	G_Chr_7_33763
G	XP_042146662.1	STRG.3207	Typopeltis	G_Chr_7_3156
G	XP_042146662.1	STRG.29948	Typopeltis	G_Chr_11_29948
G	XP_042146684.1	STRG.30743	Atypus	G_HiC_scaffold_17_Ak.30739
G	XP_042146684.1	STRG.30916	Atypus	G_HiC_scaffold_17_Ak.30900
G	XP_042146684.1	STRG.5710	Luthela	G_Chr_40_5706
G	XP_042146684.1	STRG.4343	Luthela	G_Chr_41_4343
G	XP_042146684.1	STRG.18298	Typopeltis	G_Chr_2_18320
G	XP_042146684.1	STRG.29514	Typopeltis	G_Chr_11_29514
G	XP_042146694.1	STRG.4804	Atypus	G_HiC_scaffold_2_Ak.4768
G	XP_042146694.1	STRG.30822	Atypus	G_HiC_scaffold_17_Ak.30793
G	XP_042146694.1	STRG.5229	Luthela	G_Chr_40_5219
G	XP_042146694.1	STRG.34872	Luthela	G_Chr_7_34865
G	XP_042146694.1	STRG.18271	Typopeltis	G_Chr_2_18320
G	XP_042146694.1	STRG.25746	Typopeltis	G_Chr_20_25719
G	XP_042146985.1	STRG.1752	Atypus	G_HiC_scaffold_1_Ak.1752
G	XP_042146985.1	STRG.8937	Atypus	G_HiC_scaffold_4_Ak.8936
G	XP_042146985.1	STRG.5507	Luthela	G_Chr_40_5493
G	XP_042146985.1	STRG.34562	Luthela	G_Chr_7_34514
G	XP_042146985.1	STRG.3234	Typopeltis	G_Chr_7_3156
G	XP_042146985.1	STRG.29982	Typopeltis	G_Chr_11_29965
G	XP_042146994.1	STRG.4247	Atypus	G_HiC_scaffold_2_Ak.4221
G	XP_042146994.1	STRG.5090	Atypus	G_HiC_scaffold_3_Ak.5058
G	XP_042146994.1	STRG.33976	Luthela	G_Chr_7_33905
G	XP_042146994.1	STRG.25441	Luthela	G_Chr_6_25347
G	XP_042146994.1	STRG.25810	Typopeltis	G_Chr_20_25790
G	XP_042146994.1	STRG.667	Typopeltis	G_Chr_1_661
H	XP_002403384.2	STRG.25283	Atypus	H_HiC_scaffold_13_Ak.24917
H	XP_002403384.2	STRG.31229	Atypus	H_HiC_scaffold_17_Ak.31223
H	XP_002403384.2	STRG.50655	Luthela	H_Chr_27_50387
H	XP_002403384.2	STRG.7107	Luthela	H_Chr_47_7107
H	XP_002403384.2	STRG.22878	Typopeltis	H_Chr_3_22754
H	XP_002403384.2	STRG.30564	Typopeltis	H_Chr_17_30561
H	XP_002410223.1	STRG.13676	Atypus	H_HiC_scaffold_6_Ak.13649
H	XP_002410223.1	STRG.23010	Atypus	H_HiC_scaffold_12_Ak.23010
H	XP_002410223.1	STRG.47835	Luthela	H_Chr_38_47835
H	XP_002410223.1	STRG.39954	Luthela	H_Chr_25_39921
H	XP_002410223.1	STRG.11893	Typopeltis	H_Chr_9_11860
H	XP_002410223.1	STRG.18640	Typopeltis	H_Chr_2_18625
H	XP_002411335.4	STRG.25793	Atypus	H_HiC_scaffold_13_Ak.25688
H	XP_002411335.4	STRG.20290	Atypus	H_HiC_scaffold_10_Ak.20266
H	XP_002411335.4	STRG.50746	Luthela	H_Chr_27_50746
H	XP_002411335.4	STRG.28818	Luthela	H_Chr_37_28772
H	XP_002411335.4	STRG.30644	Typopeltis	H_Chr_17_30533
H	XP_002411335.4	STRG.23264	Typopeltis	H_Chr_3_23281
H	XP_002413966.4	STRG.24718	Atypus	H_HiC_scaffold_13_Ak.24718
H	XP_002413966.4	STRG.12919	Atypus	H_HiC_scaffold_6_Ak.12906
H	XP_002413966.4	STRG.50895	Luthela	H_Chr_27_50746
H	XP_002413966.4	STRG.40730	Luthela	H_Chr_25_40696
H	XP_002413966.4	STRG.18418	Typopeltis	H_Chr_2_18423
H	XP_002413966.4	STRG.30388	Typopeltis	H_Chr_17_30375
H	XP_002434554.1	STRG.25326	Atypus	H_HiC_scaffold_13_Ak.25295
H	XP_002434554.1	STRG.9767	Atypus	H_HiC_scaffold_4_Ak.9763
H	XP_002434554.1	STRG.51251	Luthela	H_Chr_27_51249
H	XP_002434554.1	STRG.6503	Luthela	H_Chr_36_6408
H	XP_002434554.1	STRG.20675	Typopeltis	H_Chr_21_20672
H	XP_002434554.1	STRG.34156	Typopeltis	H_Chr_15_34096
H	XP_029822543.3	STRG.24667	Atypus	H_HiC_scaffold_13_Ak.24653
H	XP_029822543.3	STRG.16823	Atypus	H_HiC_scaffold_8_Ak.16822
H	XP_029822543.3	STRG.51190	Luthela	H_Chr_27_51172
H	XP_029822543.3	STRG.40719	Luthela	H_Chr_25_40696
H	XP_029822543.3	STRG.30643	Typopeltis	H_Chr_17_30533
H	XP_029822543.3	STRG.18442	Typopeltis	H_Chr_2_18423
H	XP_029825609.2	STRG.24675	Atypus	H_HiC_scaffold_13_Ak.24653
H	XP_029825609.2	STRG.38462	Atypus	H_HiC_scaffold_22_Ak.38452
H	XP_029825609.2	STRG.27726	Luthela	H_Chr_2_27723
H	XP_029825609.2	STRG.51201	Luthela	H_Chr_27_51172
H	XP_029825609.2	STRG.30285	Typopeltis	H_Chr_17_30279
H	XP_029825609.2	STRG.20993	Typopeltis	H_Chr_21_20977
H	XP_029825631.3	STRG.24801	Atypus	H_HiC_scaffold_13_Ak.24718
H	XP_029825631.3	STRG.31140	Atypus	H_HiC_scaffold_17_Ak.31118
H	XP_029825631.3	STRG.50620	Luthela	H_Chr_27_50387
H	XP_029825631.3	STRG.7166	Luthela	H_Chr_47_6991
H	XP_029825631.3	STRG.22922	Typopeltis	H_Chr_3_22754
H	XP_029825631.3	STRG.23234	Typopeltis	H_Chr_3_23224
H	XP_029826477.2	STRG.12989	Atypus	H_HiC_scaffold_6_Ak.12906
H	XP_029826477.2	STRG.33839	Atypus	H_HiC_scaffold_19_Ak.33828
H	XP_029826477.2	STRG.8543	Luthela	H_Chr_23_8387
H	XP_029826477.2	STRG.40330	Luthela	H_Chr_25_40208
H	XP_029826477.2	STRG.18523	Typopeltis	H_Chr_2_18514
H	XP_029826477.2	STRG.6079	Typopeltis	H_Chr_18_6056
H	XP_029826547.1	STRG.25689	Atypus	H_HiC_scaffold_13_Ak.25688
H	XP_029826547.1	STRG.20296	Atypus	H_HiC_scaffold_10_Ak.20266
H	XP_029826547.1	STRG.50879	Luthela	H_Chr_27_50746
H	XP_029826547.1	STRG.28826	Luthela	H_Chr_37_28772
H	XP_029826547.1	STRG.22788	Typopeltis	H_Chr_3_22754
H	XP_029826547.1	STRG.30710	Typopeltis	H_Chr_17_30654
H	XP_029826811.1	STRG.25632	Atypus	H_HiC_scaffold_13_Ak.25616
H	XP_029826811.1	STRG.38563	Atypus	H_HiC_scaffold_22_Ak.38526
H	XP_029826811.1	STRG.27774	Luthela	H_Chr_2_27723
H	XP_029826811.1	STRG.41659	Luthela	H_Chr_20_41539
H	XP_029826811.1	STRG.30179	Typopeltis	H_Chr_17_30158
H	XP_029826811.1	STRG.20672	Typopeltis	H_Chr_21_20672
H	XP_029827482.2	STRG.12945	Atypus	H_HiC_scaffold_6_Ak.12906
H	XP_029827482.2	STRG.25375	Atypus	H_HiC_scaffold_13_Ak.25295
H	XP_029827482.2	STRG.50444	Luthela	H_Chr_27_50387
H	XP_029827482.2	STRG.40323	Luthela	H_Chr_25_40208
H	XP_029827482.2	STRG.18552	Typopeltis	H_Chr_2_18514
H	XP_029827482.2	STRG.6064	Typopeltis	H_Chr_18_6056
H	XP_029828040.3	STRG.24677	Atypus	H_HiC_scaffold_13_Ak.24653
H	XP_029828040.3	STRG.12491	Atypus	H_HiC_scaffold_5_Ak.12490
H	XP_029828040.3	STRG.51205	Luthela	H_Chr_27_51172
H	XP_029828040.3	STRG.27705	Luthela	H_Chr_2_27704
H	XP_029828040.3	STRG.20932	Typopeltis	H_Chr_21_20868
H	XP_029828040.3	STRG.30279	Typopeltis	H_Chr_17_30279
H	XP_029833454.4	STRG.25708	Atypus	H_HiC_scaffold_13_Ak.25688
H	XP_029833454.4	STRG.16501	Atypus	H_HiC_scaffold_7_Ak.16488
H	XP_029833454.4	STRG.50857	Luthela	H_Chr_27_50746
H	XP_029833454.4	STRG.39968	Luthela	H_Chr_25_39921
H	XP_029833454.4	STRG.30677	Typopeltis	H_Chr_17_30654
H	XP_029833454.4	STRG.18617	Typopeltis	H_Chr_2_18601
H	XP_029834031.1	STRG.15025	Atypus	H_HiC_scaffold_7_Ak.15020
H	XP_029834031.1	STRG.25452	Atypus	H_HiC_scaffold_13_Ak.25441
H	XP_029834031.1	STRG.28060	Luthela	H_Chr_2_27874
H	XP_029834031.1	STRG.51322	Luthela	H_Chr_27_51249
H	XP_029834031.1	STRG.30465	Typopeltis	H_Chr_17_30464
H	XP_029834031.1	STRG.4610	Typopeltis	H_Chr_7_4514
H	XP_029834281.2	STRG.12964	Atypus	H_HiC_scaffold_6_Ak.12906
H	XP_029834281.2	STRG.2970	Atypus	H_HiC_scaffold_3_Ak.2970
H	XP_029834281.2	STRG.40223	Luthela	H_Chr_25_40208
H	XP_029834281.2	STRG.41776	Luthela	H_Chr_20_41683
H	XP_029834281.2	STRG.18501	Typopeltis	H_Chr_2_18514
H	XP_029834281.2	STRG.11891	Typopeltis	H_Chr_9_11860
H	XP_029834884.3	STRG.12985	Atypus	H_HiC_scaffold_6_Ak.12906
H	XP_029834884.3	STRG.33828	Atypus	H_HiC_scaffold_19_Ak.33828
H	XP_029834884.3	STRG.8588	Luthela	H_Chr_23_8387
H	XP_029834884.3	STRG.40331	Luthela	H_Chr_25_40208
H	XP_029834884.3	STRG.18524	Typopeltis	H_Chr_2_18514
H	XP_029834884.3	STRG.3290	Typopeltis	H_Chr_7_3290
H	XP_029836665.2	STRG.25766	Atypus	H_HiC_scaffold_13_Ak.25688
H	XP_029836665.2	STRG.16498	Atypus	H_HiC_scaffold_7_Ak.16488
H	XP_029836665.2	STRG.50808	Luthela	H_Chr_27_50746
H	XP_029836665.2	STRG.39958	Luthela	H_Chr_25_39921
H	XP_029836665.2	STRG.30667	Typopeltis	H_Chr_17_30654
H	XP_029836665.2	STRG.18604	Typopeltis	H_Chr_2_18601
H	XP_029838639.2	STRG.25300	Atypus	H_HiC_scaffold_13_Ak.25295
H	XP_029838639.2	STRG.38481	Atypus	H_HiC_scaffold_22_Ak.38479
H	XP_029838639.2	STRG.27972	Luthela	H_Chr_2_27874
H	XP_029838639.2	STRG.51309	Luthela	H_Chr_27_51249
H	XP_029838639.2	STRG.30355	Typopeltis	H_Chr_17_30464
H	XP_029838639.2	STRG.4520	Typopeltis	H_Chr_7_4514
H	XP_029838643.3	STRG.24714	Atypus	H_HiC_scaffold_13_Ak.24653
H	XP_029838643.3	STRG.4291	Atypus	H_HiC_scaffold_2_Ak.4288
H	XP_029838643.3	STRG.51388	Luthela	H_Chr_27_51335
H	XP_029838643.3	STRG.11258	Luthela	H_Chr_42_11254
H	XP_029838643.3	STRG.30711	Typopeltis	H_Chr_17_30654
H	XP_029838643.3	STRG.5545	Typopeltis	H_Chr_18_5541
H	XP_029840872.2	STRG.25733	Atypus	H_HiC_scaffold_13_Ak.25688
H	XP_029840872.2	STRG.19559	Atypus	H_HiC_scaffold_9_Ak.19455
H	XP_029840872.2	STRG.8423	Luthela	H_Chr_23_8387
H	XP_029840872.2	STRG.50636	Luthela	H_Chr_27_50387
H	XP_029840872.2	STRG.11864	Typopeltis	H_Chr_9_11860
H	XP_029840872.2	STRG.3420	Typopeltis	H_Chr_7_3420
H	XP_029841665.2	STRG.24683	Atypus	H_HiC_scaffold_13_Ak.24653
H	XP_029841665.2	STRG.4290	Atypus	H_HiC_scaffold_2_Ak.4288
H	XP_029841665.2	STRG.51392	Luthela	H_Chr_27_51335
H	XP_029841665.2	STRG.11262	Luthela	H_Chr_42_11254
H	XP_029841665.2	STRG.30713	Typopeltis	H_Chr_17_30654
H	XP_029841665.2	STRG.5557	Typopeltis	H_Chr_18_5541
H	XP_029844011.1	STRG.25320	Atypus	H_HiC_scaffold_13_Ak.25295
H	XP_029844011.1	STRG.38529	Atypus	H_HiC_scaffold_22_Ak.38526
H	XP_029844011.1	STRG.27751	Luthela	H_Chr_2_27723
H	XP_029844011.1	STRG.51278	Luthela	H_Chr_27_51249
H	XP_029844011.1	STRG.30173	Typopeltis	H_Chr_17_30158
H	XP_029844011.1	STRG.20643	Typopeltis	H_Chr_21_20630
H	XP_029844375.1	STRG.16670	Atypus	H_HiC_scaffold_8_Ak.16666
H	XP_029844375.1	STRG.19663	Atypus	H_HiC_scaffold_9_Ak.19656
H	XP_029844375.1	STRG.8360	Luthela	H_Chr_23_8255
H	XP_029844375.1	STRG.8041	Luthela	H_Chr_23_8032
H	XP_029844375.1	STRG.11706	Typopeltis	H_Chr_9_11580
H	XP_029844375.1	STRG.13394	Typopeltis	H_Chr_13_13377
H	XP_029844381.2	STRG.19299	Atypus	H_HiC_scaffold_9_Ak.19287
H	XP_029844381.2	STRG.6531	Atypus	H_HiC_scaffold_3_Ak.6531
H	XP_029844381.2	STRG.8345	Luthela	H_Chr_23_8255
H	XP_029844381.2	STRG.25886	Luthela	H_Chr_3_25881
H	XP_029844381.2	STRG.11702	Typopeltis	H_Chr_9_11580
H	XP_029844381.2	STRG.22775	Typopeltis	H_Chr_3_22754
H	XP_029845771.2	STRG.24662	Atypus	H_HiC_scaffold_13_Ak.24653
H	XP_029845771.2	STRG.25637	Atypus	H_HiC_scaffold_13_Ak.25616
H	XP_029845771.2	STRG.51262	Luthela	H_Chr_27_51249
H	XP_029845771.2	STRG.51172	Luthela	H_Chr_27_51172
H	XP_029845771.2	STRG.30158	Typopeltis	H_Chr_17_30158
H	XP_029845771.2	STRG.30309	Typopeltis	H_Chr_17_30279
H	XP_029845902.1	STRG.25338	Atypus	H_HiC_scaffold_13_Ak.25295
H	XP_029845902.1	STRG.38455	Atypus	H_HiC_scaffold_22_Ak.38452
H	XP_029845902.1	STRG.27735	Luthela	H_Chr_2_27723
H	XP_029845902.1	STRG.51222	Luthela	H_Chr_27_51172
H	XP_029845902.1	STRG.30268	Typopeltis	H_Chr_17_30215
H	XP_029845902.1	STRG.20570	Typopeltis	H_Chr_21_20571
H	XP_029849741.3	STRG.23013	Atypus	H_HiC_scaffold_12_Ak.23010
H	XP_029849741.3	STRG.16870	Atypus	H_HiC_scaffold_8_Ak.16864
H	XP_029849741.3	STRG.47858	Luthela	H_Chr_38_47835
H	XP_029849741.3	STRG.39945	Luthela	H_Chr_25_39921
H	XP_029849741.3	STRG.11873	Typopeltis	H_Chr_9_11860
H	XP_029849741.3	STRG.18639	Typopeltis	H_Chr_2_18625
H	XP_029849743.3	STRG.19838	Atypus	H_HiC_scaffold_9_Ak.19815
H	XP_029849743.3	STRG.14715	Atypus	H_HiC_scaffold_6_Ak.14715
H	XP_029849743.3	STRG.8278	Luthela	H_Chr_23_8255
H	XP_029849743.3	STRG.40964	Luthela	H_Chr_25_40964
H	XP_029849743.3	STRG.11778	Typopeltis	H_Chr_9_11580
H	XP_029849743.3	STRG.18607	Typopeltis	H_Chr_2_18625
H	XP_029850485.1	STRG.19329	Atypus	H_HiC_scaffold_9_Ak.19287
H	XP_029850485.1	STRG.3853	Atypus	H_HiC_scaffold_2_Ak.3852
H	XP_029850485.1	STRG.8359	Luthela	H_Chr_23_8255
H	XP_029850485.1	STRG.25863	Luthela	H_Chr_3_25827
H	XP_029850485.1	STRG.11708	Typopeltis	H_Chr_9_11580
H	XP_029850485.1	STRG.22766	Typopeltis	H_Chr_3_22754
H	XP_040061174.1	STRG.12983	Atypus	H_HiC_scaffold_6_Ak.12906
H	XP_040061174.1	STRG.25623	Atypus	H_HiC_scaffold_13_Ak.25616
H	XP_040061174.1	STRG.41605	Luthela	H_Chr_20_41539
H	XP_040061174.1	STRG.6491	Luthela	H_Chr_36_6408
H	XP_040061174.1	STRG.30165	Typopeltis	H_Chr_17_30158
H	XP_040061174.1	STRG.29015	Typopeltis	H_Chr_11_29015
H	XP_040066358.3	STRG.16668	Atypus	H_HiC_scaffold_8_Ak.16666
H	XP_040066358.3	STRG.16324	Atypus	H_HiC_scaffold_7_Ak.16318
H	XP_040066358.3	STRG.51185	Luthela	H_Chr_27_51172
H	XP_040066358.3	STRG.39092	Luthela	H_Chr_31_39090
H	XP_040066358.3	STRG.22834	Typopeltis	H_Chr_3_22754
H	XP_040066358.3	STRG.30611	Typopeltis	H_Chr_17_30533
H	XP_040068957.2	STRG.25712	Atypus	H_HiC_scaffold_13_Ak.25688
H	XP_040068957.2	STRG.25317	Atypus	H_HiC_scaffold_13_Ak.25295
H	XP_040068957.2	STRG.6494	Luthela	H_Chr_36_6408
H	XP_040068957.2	STRG.28670	Luthela	H_Chr_37_28668
H	XP_040068957.2	STRG.11768	Typopeltis	H_Chr_9_11580
H	XP_040068957.2	Tvb.31148	Typopeltis	H_Chr_17_30279
H	XP_040069035.1	STRG.24687	Atypus	H_HiC_scaffold_13_Ak.24653
H	XP_040069035.1	STRG.25625	Atypus	H_HiC_scaffold_13_Ak.25616
H	XP_040069035.1	STRG.41651	Luthela	H_Chr_20_41539
H	XP_040069035.1	STRG.27924	Luthela	H_Chr_2_27874
H	XP_040069035.1	STRG.22953	Typopeltis	H_Chr_3_22952
H	XP_040069035.1	STRG.30426	Typopeltis	H_Chr_17_30426
H	XP_040070319.1	STRG.25804	Atypus	H_HiC_scaffold_13_Ak.25688
H	XP_040070319.1	STRG.24769	Atypus	H_HiC_scaffold_13_Ak.24718
H	XP_040070319.1	STRG.50667	Luthela	H_Chr_27_50387
H	XP_040070319.1	STRG.27732	Luthela	H_Chr_2_27723
H	XP_040070319.1	Tvb.12084	Typopeltis	H_Chr_9_11580
H	XP_040070319.1	STRG.22928	Typopeltis	H_Chr_3_22754
H	XP_040070493.1	STRG.6535	Atypus	H_HiC_scaffold_3_Ak.6531
H	XP_040070493.1	STRG.35462	Atypus	H_HiC_scaffold_20_Ak.35458
H	XP_040070493.1	STRG.8357	Luthela	H_Chr_23_8255
H	XP_040070493.1	STRG.28838	Luthela	H_Chr_37_28772
H	XP_040070493.1	STRG.11710	Typopeltis	H_Chr_9_11580
H	XP_040070493.1	STRG.22764	Typopeltis	H_Chr_3_22754
H	XP_040071006.1	STRG.25792	Atypus	H_HiC_scaffold_13_Ak.25688
H	XP_040071006.1	STRG.12917	Atypus	H_HiC_scaffold_6_Ak.12906
H	XP_040071006.1	STRG.8437	Luthela	H_Chr_23_8387
H	XP_040071006.1	STRG.50501	Luthela	H_Chr_27_50387
H	XP_040071006.1	STRG.11750	Typopeltis	H_Chr_9_11580
H	XP_040071006.1	STRG.18534	Typopeltis	H_Chr_2_18514
H	XP_040077519.1	STRG.24663	Atypus	H_HiC_scaffold_13_Ak.24653
H	XP_040077519.1	STRG.38533	Atypus	H_HiC_scaffold_22_Ak.38526
H	XP_040077519.1	STRG.27758	Luthela	H_Chr_2_27723
H	XP_040077519.1	STRG.51175	Luthela	H_Chr_27_51172
H	XP_040077519.1	STRG.30479	Typopeltis	H_Chr_17_30426
H	XP_040077519.1	STRG.20639	Typopeltis	H_Chr_21_20630
H	XP_040358958.2	STRG.25788	Atypus	H_HiC_scaffold_13_Ak.25688
H	XP_040358958.2	STRG.25305	Atypus	H_HiC_scaffold_13_Ak.25295
H	XP_040358958.2	STRG.41744	Luthela	H_Chr_20_41683
H	XP_040358958.2	STRG.26686	Luthela	H_Chr_3_26693
H	XP_040358958.2	STRG.11737	Typopeltis	H_Chr_9_11580
H	XP_040358958.2	STRG.30636	Typopeltis	H_Chr_17_30533
H	XP_042141983.1	STRG.25797	Atypus	H_HiC_scaffold_13_Ak.25688
H	XP_042141983.1	STRG.24929	Atypus	H_HiC_scaffold_13_Ak.24917
H	XP_042141983.1	STRG.50818	Luthela	H_Chr_27_50746
H	XP_042141983.1	STRG.41539	Luthela	H_Chr_20_41539
H	XP_042141983.1	STRG.30573	Typopeltis	H_Chr_17_30533
H	XP_042141983.1	STRG.30706	Typopeltis	H_Chr_17_30654
H	XP_042142071.1	STRG.12914	Atypus	H_HiC_scaffold_6_Ak.12906
H	XP_042142071.1	STRG.5846	Atypus	H_HiC_scaffold_3_Ak.5807
H	XP_042142071.1	STRG.40270	Luthela	H_Chr_25_40208
H	XP_042142071.1	STRG.41750	Luthela	H_Chr_20_41683
H	XP_042142071.1	STRG.11792	Typopeltis	H_Chr_9_11580
H	XP_042142071.1	STRG.18498	Typopeltis	H_Chr_2_18514
H	XP_042150331.1	STRG.12958	Atypus	H_HiC_scaffold_6_Ak.12906
H	XP_042150331.1	STRG.5871	Atypus	H_HiC_scaffold_3_Ak.5807
H	XP_042150331.1	STRG.40234	Luthela	H_Chr_25_40208
H	XP_042150331.1	STRG.41771	Luthela	H_Chr_20_41683
H	XP_042150331.1	STRG.18508	Typopeltis	H_Chr_2_18514
H	XP_042150331.1	STRG.11886	Typopeltis	H_Chr_9_11860
H	XP_042150371.1	STRG.19307	Atypus	H_HiC_scaffold_9_Ak.19287
H	XP_042150371.1	STRG.7092	Atypus	H_HiC_scaffold_3_Ak.7092
H	XP_042150371.1	STRG.8281	Luthela	H_Chr_23_8255
H	XP_042150371.1	STRG.25900	Luthela	H_Chr_3_25881
H	XP_042150371.1	STRG.11673	Typopeltis	H_Chr_9_11580
H	XP_042150371.1	STRG.4590	Typopeltis	H_Chr_7_4575
H	XP_042150539.1	STRG.25331	Atypus	H_HiC_scaffold_13_Ak.25295
H	XP_042150539.1	STRG.38453	Atypus	H_HiC_scaffold_22_Ak.38452
H	XP_042150539.1	STRG.27737	Luthela	H_Chr_2_27723
H	XP_042150539.1	STRG.51237	Luthela	H_Chr_27_51172
H	XP_042150539.1	STRG.30492	Typopeltis	H_Chr_17_30426
H	XP_042150539.1	STRG.30236	Typopeltis	H_Chr_17_30215
H	XP_042150550.1	STRG.12921	Atypus	H_HiC_scaffold_6_Ak.12906
H	XP_042150550.1	STRG.5826	Atypus	H_HiC_scaffold_3_Ak.5807
H	XP_042150550.1	STRG.40288	Luthela	H_Chr_25_40208
H	XP_042150550.1	STRG.41717	Luthela	H_Chr_20_41683
H	XP_042150550.1	STRG.11803	Typopeltis	H_Chr_9_11580
H	XP_042150550.1	STRG.18535	Typopeltis	H_Chr_2_18514
H	XP_042150600.1	STRG.24943	Atypus	H_HiC_scaffold_13_Ak.24917
H	XP_042150600.1	STRG.16691	Atypus	H_HiC_scaffold_8_Ak.16666
H	XP_042150600.1	STRG.50406	Luthela	H_Chr_27_50387
H	XP_042150600.1	STRG.6991	Luthela	H_Chr_47_6991
H	XP_042150600.1	STRG.22919	Typopeltis	H_Chr_3_22754
H	XP_042150600.1	STRG.11513	Typopeltis	H_Chr_9_11505
H	XP_042150642.1	STRG.24748	Atypus	H_HiC_scaffold_13_Ak.24718
H	XP_042150642.1	STRG.24655	Atypus	H_HiC_scaffold_13_Ak.24653
H	XP_042150642.1	STRG.50873	Luthela	H_Chr_27_50746
H	XP_042150642.1	STRG.38629	Luthela	H_Chr_28_38626
H	XP_042150642.1	STRG.11727	Typopeltis	H_Chr_9_11580
H	XP_042150642.1	STRG.22889	Typopeltis	H_Chr_3_22754
H	XP_042150696.1	STRG.25722	Atypus	H_HiC_scaffold_13_Ak.25688
H	XP_042150696.1	STRG.24765	Atypus	H_HiC_scaffold_13_Ak.24718
H	XP_042150696.1	STRG.41759	Luthela	H_Chr_20_41683
H	XP_042150696.1	STRG.51207	Luthela	H_Chr_27_51172
H	XP_042150696.1	STRG.11742	Typopeltis	H_Chr_9_11580
H	XP_042150696.1	STRG.11435	Typopeltis	H_Chr_9_11431
H	XP_042150765.1	STRG.24980	Atypus	H_HiC_scaffold_13_Ak.24917
H	XP_042150765.1	STRG.19526	Atypus	H_HiC_scaffold_9_Ak.19455
H	XP_042150765.1	STRG.50548	Luthela	H_Chr_27_50387
H	XP_042150765.1	STRG.7144	Luthela	H_Chr_47_6991
H	XP_042150765.1	STRG.11615	Typopeltis	H_Chr_9_11580
H	XP_042150765.1	STRG.22951	Typopeltis	H_Chr_3_22952
I	XP_002400995.2	STRG.6974	Atypus	I_HiC_scaffold_3_Ak.6946
I	XP_002400995.2	STRG.34632	Atypus	I_HiC_scaffold_20_Ak.34631
I	XP_002400995.2	STRG.30557	Luthela	I_Chr_13_30538
I	XP_002400995.2	STRG.27459	Luthela	I_Chr_2_27459
I	XP_002400995.2	STRG.18053	Typopeltis	I_Chr_14_18051
I	XP_002400995.2	STRG.6910	Typopeltis	I_Chr_26_6899
I	XP_002402003.3	STRG.14366	Atypus	I_HiC_scaffold_6_Ak.14366
I	XP_002402003.3	STRG.28628	Atypus	I_HiC_scaffold_16_Ak.28628
I	XP_002402003.3	STRG.35173	Luthela	I_Chr_11_35029
I	XP_002402003.3	STRG.27667	Luthela	I_Chr_2_27651
I	XP_002402003.3	STRG.35326	Typopeltis	I_Chr_4_35205
I	XP_002402003.3	STRG.35108	Typopeltis	I_Chr_4_35069
I	XP_002408251.1	STRG.28337	Atypus	I_HiC_scaffold_16_Ak.28256
I	XP_002408251.1	STRG.14083	Atypus	I_HiC_scaffold_6_Ak.14082
I	XP_002408251.1	STRG.35055	Luthela	I_Chr_11_35029
I	XP_002408251.1	STRG.13091	Luthela	I_Chr_12_13070
I	XP_002408251.1	STRG.7789	Typopeltis	I_Chr_5_7741
I	XP_002408251.1	STRG.8469	Typopeltis	I_Chr_5_8475
I	XP_002409048.2	STRG.13418	Atypus	I_HiC_scaffold_6_Ak.13395
I	XP_002409048.2	STRG.32400	Atypus	I_HiC_scaffold_18_Ak.32399
I	XP_002409048.2	STRG.27271	Luthela	I_Chr_2_27271
I	XP_002409048.2	STRG.12990	Luthela	I_Chr_12_12989
I	XP_002409048.2	STRG.7576	Typopeltis	I_Chr_5_7554
I	XP_002409048.2	STRG.1798	Typopeltis	I_Chr_1_1792
I	XP_002410001.1	STRG.14516	Atypus	I_HiC_scaffold_6_Ak.14516
I	XP_002410001.1	STRG.28054	Atypus	I_HiC_scaffold_16_Ak.28053
I	XP_002410001.1	STRG.35300	Luthela	I_Chr_11_35245
I	XP_002410001.1	STRG.12788	Luthela	I_Chr_12_12782
I	XP_002410001.1	STRG.35249	Typopeltis	I_Chr_4_35205
I	XP_002410001.1	STRG.7476	Typopeltis	I_Chr_5_7475
I	XP_029822979.3	STRG.28314	Atypus	I_HiC_scaffold_16_Ak.28256
I	XP_029822979.3	STRG.14190	Atypus	I_HiC_scaffold_6_Ak.14190
I	XP_029822979.3	STRG.35028	Luthela	I_Chr_11_35029
I	XP_029822979.3	STRG.13079	Luthela	I_Chr_12_13070
I	XP_029822979.3	STRG.8475	Typopeltis	I_Chr_5_8475
I	XP_029822979.3	STRG.7834	Typopeltis	I_Chr_5_7819
I	XP_029825928.1	STRG.6975	Atypus	I_HiC_scaffold_3_Ak.6946
I	XP_029825928.1	STRG.34631	Atypus	I_HiC_scaffold_20_Ak.34631
I	XP_029825928.1	STRG.30558	Luthela	I_Chr_13_30538
I	XP_029825928.1	STRG.27462	Luthela	I_Chr_2_27459
I	XP_029825928.1	STRG.18052	Typopeltis	I_Chr_14_18051
I	XP_029825928.1	STRG.6902	Typopeltis	I_Chr_26_6899
I	XP_029831936.2	STRG.28171	Atypus	I_HiC_scaffold_16_Ak.28103
I	XP_029831936.2	STRG.6965	Atypus	I_HiC_scaffold_3_Ak.6946
I	XP_029831936.2	STRG.35195	Luthela	I_Chr_11_35029
I	XP_029831936.2	STRG.12570	Luthela	I_Chr_12_12568
I	XP_029831936.2	STRG.35320	Typopeltis	I_Chr_4_35205
I	XP_029831936.2	STRG.7743	Typopeltis	I_Chr_5_7741
I	XP_029833544.3	STRG.28564	Atypus	I_HiC_scaffold_16_Ak.28512
I	XP_029833544.3	STRG.14482	Atypus	I_HiC_scaffold_6_Ak.14480
I	XP_029833544.3	STRG.12414	Luthela	I_Chr_12_12328
I	XP_029833544.3	STRG.35351	Luthela	I_Chr_11_35351
I	XP_029833544.3	STRG.7241	Typopeltis	I_Chr_5_7241
I	XP_029833544.3	STRG.35072	Typopeltis	I_Chr_4_35069
I	XP_029839049.1	STRG.13845	Atypus	I_HiC_scaffold_6_Ak.13837
I	XP_029839049.1	STRG.34860	Atypus	I_HiC_scaffold_20_Ak.34853
I	XP_029839049.1	STRG.12383	Luthela	I_Chr_12_12328
I	XP_029839049.1	STRG.27378	Luthela	I_Chr_2_27356
I	XP_029839049.1	STRG.7415	Typopeltis	I_Chr_5_7407
I	XP_029839049.1	STRG.17866	Typopeltis	I_Chr_14_17861
I	XP_029841092.1	STRG.14972	Atypus	I_HiC_scaffold_7_Ak.14968
I	XP_029841092.1	STRG.14029	Atypus	I_HiC_scaffold_6_Ak.14025
I	XP_029841092.1	STRG.27294	Luthela	I_Chr_2_27271
I	XP_029841092.1	STRG.13002	Luthela	I_Chr_12_12989
I	XP_029841092.1	STRG.1693	Typopeltis	I_Chr_1_1608
I	XP_029841092.1	STRG.7599	Typopeltis	I_Chr_5_7585
I	XP_029842287.2	STRG.28175	Atypus	I_HiC_scaffold_16_Ak.28103
I	XP_029842287.2	STRG.13858	Atypus	I_HiC_scaffold_6_Ak.13837
I	XP_029842287.2	STRG.12387	Luthela	I_Chr_12_12328
I	XP_029842287.2	STRG.27367	Luthela	I_Chr_2_27356
I	XP_029842287.2	STRG.7771	Typopeltis	I_Chr_5_7741
I	XP_029842287.2	STRG.7386	Typopeltis	I_Chr_5_7407
I	XP_029846191.2	STRG.28810	Atypus	I_HiC_scaffold_16_Ak.28810
I	XP_029846191.2	STRG.13978	Atypus	I_HiC_scaffold_6_Ak.13974
I	XP_029846191.2	STRG.30559	Luthela	I_Chr_13_30538
I	XP_029846191.2	STRG.27498	Luthela	I_Chr_2_27459
I	XP_029846191.2	STRG.7554	Typopeltis	I_Chr_5_7554
I	XP_029846191.2	STRG.6903	Typopeltis	I_Chr_26_6899
I	XP_029847396.1	STRG.13408	Atypus	I_HiC_scaffold_6_Ak.13395
I	XP_029847396.1	STRG.14968	Atypus	I_HiC_scaffold_7_Ak.14968
I	XP_029847396.1	STRG.27280	Luthela	I_Chr_2_27271
I	XP_029847396.1	STRG.12992	Luthela	I_Chr_12_12989
I	XP_029847396.1	STRG.7847	Typopeltis	I_Chr_5_7741
I	XP_029847396.1	STRG.7590	Typopeltis	I_Chr_5_7585
I	XP_029849371.1	STRG.28276	Atypus	I_HiC_scaffold_16_Ak.28256
I	XP_029849371.1	STRG.14238	Atypus	I_HiC_scaffold_6_Ak.14227
I	XP_029849371.1	STRG.35089	Luthela	I_Chr_11_35029
I	XP_029849371.1	STRG.12885	Luthela	I_Chr_12_12863
I	XP_029849371.1	STRG.8493	Typopeltis	I_Chr_5_8475
I	XP_029849371.1	STRG.7564	Typopeltis	I_Chr_5_7554
I	XP_029849496.2	STRG.28536	Atypus	I_HiC_scaffold_16_Ak.28512
I	XP_029849496.2	STRG.6856	Atypus	I_HiC_scaffold_3_Ak.6842
I	XP_029849496.2	STRG.35271	Luthela	I_Chr_11_35245
I	XP_029849496.2	STRG.27290	Luthela	I_Chr_2_27271
I	XP_029849496.2	STRG.35332	Typopeltis	I_Chr_4_35205
I	XP_029849496.2	STRG.1629	Typopeltis	I_Chr_1_1608
I	XP_029850221.3	STRG.14979	Atypus	I_HiC_scaffold_7_Ak.14968
I	XP_029850221.3	STRG.14025	Atypus	I_HiC_scaffold_6_Ak.14025
I	XP_029850221.3	STRG.27296	Luthela	I_Chr_2_27271
I	XP_029850221.3	STRG.13013	Luthela	I_Chr_12_12989
I	XP_029850221.3	STRG.1688	Typopeltis	I_Chr_1_1608
I	XP_029850221.3	STRG.7615	Typopeltis	I_Chr_5_7585
I	XP_040072760.1	STRG.28269	Atypus	I_HiC_scaffold_16_Ak.28256
I	XP_040072760.1	STRG.14236	Atypus	I_HiC_scaffold_6_Ak.14227
I	XP_040072760.1	STRG.35087	Luthela	I_Chr_11_35029
I	XP_040072760.1	STRG.12891	Luthela	I_Chr_12_12863
I	XP_040072760.1	STRG.8489	Typopeltis	I_Chr_5_8475
I	XP_040072760.1	STRG.7561	Typopeltis	I_Chr_5_7554
I	XP_040075116.1	STRG.13415	Atypus	I_HiC_scaffold_6_Ak.13395
I	XP_040075116.1	STRG.14871	Atypus	I_HiC_scaffold_7_Ak.14870
I	XP_040075116.1	STRG.27277	Luthela	I_Chr_2_27271
I	XP_040075116.1	STRG.12968	Luthela	I_Chr_12_12989
I	XP_040075116.1	STRG.7586	Typopeltis	I_Chr_5_7585
I	XP_040075116.1	STRG.1795	Typopeltis	I_Chr_1_1792
J1	XP_029822613.2	STRG.33904	Atypus	J1_HiC_scaffold_19_Ak.33904
J1	XP_029822613.2	STRG.6248	Atypus	J1_HiC_scaffold_3_Ak.6248
J1	XP_029822613.2	STRG.2827	Luthela	J1_Chr_29_2815
J1	XP_029822613.2	STRG.36405	Luthela	J1_Chr_17_36402
J1	XP_029822613.2	STRG.20249	Typopeltis	J1_Chr_21_20214
J1	XP_029822613.2	STRG.8636	Typopeltis	J1_Chr_5_8616
J1	XP_029825394.3	STRG.32943	Atypus	J1_HiC_scaffold_19_Ak.32911
J1	XP_029825394.3	STRG.24016	Atypus	J1_HiC_scaffold_13_Ak.24016
J1	XP_029825394.3	STRG.50212	Luthela	J1_Chr_15_50106
J1	XP_029825394.3	STRG.49837	Luthela	J1_Chr_15_49835
J1	XP_029825394.3	STRG.5245	Typopeltis	J1_Chr_25_5243
J1	XP_029825394.3	STRG.5180	Typopeltis	J1_Chr_25_5152
J1	XP_029830681.2	STRG.27672	Atypus	J1_HiC_scaffold_14_Ak.27649
J1	XP_029830681.2	STRG.4719	Atypus	J1_HiC_scaffold_2_Ak.4712
J1	XP_029830681.2	STRG.51541	Luthela	J1_Chr_27_51530
J1	XP_029830681.2	STRG.52928	Luthela	J1_Chr_21_52924
J1	XP_029830681.2	STRG.4969	Typopeltis	J1_Chr_25_5010
J1	XP_029830681.2	STRG.27776	Typopeltis	J1_Chr_19_27776
J1	XP_040064467.1	STRG.24547	Atypus	J1_HiC_scaffold_13_Ak.24518
J1	XP_040064467.1	STRG.22633	Atypus	J1_HiC_scaffold_11_Ak.22624
J1	XP_040064467.1	STRG.50218	Luthela	J1_Chr_15_50106
J1	XP_040064467.1	STRG.52252	Luthela	J1_Chr_35_52213
J1	XP_040064467.1	STRG.5310	Typopeltis	J1_Chr_25_5243
J1	XP_040064467.1	STRG.5123	Typopeltis	J1_Chr_25_5152
J1	XP_040069949.3	STRG.32514	Atypus	J1_HiC_scaffold_19_Ak.32505
J1	XP_040069949.3	STRG.27649	Atypus	J1_HiC_scaffold_14_Ak.27649
J1	XP_040069949.3	STRG.50010	Luthela	J1_Chr_15_49977
J1	XP_040069949.3	STRG.49212	Luthela	J1_Chr_15_49212
J1	XP_040069949.3	STRG.8797	Typopeltis	J1_Chr_5_8719
J1	XP_040069949.3	STRG.20191	Typopeltis	J1_Chr_21_20175
J1	XP_040069952.1	STRG.2289	Atypus	J1_HiC_scaffold_1_Ak.2289
J1	XP_040069952.1	STRG.2009	Atypus	J1_HiC_scaffold_1_Ak.1989
J1	XP_040069952.1	STRG.18757	Luthela	J1_Chr_8_18729
J1	XP_040069952.1	STRG.19317	Luthela	J1_Chr_8_19317
J1	XP_040069952.1	STRG.8875	Typopeltis	J1_Chr_5_8719
J1	XP_040069952.1	STRG.8843	Typopeltis	J1_Chr_5_8830
J1	XP_042142093.1	STRG.20083	Atypus	J1_HiC_scaffold_11_Ak.20051
J1	XP_042142093.1	STRG.19959	Atypus	J1_HiC_scaffold_11_Ak.19957
J1	XP_042142093.1	STRG.52368	Luthela	J1_Chr_35_52368
J1	XP_042142093.1	STRG.52475	Luthela	J1_Chr_35_52472
J1	XP_042142093.1	STRG.8819	Typopeltis	J1_Chr_5_8719
J1	XP_042142093.1	STRG.30979	Typopeltis	J1_Chr_17_30979
J1	XP_042142141.1	STRG.24997	Atypus	J1_HiC_scaffold_13_Ak.24997
J1	XP_042142141.1	STRG.20694	Atypus	J1_HiC_scaffold_10_Ak.20694
J1	XP_042142141.1	STRG.36407	Luthela	J1_Chr_17_36402
J1	XP_042142141.1	STRG.2648	Luthela	J1_Chr_29_2638
J1	XP_042142141.1	STRG.8790	Typopeltis	J1_Chr_5_8719
J1	XP_042142141.1	STRG.20248	Typopeltis	J1_Chr_21_20214
J1	XP_042142364.1	STRG.32522	Atypus	J1_HiC_scaffold_19_Ak.32505
J1	XP_042142364.1	STRG.36005	Atypus	J1_HiC_scaffold_20_Ak.36005
J1	XP_042142364.1	STRG.36529	Luthela	J1_Chr_17_36501
J1	XP_042142364.1	STRG.18312	Luthela	J1_Chr_8_18300
J1	XP_042142364.1	STRG.35588	Typopeltis	J1_Chr_4_35575
J1	XP_042142364.1	STRG.20075	Typopeltis	J1_Chr_21_20075
J1	XP_042142445.1	STRG.9594	Atypus	J1_HiC_scaffold_4_Ak.9594
J1	XP_042142445.1	STRG.14017	Atypus	J1_HiC_scaffold_6_Ak.14017
J1	XP_042142445.1	STRG.6464	Luthela	J1_Chr_36_6461
J1	XP_042142445.1	STRG.18738	Luthela	J1_Chr_8_18729
J1	XP_042142445.1	STRG.8818	Typopeltis	J1_Chr_5_8719
J1	XP_042142445.1	STRG.8860	Typopeltis	J1_Chr_5_8830
J1	XP_042142483.1	STRG.32510	Atypus	J1_HiC_scaffold_19_Ak.32505
J1	XP_042142483.1	STRG.27652	Atypus	J1_HiC_scaffold_14_Ak.27649
J1	XP_042142483.1	STRG.36503	Luthela	J1_Chr_17_36501
J1	XP_042142483.1	STRG.49220	Luthela	J1_Chr_15_49212
J1	XP_042142483.1	STRG.8805	Typopeltis	J1_Chr_5_8719
J1	XP_042142483.1	STRG.20198	Typopeltis	J1_Chr_21_20175
J1	XP_042147713.1	STRG.33738	Atypus	J1_HiC_scaffold_19_Ak.33737
J1	XP_042147713.1	STRG.35999	Atypus	J1_HiC_scaffold_20_Ak.35998
J1	XP_042147713.1	STRG.3714	Luthela	J1_Chr_43_3604
J1	XP_042147713.1	STRG.6233	Luthela	J1_Chr_36_6249
J1	XP_042147713.1	STRG.20342	Typopeltis	J1_Chr_21_20214
J1	XP_042147713.1	STRG.20366	Typopeltis	J1_Chr_21_20365
J2	XP_029828986.1	STRG.33458	Atypus	J2_HiC_scaffold_19_Ak.33309
J2	XP_029828986.1	STRG.5154	Atypus	J2_HiC_scaffold_3_Ak.5136
J2	XP_029828986.1	STRG.1943	Luthela	J2_Chr_46_1888
J2	XP_029828986.1	STRG.30110	Luthela	J2_Chr_13_30094
J2	XP_029828986.1	STRG.23396	Typopeltis	J2_Chr_3_23380
J2	XP_029828986.1	STRG.24896	Typopeltis	J2_Chr_20_24892
J2	XP_029840054.3	STRG.21513	Atypus	J2_HiC_scaffold_10_Ak.21511
J2	XP_029840054.3	STRG.14252	Atypus	J2_HiC_scaffold_6_Ak.14240
J2	XP_029840054.3	STRG.12659	Luthela	J2_Chr_12_12628
J2	XP_029840054.3	STRG.20447	Luthela	J2_Chr_32_20445
J2	XP_029840054.3	STRG.22275	Typopeltis	J2_Chr_12_Tvb.22828
J2	XP_029840054.3	STRG.22432	Typopeltis	J2_Chr_12_22421
J2	XP_029844918.2	STRG.21565	Atypus	J2_HiC_scaffold_10_Ak.21511
J2	XP_029844918.2	STRG.21168	Atypus	J2_HiC_scaffold_10_Ak.21167
J2	XP_029844918.2	STRG.30653	Luthela	J2_Chr_13_30634
J2	XP_029844918.2	STRG.10055	Luthela	J2_Chr_39_10033
J2	XP_029844918.2	STRG.22272	Typopeltis	J2_Chr_12_Tvb.22828
J2	XP_029844918.2	STRG.24725	Typopeltis	J2_Chr_20_24708
J2	XP_040069219.1	STRG.33465	Atypus	J2_HiC_scaffold_19_Ak.33309
J2	XP_040069219.1	STRG.5136	Atypus	J2_HiC_scaffold_3_Ak.5136
J2	XP_040069219.1	STRG.30161	Luthela	J2_Chr_13_30161
J2	XP_040069219.1	STRG.1954	Luthela	J2_Chr_46_1888
J2	XP_040069219.1	STRG.23391	Typopeltis	J2_Chr_3_23380
J2	XP_040069219.1	STRG.24911	Typopeltis	J2_Chr_20_24892
J2	XP_040073760.3	STRG.9933	Atypus	J2_HiC_scaffold_4_Ak.9933
J2	XP_040073760.3	STRG.5708	Atypus	J2_HiC_scaffold_3_Ak.5708
J2	XP_040073760.3	STRG.15904	Luthela	J2_Chr_19_15911
J2	XP_040073760.3	STRG.15931	Luthela	J2_Chr_19_15931
J2	XP_040073760.3	STRG.29513	Typopeltis	J2_Chr_11_29512
J2	XP_040073760.3	STRG.2363	Typopeltis	J2_Chr_22_2360
J2	XP_040076548.1	STRG.33454	Atypus	J2_HiC_scaffold_19_Ak.33309
J2	XP_040076548.1	STRG.6156	Atypus	J2_HiC_scaffold_3_Ak.6134
J2	XP_040076548.1	STRG.30229	Luthela	J2_Chr_13_30161
J2	XP_040076548.1	STRG.12643	Luthela	J2_Chr_12_12628
J2	XP_040076548.1	STRG.24720	Typopeltis	J2_Chr_20_24708
J2	XP_040076548.1	STRG.423	Typopeltis	J2_Chr_1_397
J2	XP_040078792.1	STRG.21631	Atypus	J2_HiC_scaffold_10_Ak.21511
J2	XP_040078792.1	STRG.6735	Atypus	J2_HiC_scaffold_3_Ak.6735
J2	XP_040078792.1	STRG.10095	Luthela	J2_Chr_39_10033
J2	XP_040078792.1	STRG.30883	Luthela	J2_Chr_13_30887
J2	XP_040078792.1	STRG.22232	Typopeltis	J2_Chr_12_Tvb.22828
J2	XP_040078792.1	STRG.35374	Typopeltis	J2_Chr_4_35374
K	XP_002400653.2	STRG.24834	Atypus	K_HiC_scaffold_13_Ak.24824
K	XP_002400653.2	STRG.1348	Atypus	K_HiC_scaffold_1_Ak.1346
K	XP_002400653.2	STRG.18959	Luthela	K_Chr_8_18913
K	XP_002400653.2	STRG.24473	Luthela	K_Chr_6_24467
K	XP_002400653.2	STRG.2477	Typopeltis	K_Chr_22_2407
K	XP_002400653.2	STRG.27177	Typopeltis	K_Chr_8_27166
K	XP_029832405.3	STRG.35681	Atypus	K_HiC_scaffold_20_Ak.35670
K	XP_029832405.3	STRG.3677	Atypus	K_HiC_scaffold_2_Ak.3677
K	XP_029832405.3	STRG.52896	Luthela	K_Chr_21_52905
K	XP_029832405.3	STRG.48564	Luthela	K_Chr_26_48553
K	XP_029832405.3	STRG.28088	Typopeltis	K_Chr_19_28134
K	XP_029832405.3	STRG.27859	Typopeltis	K_Chr_19_27844
K	XP_029840004.3	STRG.35721	Atypus	K_HiC_scaffold_20_Ak.35670
K	XP_029840004.3	STRG.4727	Atypus	K_HiC_scaffold_2_Ak.4727
K	XP_029840004.3	STRG.52931	Luthela	K_Chr_21_52931
K	XP_029840004.3	STRG.48437	Luthela	K_Chr_26_48437
K	XP_029840004.3	STRG.27772	Typopeltis	K_Chr_19_27840
K	XP_029840004.3	STRG.22142	Typopeltis	K_Chr_12_22127
K	XP_029841191.3	STRG.35075	Atypus	K_HiC_scaffold_20_Ak.35073
K	XP_029841191.3	STRG.34713	Atypus	K_HiC_scaffold_20_Ak.34710
K	XP_029841191.3	STRG.52613	Luthela	K_Chr_21_52597
K	XP_029841191.3	STRG.52672	Luthela	K_Chr_21_52672
K	XP_029841191.3	STRG.2503	Typopeltis	K_Chr_22_2407
K	XP_029841191.3	STRG.27231	Typopeltis	K_Chr_8_27166
K	XP_029843172.1	STRG.30185	Atypus	K_HiC_scaffold_17_Ak.30185
K	XP_029843172.1	STRG.5585	Atypus	K_HiC_scaffold_3_Ak.5585
K	XP_029843172.1	STRG.45105	Luthela	K_Chr_1_45062
K	XP_029843172.1	STRG.37510	Luthela	K_Chr_17_37513
K	XP_029843172.1	STRG.28158	Typopeltis	K_Chr_19_28134
K	XP_029843172.1	STRG.29270	Typopeltis	K_Chr_11_29267
K	XP_029843335.2	STRG.34843	Atypus	K_HiC_scaffold_20_Ak.34814
K	XP_029843335.2	STRG.25488	Atypus	K_HiC_scaffold_13_Ak.25488
K	XP_029843335.2	STRG.52703	Luthela	K_Chr_21_52703
K	XP_029843335.2	STRG.33139	Luthela	K_Chr_34_33065
K	XP_029843335.2	STRG.28508	Typopeltis	K_Chr_19_28460
K	XP_029843335.2	STRG.2348	Typopeltis	K_Chr_22_2293
K	XP_029843347.2	STRG.34840	Atypus	K_HiC_scaffold_20_Ak.34814
K	XP_029843347.2	STRG.24039	Atypus	K_HiC_scaffold_13_Ak.24036
K	XP_029843347.2	STRG.52707	Luthela	K_Chr_21_52703
K	XP_029843347.2	STRG.33065	Luthela	K_Chr_34_33065
K	XP_029843347.2	STRG.28507	Typopeltis	K_Chr_19_28460
K	XP_029843347.2	STRG.2302	Typopeltis	K_Chr_22_2293
K	XP_029843352.2	STRG.34837	Atypus	K_HiC_scaffold_20_Ak.34814
K	XP_029843352.2	STRG.24036	Atypus	K_HiC_scaffold_13_Ak.24036
K	XP_029843352.2	STRG.52708	Luthela	K_Chr_21_52703
K	XP_029843352.2	STRG.33126	Luthela	K_Chr_34_33065
K	XP_029843352.2	STRG.28502	Typopeltis	K_Chr_19_28460
K	XP_029843352.2	STRG.2304	Typopeltis	K_Chr_22_2293
K	XP_029848211.3	STRG.35083	Atypus	K_HiC_scaffold_20_Ak.35073
K	XP_029848211.3	STRG.29713	Atypus	K_HiC_scaffold_16_Ak.29713
K	XP_029848211.3	STRG.52678	Luthela	K_Chr_21_52672
K	XP_029848211.3	STRG.41436	Luthela	K_Chr_20_41436
K	XP_029848211.3	STRG.28478	Typopeltis	K_Chr_19_28460
K	XP_029848211.3	STRG.17068	Typopeltis	K_Chr_14_17056
K	XP_029850618.3	STRG.3151	Atypus	K_HiC_scaffold_3_Ak.3149
K	XP_029850618.3	STRG.247	Atypus	K_HiC_scaffold_1_Ak.247
K	XP_029850618.3	STRG.18991	Luthela	K_Chr_8_18913
K	XP_029850618.3	STRG.3916	Luthela	K_Chr_43_3912
K	XP_029850618.3	STRG.2457	Typopeltis	K_Chr_22_2407
K	XP_029850618.3	STRG.27240	Typopeltis	K_Chr_8_27166
K	XP_040063891.1	STRG.35715	Atypus	K_HiC_scaffold_20_Ak.35670
K	XP_040063891.1	STRG.24828	Atypus	K_HiC_scaffold_13_Ak.24824
K	XP_040063891.1	STRG.52612	Luthela	K_Chr_21_52597
K	XP_040063891.1	STRG.48558	Luthela	K_Chr_26_48553
K	XP_040063891.1	STRG.27792	Typopeltis	K_Chr_19_27721
K	XP_040063891.1	STRG.27141	Typopeltis	K_Chr_8_27139
K	XP_042147146.1	STRG.34674	Atypus	K_HiC_scaffold_20_Ak.34674
K	XP_042147146.1	STRG.1349	Atypus	K_HiC_scaffold_1_Ak.1346
K	XP_042147146.1	STRG.18929	Luthela	K_Chr_8_18913
K	XP_042147146.1	STRG.52852	Luthela	K_Chr_21_52852
K	XP_042147146.1	STRG.27175	Typopeltis	K_Chr_8_27166
K	XP_042147146.1	STRG.28460	Typopeltis	K_Chr_19_28460
K	XP_042147518.1	STRG.353	Atypus	K_HiC_scaffold_1_Ak.318
K	XP_042147518.1	STRG.33163	Atypus	K_HiC_scaffold_19_Ak.33153
K	XP_042147518.1	STRG.52689	Luthela	K_Chr_21_52672
K	XP_042147518.1	STRG.45091	Luthela	K_Chr_1_45062
K	XP_042147518.1	STRG.2473	Typopeltis	K_Chr_22_2407
K	XP_042147518.1	STRG.28176	Typopeltis	K_Chr_19_28134
K	XP_042147731.1	STRG.8913	Atypus	K_HiC_scaffold_4_Ak.8912
K	XP_042147731.1	STRG.6341	Atypus	K_HiC_scaffold_3_Ak.6338
K	XP_042147731.1	STRG.5189	Luthela	K_Chr_40_5186
K	XP_042147731.1	STRG.3178	Luthela	K_Chr_29_3176
K	XP_042147731.1	STRG.33774	Typopeltis	K_Chr_15_33760
K	XP_042147731.1	STRG.16367	Typopeltis	K_Chr_16_16367
K	XP_042147995.1	STRG.34833	Atypus	K_HiC_scaffold_20_Ak.34814
K	XP_042147995.1	STRG.19947	Atypus	K_HiC_scaffold_11_Ak.19947
K	XP_042147995.1	STRG.52712	Luthela	K_Chr_21_52703
K	XP_042147995.1	STRG.53250	Luthela	K_Chr_21_53243
K	XP_042147995.1	STRG.28053	Typopeltis	K_Chr_19_27961
K	XP_042147995.1	STRG.16939	Typopeltis	K_Chr_14_16901
K	XP_042148086.1	STRG.35704	Atypus	K_HiC_scaffold_20_Ak.35670
K	XP_042148086.1	STRG.34814	Atypus	K_HiC_scaffold_20_Ak.34814
K	XP_042148086.1	STRG.52721	Luthela	K_Chr_21_52703
K	XP_042148086.1	STRG.52539	Luthela	K_Chr_21_52539
K	XP_042148086.1	STRG.2338	Typopeltis	K_Chr_22_2293
K	XP_042148086.1	STRG.27665	Typopeltis	K_Chr_19_27665
L	XP_002405290.1	STRG.31732	Atypus	L_HiC_scaffold_18_Ak.31684
L	XP_002405290.1	STRG.1175	Atypus	L_HiC_scaffold_1_Ak.841
L	XP_002405290.1	STRG.54445	Luthela	L_Chr_22_54329
L	XP_002405290.1	STRG.4923	Luthela	L_Chr_41_4857
L	XP_002405290.1	STRG.22589	Typopeltis	L_Chr_12_22530
L	XP_002405290.1	STRG.24320	Typopeltis	L_Chr_3_24292
L	XP_002406012.3	STRG.13765	Atypus	L_HiC_scaffold_6_Ak.13728
L	XP_002406012.3	STRG.455	Atypus	L_HiC_scaffold_1_Ak.454
L	XP_002406012.3	STRG.40404	Luthela	L_Chr_25_40371
L	XP_002406012.3	STRG.4452	Luthela	L_Chr_41_4384
L	XP_002406012.3	STRG.25332	Typopeltis	L_Chr_20_25317
L	XP_002406012.3	STRG.17744	Typopeltis	L_Chr_14_17740
L	XP_002406022.2	STRG.32114	Atypus	L_HiC_scaffold_18_Ak.31684
L	XP_002406022.2	STRG.13764	Atypus	L_HiC_scaffold_6_Ak.13728
L	XP_002406022.2	STRG.40406	Luthela	L_Chr_25_40371
L	XP_002406022.2	STRG.54801	Luthela	L_Chr_22_54791
L	XP_002406022.2	STRG.4798	Typopeltis	L_Chr_25_4771
L	XP_002406022.2	STRG.17741	Typopeltis	L_Chr_14_17740
L	XP_002411836.2	STRG.1041	Atypus	L_HiC_scaffold_1_Ak.841
L	XP_002411836.2	STRG.23662	Atypus	L_HiC_scaffold_12_Ak.23662
L	XP_002411836.2	STRG.53694	Luthela	L_Chr_22_53678
L	XP_002411836.2	STRG.45898	Luthela	L_Chr_30_45832
L	XP_002411836.2	STRG.24224	Typopeltis	L_Chr_3_24149
L	XP_002411836.2	STRG.6041	Typopeltis	L_Chr_18_6039
L	XP_029826435.2	STRG.32089	Atypus	L_HiC_scaffold_18_Ak.31684
L	XP_029826435.2	STRG.3281	Atypus	L_HiC_scaffold_2_Ak.3238
L	XP_029826435.2	STRG.39383	Luthela	L_Chr_31_39290
L	XP_029826435.2	STRG.54795	Luthela	L_Chr_22_54791
L	XP_029826435.2	STRG.14691	Typopeltis	L_Chr_24_14661
L	XP_029826435.2	STRG.4804	Typopeltis	L_Chr_25_4771
L	XP_029826788.3	STRG.31938	Atypus	L_HiC_scaffold_18_Ak.31684
L	XP_029826788.3	STRG.1066	Atypus	L_HiC_scaffold_1_Ak.841
L	XP_029826788.3	STRG.54481	Luthela	L_Chr_22_54329
L	XP_029826788.3	STRG.45888	Luthela	L_Chr_30_45832
L	XP_029826788.3	STRG.22697	Typopeltis	L_Chr_12_22584
L	XP_029826788.3	STRG.24228	Typopeltis	L_Chr_3_24149
L	XP_029830716.3	STRG.31728	Atypus	L_HiC_scaffold_18_Ak.31684
L	XP_029830716.3	STRG.1172	Atypus	L_HiC_scaffold_1_Ak.841
L	XP_029830716.3	STRG.54448	Luthela	L_Chr_22_54329
L	XP_029830716.3	STRG.31827	Luthela	L_Chr_18_31806
L	XP_029830716.3	STRG.22591	Typopeltis	L_Chr_12_22530
L	XP_029830716.3	STRG.24324	Typopeltis	L_Chr_3_24292
[truncated: 744 more rows]

## Sheet: Table S8
Table S8. Summary Statistics of Whale.
iteration	chain	η	λ-	μ-	τ	λ[1]	λ[2]	λ[3]	λ[4]	λ[5]	λ[6]	λ[7]	λ[8]	λ[9]	λ[10]	λ[11]	λ[12]	λ[13]	λ[14]	λ[15]	λ[16]	λ[17]	μ[1]	μ[2]	μ[3]	μ[4]	μ[5]	μ[6]	μ[7]	μ[8]	μ[9]	μ[10]	μ[11]	μ[12]	μ[13]	μ[14]	μ[15]	μ[16]	μ[17]	q1	q2	q3	q4	q5	lp	n_steps	is_accept	acceptance_rate	log_density
501	1	0.318329	-4.0515	-1.7639	1.12079	-2.92285	-2.99684	-2.61396	-3.89765	-3.97739	-4.20119	-3.26639	-5.77164	-3.10068	-3.58419	-3.4457	-5.85386	-5.15201	-4.24199	-2.96541	-3.2269	-3.36879	-1.36185	-1.39413	-1.32045	-1.84218	-3.19459	-2.97639	-1.50039	-1.04883	-0.188576	0.0281057	-2.41864	-6.4306	-0.637518	-1.11084	0.835046	-1.0592	-2.52844	0.031843	0.133762	0.0162538	0.00150572	0.0123416	-88557.8	15	1	0.966727	-88557.8
502	1	0.314893	-3.22066	-1.90068	1.3772	-2.87524	-2.8779	-2.6172	-3.92416	-3.94815	-4.27839	-3.14527	-7.05778	-3.83446	-3.32106	-3.61481	-6.04148	-1.61166	-1.93243	-3.2238	-2.96985	-3.30247	-1.36918	-1.45929	-1.34365	-1.84303	-3.17944	-2.99474	-1.47275	-0.938604	-0.240416	0.0425854	-2.34919	-6.49805	-0.323419	-3.22842	-4.72768	-2.46157	-0.754873	0.00441405	0.126508	0.00547526	0.00982376	0.00682547	-88562.1	47	1	0.441135	-88562.1
503	1	0.313299	-4.76436	-2.39281	1.43494	-2.95584	-2.95307	-2.65123	-3.97695	-3.99275	-4.22168	-3.35823	-5.8264	-3.06909	-4.23074	-4.34955	-6.12672	-5.48372	-5.03798	-3.39731	-1.97746	-4.2241	-1.35581	-1.41536	-1.33615	-1.8409	-3.29634	-2.99037	-1.49241	-1.01995	-0.211859	0.0467984	-2.4207	-7.18771	-4.22736	-1.31592	0.401999	-3.02709	-4.18698	0.010084	0.148871	0.018304	0.0021784	0.0254876	-88564.9	31	1	0.943474	-88564.9
504	1	0.310984	-3.37588	-1.66055	1.47073	-2.90828	-2.83307	-2.65219	-3.86985	-3.99204	-4.26518	-3.15378	-7.11255	-3.29583	-4.27513	-4.65839	-6.83909	-4.40024	-2.64198	-4.26061	-1.63135	-4.23144	-1.37559	-1.40458	-1.31858	-1.8571	-3.21675	-3.0269	-1.47387	-0.92683	-0.214748	0.0333174	-2.57936	-8.18698	-1.99072	-2.72454	-2.69262	-2.92151	0.359102	0.0104776	0.138624	0.0197883	0.000801755	0.00724937	-88563.6	15	1	0.842052	-88563.6
505	1	0.316124	-3.63173	-2.09259	1.59476	-2.89352	-2.88768	-2.63011	-3.97841	-3.98378	-4.15895	-3.23275	-5.39302	-3.00128	-3.77202	-3.68699	-7.78798	-6.62878	-1.94561	-4.71195	-0.594166	-5.32841	-1.38423	-1.44237	-1.35146	-1.85921	-3.21028	-3.06402	-1.49659	-0.996996	-0.211784	0.0373867	-2.48458	-6.45161	-2.21466	-0.837166	0.489214	-2.02093	-1.99314	0.011637	0.125302	0.0195148	0.00149642	0.0155836	-88568.8	15	1	0.942164	-88568.8
506	1	0.310728	-3.46295	-1.67266	1.49027	-2.90039	-2.95711	-2.64117	-3.81012	-4.01839	-4.36276	-3.23683	-7.33063	-3.39943	-3.70803	-3.94175	-6.94598	-3.95284	-4.22473	-5.43436	1.90979	-4.54194	-1.37755	-1.42284	-1.31714	-1.81562	-3.26343	-3.01372	-1.48236	-0.942962	-0.205358	-0.00625705	-2.44376	-6.63311	-0.726393	-1.93015	0.366703	-3.40328	-0.348209	0.0157416	0.117025	0.0117834	0.00238263	0.015541	-88567.9	31	1	0.975694	-88567.9
507	1	0.317176	-4.03818	-1.42095	1.40602	-2.90015	-2.88938	-2.63073	-4.05261	-3.98087	-4.25006	-3.17247	-6.768	-3.46938	-3.47741	-4.76425	-5.33187	-3.63331	-2.64804	-1.84769	-7.16118	-3.77447	-1.35914	-1.40656	-1.32328	-1.87492	-3.23895	-3.00239	-1.47285	-1.0816	-0.223238	0.0587704	-2.60269	-6.10721	0.189833	-1.41185	-3.31479	1.52635	-0.55761	0.00254968	0.140736	0.0122156	0.00314531	0.00735784	-88561.8	31	1	0.891634	-88561.8
508	1	0.31591	-3.6223	-2.1012	1.27031	-2.79933	-2.87245	-2.64513	-3.80708	-4.00862	-4.24369	-3.22159	-6.87711	-3.46589	-3.33927	-5.69292	-6.48455	-3.06199	-2.87432	-5.15462	-3.51561	-3.07486	-1.33686	-1.40299	-1.30092	-1.81115	-3.24015	-2.97354	-1.49618	-1.03614	-0.182499	0.0700263	-2.88102	-6.49723	-0.530327	-1.66381	-1.5817	-1.65034	-3.30987	0.0129051	0.149279	0.0137665	0.00357935	0.00775915	-88562.9	15	1	0.831212	-88562.9
509	1	0.313264	-3.8439	-1.47871	1.44046	-2.86967	-2.89065	-2.59334	-4.01131	-3.99653	-4.2423	-3.17451	-5.58526	-3.38886	-3.11295	-3.57306	-7.02705	-4.37187	-2.12059	-2.88067	-4.3539	-7.40453	-1.3584	-1.39314	-1.30908	-1.83311	-3.2404	-2.978	-1.47832	-1.04205	-0.209402	0.0563214	-2.79285	-7.43135	-1.65468	-3.00068	-2.8598	0.470426	-2.85455	0.0174898	0.131643	0.00821941	0.00768465	0.01372	-88562.3	15	1	0.808087	-88562.3
510	1	0.315953	-4.77492	-2.19622	1.25741	-2.95153	-2.90985	-2.62606	-3.86184	-3.96725	-4.22932	-3.21155	-7.47885	-3.43965	-4.26599	-4.54872	-5.27488	-4.69958	-7.67891	-5.65731	-4.40394	-2.47366	-1.36901	-1.40924	-1.33589	-1.86246	-3.21411	-3.00586	-1.48536	-1.07934	-0.217815	0.0418378	-2.32566	-5.39547	-2.90915	-1.42024	-1.33266	-3.76753	-0.883459	0.00480595	0.142438	0.0209415	0.00584575	0.0126259	-88560.9	15	1	0.937172	-88560.9
511	1	0.311897	-4.40909	-2.29779	1.54011	-2.85916	-2.89919	-2.63018	-3.95252	-4.00561	-4.25519	-3.20072	-5.86189	-3.39463	-3.42776	-4.02596	-7.69056	-3.86574	-2.72962	-2.9981	-5.23404	-6.51225	-1.35833	-1.40924	-1.30966	-1.84756	-3.25125	-3.01151	-1.47747	-1.02161	-0.200963	0.0712309	-2.74381	-7.94288	-1.47123	-3.05435	-2.94977	-0.477612	-4.08074	0.00836246	0.114532	0.00957836	0.00682411	0.0138447	-88559	15	1	0.930894	-88559
512	1	0.315898	-3.66125	-2.32765	1.37666	-2.88924	-2.83531	-2.61588	-3.98411	-3.9409	-4.16602	-3.18995	-8.3568	-3.44187	-3.68824	-3.58895	-7.13408	-5.56812	-3.77456	-4.83765	0.105851	-4.87344	-1.35572	-1.41298	-1.32131	-1.83841	-3.23737	-2.96094	-1.47706	-1.15127	-0.221718	0.0583329	-2.66387	-5.61464	-1.3667	-1.15906	-2.9746	-2.72639	-4.22529	0.00209439	0.136292	0.0100687	0.00964915	0.0157751	-88565.7	15	1	0.868891	-88565.7
513	1	0.31181	-4.33548	-2.43587	1.64906	-2.82794	-2.84957	-2.62342	-3.946	-3.96389	-4.14992	-3.11516	-9.19762	-3.71334	-3.16326	-4.35688	-6.16544	-7.01607	-3.9796	-5.7349	-0.113987	-5.65567	-1.35393	-1.40811	-1.32448	-1.87733	-3.23537	-2.98069	-1.47584	-1.07583	-0.210781	0.0818167	-2.63226	-6.6362	-1.12311	-1.62946	-2.31804	-0.604514	-4.64201	0.00434914	0.132336	0.0130772	0.00836748	0.0116821	-88570.9	15	1	0.962696	-88570.9
514	1	0.310691	-4.36503	-2.53189	1.56459	-2.86905	-2.849	-2.65256	-3.93441	-4.00918	-4.14184	-3.17957	-7.88238	-3.5226	-3.47793	-4.80969	-6.59047	-6.21938	-3.86667	-5.62677	-2.27832	-5.62986	-1.36193	-1.42218	-1.3141	-1.84252	-3.27129	-3.00704	-1.47348	-1.01405	-0.252167	0.058373	-2.66419	-6.24969	-0.999439	-1.70575	-2.29461	-1.10149	-3.92578	0.00374759	0.140359	0.00497237	0.0109926	0.011804	-88563.7	15	1	0.973605	-88563.7
515	1	0.314121	-3.85987	-1.8638	1.26297	-2.96226	-2.939	-2.61355	-3.94155	-3.97866	-4.29155	-3.25947	-6.43856	-3.12803	-3.99302	-8.10974	-6.02688	-2.20196	-1.7598	-3.73145	-4.89868	-3.31273	-1.39209	-1.4425	-1.31615	-1.88356	-3.2434	-2.99778	-1.47636	-0.881409	-0.218842	0.0112867	-2.34593	-6.88281	-4.15037	-2.16467	-2.37408	-2.70049	-2.02839	0.0151777	0.152126	0.0115244	0.00485604	0.00897981	-88565.9	31	1	0.881695	-88565.9
516	1	0.31036	-3.99479	-2.36744	1.35541	-2.91285	-2.89989	-2.70111	-3.91586	-3.99206	-4.26586	-3.1532	-6.35288	-3.18316	-3.61309	-4.15706	-6.0062	-5.22919	-4.76782	-5.06764	-3.86438	-3.99388	-1.39377	-1.44415	-1.36705	-1.83877	-3.25581	-3.03141	-1.47842	-0.870063	-0.252669	-0.00134453	-2.46018	-6.91844	-0.0328903	-2.48378	-1.60499	-1.54415	-1.99498	0.00483773	0.139811	0.0089978	0.000860588	0.00798446	-88564.2	31	1	0.875146	-88564.2
517	1	0.308417	-3.60864	-1.59235	0.98936	-2.84535	-2.92051	-2.57746	-3.92549	-4.01478	-4.2988	-3.27574	-5.42967	-3.26554	-3.86425	-3.31593	-7.61316	-3.37487	-3.9419	-2.61233	-2.82743	-1.96804	-1.37423	-1.44737	-1.31472	-1.87996	-3.27712	-2.98225	-1.48689	-0.945912	-0.218176	0.0544443	-2.44978	-6.00407	-1.39881	-3.52147	-2.34758	-1.12391	-2.59879	0.0125994	0.103986	0.0129089	0.00310745	0.0137015	-88561.5	31	1	0.940496	-88561.5
518	1	0.311036	-3.6847	-2.07435	1.24952	-2.88838	-2.98532	-2.61635	-3.90187	-4.00313	-4.28323	-3.31472	-5.86404	-3.21453	-3.12921	-3.10185	-5.77507	-4.50585	-4.62752	-4.06886	-4.81708	-3.57549	-1.36425	-1.44014	-1.32071	-1.85684	-3.15844	-3.02224	-1.49763	-1.0016	-0.224222	0.0284107	-2.44039	-6.84364	-2.08616	-1.90429	-2.37316	-2.2789	-1.28634	0.00978706	0.113516	0.0029101	0.0042779	0.0301481	-88554	15	1	0.953237	-88554
519	1	0.308775	-3.56767	-1.80958	1.23478	-2.89815	-2.97543	-2.6161	-3.90279	-4.04576	-4.27612	-3.30834	-5.8287	-3.33436	-2.8727	-3.49479	-5.91589	-3.91521	-3.94756	-3.48485	-5.10543	-2.78217	-1.37564	-1.43306	-1.32811	-1.86399	-3.16368	-3.02148	-1.49622	-0.987722	-0.196497	0.0569618	-2.42033	-6.62565	-2.87027	-2.01777	-1.36536	-2.79307	-1.95451	0.0139944	0.106418	0.00448608	0.0028199	0.0380681	-88560.5	31	1	0.564818	-88560.5
520	1	0.304437	-3.1431	-2.20372	1.52164	-2.90378	-3.0186	-2.59529	-3.8473	-4.04162	-4.24937	-3.28355	-5.28482	-3.22734	-3.34055	-3.40639	-6.4874	-3.58016	-3.15997	-3.62716	-4.27963	-2.43811	-1.38132	-1.43384	-1.34632	-1.83629	-3.18445	-3.02823	-1.49492	-1.01161	-0.220008	0.00285007	-2.32303	-6.5605	-2.90489	-2.5362	0.858868	-4.04263	-2.55397	0.0183627	0.116837	0.0155483	0.00447443	0.00636967	-88568.5	15	1	0.0872274	-88568.5
521	1	0.304106	-3.33434	-2.26303	1.45744	-2.90681	-3.02325	-2.60553	-3.86562	-4.03681	-4.27003	-3.26885	-5.28383	-3.26391	-3.39967	-3.76204	-6.80846	-3.69669	-2.96876	-3.93285	-4.55198	-2.58434	-1.38132	-1.43058	-1.34513	-1.83692	-3.19276	-3.03027	-1.49488	-1.01056	-0.222877	0.000782998	-2.32607	-6.68055	-3.14487	-2.35496	0.461859	-4.0472	-2.26385	0.0240801	0.109408	0.0129063	0.00452641	0.0067842	-88564.5	15	1	0.883272	-88564.5
522	1	0.315442	-3.79243	-1.81799	1.34778	-2.87305	-3.01954	-2.6419	-4.0269	-3.9322	-4.25493	-3.27103	-7.96494	-3.45157	-3.18245	-3.25539	-6.07248	-1.95714	-2.70451	-3.37594	-5.85628	-2.60636	-1.34446	-1.42204	-1.343	-1.88214	-3.29212	-3.01223	-1.4905	-1.06803	-0.237263	0.0137991	-2.2717	-5.97115	-4.73765	-3.43415	-1.1908	-3.05046	0.359707	0.0201288	0.110574	0.00249482	0.00631297	0.0330883	-88565	15	1	0.740553	-88565
523	1	0.311198	-3.53095	-1.89898	1.2183	-2.90005	-2.84339	-2.60002	-3.81412	-4.01491	-4.2495	-3.22474	-6.89119	-3.11769	-4.00678	-4.76122	-5.54881	-3.84444	-4.30628	-3.36449	-1.37081	-4.08512	-1.36564	-1.40027	-1.31282	-1.83367	-3.15235	-3.00138	-1.49355	-1.02617	-0.219625	0.0355094	-2.54624	-6.43206	-0.885493	-0.356496	-2.56479	-0.27846	-2.13154	0.00386447	0.130618	0.0169176	0.000536693	0.0305159	-88561.3	15	1	0.648986	-88561.3
524	1	0.318191	-3.81966	-1.82151	1.22693	-2.92812	-2.87123	-2.59306	-4.02667	-3.96634	-4.28754	-3.16866	-6.75862	-3.25963	-3.90684	-4.13839	-6.43758	-4.19748	-3.93455	-2.17112	-5.28193	-2.74268	-1.38632	-1.44403	-1.30198	-1.85478	-3.23445	-3.03359	-1.47056	-0.978588	-0.208865	0.08206	-2.631	-6.79455	-0.530861	-4.27691	-1.46805	-1.18366	-2.35373	0.00330609	0.133834	0.0190562	0.00258773	0.00329881	-88557.4	15	1	0.968984	-88557.4
525	1	0.307474	-4.05062	-1.64807	1.31667	-2.96261	-2.89247	-2.6144	-3.96939	-3.93682	-4.29734	-3.23667	-5.84276	-3.20824	-3.008	-4.30222	-5.8955	-3.52869	-3.59136	-3.09264	-3.48672	-6.14656	-1.3798	-1.41371	-1.30768	-1.89609	-3.15602	-3.04099	-1.49048	-1.00294	-0.24665	0.0926364	-2.70576	-5.49972	-1.0955	-0.469738	-1.21794	-1.44904	-2.05333	0.00933819	0.127725	0.00566148	0.00272312	0.0307746	-88561.9	15	1	0.911009	-88561.9
526	1	0.319795	-3.84247	-1.68018	1.39072	-2.86209	-2.96288	-2.62459	-3.88664	-4.00523	-4.18968	-3.08079	-7.02074	-3.57313	-3.96942	-3.89767	-6.85515	-4.03678	-4.10987	-4.85435	-4.26101	-1.65513	-1.36597	-1.4285	-1.33608	-1.83211	-3.27087	-2.9385	-1.47551	-0.980654	-0.221787	0.0265207	-2.57195	-7.23758	-0.0175134	-2.68382	-1.9228	-1.11321	-1.07023	0.015414	0.131771	0.0189693	0.00922901	0.00343516	-88557.8	15	1	0.98873	-88557.8
527	1	0.320386	-3.6897	-1.92945	1.44119	-2.91712	-2.91012	-2.66347	-3.94752	-3.9588	-4.15765	-3.11633	-6.50411	-3.41112	-4.61215	-4.33025	-6.6209	-2.09944	-4.19468	-4.14776	-4.47948	-1.14656	-1.37038	-1.41367	-1.32552	-1.83594	-3.24448	-2.93426	-1.45748	-0.974806	-0.222061	0.0477697	-2.51297	-7.85223	0.0547907	-1.68801	-3.20132	-1.06641	-3.29097	0.0196021	0.137276	0.0251114	0.00632676	0.00751819	-88562	15	1	0.721197	-88562
528	1	0.316544	-3.36691	-1.98914	1.48131	-2.91576	-2.86222	-2.64839	-3.93017	-4.02438	-4.18112	-3.13617	-5.94578	-3.4663	-4.56284	-5.03572	-5.8947	-1.42031	-3.1318	-5.54307	-4.12589	-2.14281	-1.39802	-1.41827	-1.34279	-1.86569	-3.28681	-2.94694	-1.47749	-0.932523	-0.233421	0.052056	-2.61699	-7.76967	-1.68	-2.13739	-2.56492	-2.43671	-3.17267	0.0143465	0.142181	0.0215253	0.00812668	0.0169455	-88561.7	15	1	1	-88561.7
529	1	0.319536	-4.07227	-1.80651	1.3834	-2.93165	-2.85069	-2.65058	-3.92882	-3.94704	-4.10719	-3.14362	-7.77763	-3.3756	-5.10596	-4.92361	-5.54434	-3.33217	-2.34393	-4.76342	-3.98748	-2.61	-1.39499	-1.43048	-1.33284	-1.8801	-3.23844	-3.02257	-1.47025	-0.923786	-0.243182	0.0769821	-2.60965	-7.70876	-1.63061	-2.6416	-3.10868	-2.67967	-2.3347	0.0136211	0.134944	0.0239699	0.00488096	0.00530875	-88561.2	15	1	0.994509	-88561.2
530	1	0.310827	-3.61303	-1.93617	1.50015	-2.91605	-2.92559	-2.60219	-3.91789	-3.99106	-4.45232	-3.27949	-5.18976	-3.45041	-4.29266	-3.4326	-6.87045	-2.96214	-3.97041	-2.23049	-1.68062	-4.84811	-1.36379	-1.45457	-1.33999	-1.80915	-3.2489	-2.99972	-1.49704	-0.949705	-0.193979	-0.0338023	-2.43262	-5.51374	0.178645	-0.851475	-0.464468	-0.763698	-1.21548	0.00125606	0.114986	0.0179476	0.00441714	0.0167381	-88570.6	15	1	0.848655	-88570.6
531	1	0.321659	-3.91961	-1.63425	1.24482	-2.85572	-2.91441	-2.61957	-4.04677	-4.02818	-4.40111	-3.31221	-5.94903	-3.35775	-3.67238	-2.84751	-7.44019	-2.75724	-3.84754	-2.39991	-2.97402	-3.33849	-1.39347	-1.43534	-1.3465	-1.84178	-3.30054	-3.0308	-1.48017	-0.959362	-0.202476	0.022992	-2.35203	-6.63777	-0.424734	-1.74243	-0.173838	-2.68738	-1.15162	0.00235303	0.108847	0.0147532	0.00857122	0.0165499	-88568.5	15	1	0.207625	-88568.5
532	1	0.315009	-3.55263	-1.32763	1.11305	-2.88564	-2.8765	-2.64344	-3.98302	-3.98347	-4.38661	-3.27389	-6.15871	-3.372	-4.18184	-3.49579	-6.40104	-1.39094	-4.36657	-2.08321	-3.90526	-3.91426	-1.37467	-1.42747	-1.34299	-1.83341	-3.26686	-3.07154	-1.49195	-0.919382	-0.234031	0.0132531	-2.50642	-6.54486	-0.628915	-1.53691	-1.80741	-2.26385	-1.45997	0.00687538	0.109555	0.0165592	0.00362369	0.0333885	-88558.6	15	1	1	-88558.6
533	1	0.315338	-3.53695	-1.25447	1.14308	-2.88379	-2.87106	-2.62708	-3.956	-3.9874	-4.39836	-3.28208	-6.00882	-3.30806	-4.36872	-3.29709	-6.35883	-1.31003	-4.28716	-2.40395	-3.99567	-4.04381	-1.37778	-1.43337	-1.33531	-1.83399	-3.26822	-3.06427	-1.49336	-0.899063	-0.234431	0.0150495	-2.52921	-6.46543	-0.569041	-1.80999	-1.82001	-2.11972	-1.19828	0.00524459	0.110397	0.0148019	0.00321739	0.0208345	-88558.3	31	1	0.758282	-88558.3
534	1	0.315722	-4.06364	-2.43477	1.26801	-2.8828	-2.89159	-2.65546	-3.82378	-3.84545	-4.22288	-3.28551	-6.34853	-3.26867	-4.19918	-2.73464	-6.31121	-7.30502	-4.61585	-4.81719	-4.3792	-2.30303	-1.38895	-1.44901	-1.32638	-1.85228	-3.20465	-2.95917	-1.49713	-0.965623	-0.206842	0.0411875	-2.53705	-5.97608	-2.97628	-2.70159	-2.7154	-1.81631	-0.718194	0.0148753	0.0869614	0.0226036	0.00726749	0.0255433	-88564	15	1	0.788956	-88564
535	1	0.318311	-4.03913	-2.30116	1.24343	-2.86349	-2.90872	-2.63025	-3.84956	-3.86589	-4.21819	-3.27804	-6.32542	-3.24745	-3.89851	-2.96205	-6.22548	-7.22677	-4.55093	-4.79258	-4.08029	-1.82066	-1.37702	-1.44265	-1.31772	-1.85439	-3.20341	-2.9595	-1.4924	-0.960062	-0.183993	0.0575003	-2.52958	-6.44239	-3.39651	-2.9259	-2.12552	-2.11875	-0.331637	0.0135506	0.0958514	0.0142504	0.00398584	0.0192583	-88561.1	15	1	0.0635532	-88561.1
536	1	0.314429	-4.13577	-1.54551	1.2284	-2.85123	-2.91489	-2.63553	-3.97643	-3.93744	-4.35962	-3.30485	-5.88557	-3.49483	-3.93065	-4.21007	-7.09786	-3.87441	-5.25898	-2.91173	-5.30413	-5.21955	-1.37332	-1.43709	-1.34568	-1.86151	-3.29085	-3.00997	-1.49528	-0.950042	-0.222226	0.00667719	-2.46352	-6.65566	-2.77929	-2.53013	-1.25744	-0.503069	-3.2998	0.00613142	0.125559	0.0137761	0.00605277	0.0275435	-88555.9	15	1	0.586625	-88555.9
537	1	0.314225	-4.24956	-1.57355	1.21432	-2.8506	-2.92377	-2.62973	-3.95421	-3.94349	-4.35427	-3.28864	-6.193	-3.46211	-4.15247	-4.16391	-7.0485	-3.84748	-5.13219	-2.51353	-5.12459	-5.48449	-1.37421	-1.43572	-1.34033	-1.86114	-3.28881	-2.99188	-1.496	-0.955823	-0.229878	0.00137703	-2.42238	-6.73157	-2.9328	-2.57728	-0.873853	-0.306432	-2.75292	0.005299	0.126474	0.0210429	0.00520856	0.0297879	-88557.1	15	1	0.857067	-88557.1
538	1	0.31429	-3.51594	-2.76754	1.21431	-2.98392	-2.9103	-2.63886	-3.89412	-4.01872	-4.14157	-3.15287	-6.3475	-3.29739	-3.40903	-4.08602	-5.25349	-3.89221	-2.4828	-4.98468	-2.68654	-2.14851	-1.38894	-1.41983	-1.32238	-1.84416	-3.19887	-3.01195	-1.4796	-1.06565	-0.220752	0.0458363	-2.60076	-6.25011	-3.43111	-2.48361	-3.96793	-4.51433	-2.12331	0.00421625	0.135975	0.00683231	0.00595076	0.0121923	-88557.2	15	1	0.955663	-88557.2
539	1	0.306416	-3.34197	-2.8026	1.36819	-2.94642	-2.9568	-2.63445	-3.89281	-3.96023	-4.34512	-3.2478	-6.80384	-3.58851	-3.09749	-4.07091	-6.39443	-3.13229	-1.61322	-2.95327	-3.7434	-5.59418	-1.37526	-1.43858	-1.31722	-1.84818	-3.20182	-2.98323	-1.48766	-0.926474	-0.208108	0.0854179	-2.69259	-7.183	-4.10226	-2.29944	-4.14231	-4.66938	-2.67714	0.0263846	0.130464	0.00555485	0.00698892	0.0127819	-88559.7	15	1	0.88698	-88559.7
540	1	0.319408	-4.30338	-2.23126	1.57653	-2.92094	-2.83745	-2.5975	-4.02168	-4.0678	-4.26976	-3.18599	-6.5672	-3.21777	-3.96196	-3.12102	-7.14729	-5.01095	-1.27705	-3.68525	-3.9828	-3.25661	-1.34939	-1.39846	-1.3015	-1.87788	-3.25358	-3.00558	-1.48248	-1.17607	-0.256971	0.102636	-2.64702	-6.92362	-4.82555	-2.0841	-1.65946	-1.74991	-3.5752	0.0100511	0.112605	0.0100741	0.00194134	0.0250263	-88565.2	31	1	0.420996	-88565.2
541	1	0.316698	-3.99014	-1.9479	1.33315	-2.93652	-2.8641	-2.6088	-4.01941	-4.06951	-4.28586	-3.24286	-6.66517	-3.14005	-4.50054	-3.43555	-6.68256	-4.33761	-1.98292	-4.48346	-4.91788	-4.90287	-1.36376	-1.38793	-1.31139	-1.88072	-3.20907	-2.98168	-1.4763	-1.19338	-0.223928	0.0884694	-2.56492	-7.35979	-3.94526	-0.746853	-2.90467	-1.04567	-1.18276	0.00347106	0.119681	0.01752	0.00274943	0.0186786	-88559.6	31	1	0.929859	-88559.6
542	1	0.314027	-3.99797	-1.93015	0.903617	-2.84847	-2.92164	-2.65976	-3.82812	-3.88123	-4.08683	-3.2131	-5.90247	-3.88671	-3.64905	-3.72883	-5.71724	-3.55102	-4.93273	-3.26888	-3.41001	-3.09643	-1.34003	-1.39824	-1.33377	-1.8246	-3.26883	-3.00069	-1.49159	-1.08128	-0.21196	0.059717	-2.54307	-5.58945	0.0785853	-3.23848	-1.58821	-2.6386	-2.93538	0.00730751	0.128729	0.0161887	0.0124043	0.0067058	-88559	15	1	0.735439	-88559
543	1	0.316201	-4.08494	-1.74325	1.3089	-2.91597	-2.93321	-2.55013	-4.04836	-4.08186	-4.4355	-3.18394	-6.79116	-3.71847	-5.72074	-4.5867	-6.23374	-4.79698	-2.08295	-4.72137	-3.73769	-5.34347	-1.34449	-1.41276	-1.33477	-1.84152	-3.23486	-3.01896	-1.48223	-1.16609	-0.196301	0.0209892	-2.50464	-7.55164	-2.73454	-0.0730369	-2.16851	-1.23443	-0.529093	0.0115653	0.130991	0.0212533	0.0116587	0.0190336	-88567.3	31	1	0.86075	-88567.3
544	1	0.315779	-4.56288	-1.5281	1.50822	-2.9142	-2.89767	-2.62605	-3.89531	-4.02005	-4.3338	-3.26385	-5.89609	-3.63935	-5.6524	-4.00638	-8.4853	-3.89861	-3.998	-3.49856	-4.0029	-4.39847	-1.33451	-1.35891	-1.31966	-1.83851	-3.18852	-2.99455	-1.48207	-1.13943	-0.210661	0.0155628	-2.52393	-7.65658	-0.644269	0.488495	-1.02749	-0.0185921	-0.107485	0.0275376	0.1336	0.0255266	0.00864405	0.0181454	-88564.6	31	1	0.916765	-88564.6
545	1	0.321013	-4.15376	-1.95451	1.43839	-2.90197	-2.90236	-2.62803	-4.01204	-4.00863	-4.10612	-3.23802	-7.15548	-3.60001	-7.7463	-3.86438	-6.24558	-6.39279	-4.00124	-2.82815	-5.59031	-4.57629	-1.36669	-1.44103	-1.34351	-1.84585	-3.32272	-2.97104	-1.483	-1.06566	-0.228792	0.0488616	-2.52354	-6.36268	-1.95537	-2.76391	-3.93494	-2.28913	0.759337	0.00690727	0.129249	0.0200095	0.0101576	0.0192162	-88567	31	1	0.96813	-88567
546	1	0.31564	-4.52903	-1.97123	1.24293	-2.91354	-2.92911	-2.65726	-3.95605	-4.04021	-4.3297	-3.27909	-6.29978	-3.2361	-5.98756	-3.59215	-6.64212	-3.54351	-4.14594	-3.80906	-5.54087	-4.02864	-1.3373	-1.39993	-1.30708	-1.86048	-3.2041	-3.03223	-1.49386	-1.15833	-0.195707	0.0336066	-2.5551	-6.40741	-2.0644	-0.464977	-0.371135	-3.0018	-2.20101	0.0426767	0.12497	0.018249	0.00416147	0.0165383	-88563.1	15	1	0.894052	-88563.1
547	1	0.318046	-4.63974	-1.87816	1.25544	-2.89145	-2.95539	-2.64863	-4.00799	-4.05364	-4.31796	-3.26864	-6.79247	-3.2948	-5.73424	-3.76925	-6.51131	-4.00302	-4.10806	-3.11812	-5.61494	-4.15001	-1.34228	-1.38427	-1.31844	-1.8596	-3.17697	-3.02711	-1.48019	-1.11645	-0.205284	0.0229336	-2.59279	-6.39711	-1.8173	-0.359795	-0.317708	-1.32808	-2.43817	0.0197436	0.128895	0.0227149	0.00552676	0.0133114	-88558.1	15	1	1	-88558.1
548	1	0.31579	-4.12214	-1.65571	1.13384	-2.85203	-2.98493	-2.56817	-3.86562	-3.86887	-4.25594	-3.19457	-6.18335	-3.25544	-5.22112	-5.03005	-6.30937	-5.16351	-4.81173	-5.98518	-4.59323	-3.61877	-1.38883	-1.46914	-1.31703	-1.83103	-3.25176	-2.95676	-1.48548	-0.924942	-0.23037	0.0679687	-2.59951	-6.10596	-1.30774	-1.50594	-3.1187	-1.25349	-2.8774	0.0114437	0.152169	0.0214793	0.00137736	0.0166867	-88561.3	31	1	0.863931	-88561.3
549	1	0.314576	-3.78225	-1.82311	1.22073	-2.91867	-2.83029	-2.63178	-3.98896	-4.14671	-4.11158	-3.26965	-6.4065	-3.19178	-3.22378	-3.48082	-6.36665	-2.2072	-3.61816	-1.38916	-5.33797	-3.95468	-1.36689	-1.39512	-1.30843	-1.86658	-3.23552	-3.02028	-1.49232	-1.05046	-0.200815	0.0838248	-2.88585	-6.3281	-0.0666172	-0.686491	-0.0896363	-2.60783	-2.33529	0.00747513	0.120176	0.00809992	0.000326709	0.0264266	-88564.2	31	1	0.899948	-88564.2
550	1	0.313652	-3.68939	-1.68363	1.09576	-2.88687	-2.96745	-2.6215	-3.81609	-3.85182	-4.35993	-3.18744	-6.81063	-3.7209	-4.74926	-3.40992	-5.74211	-4.92451	-3.54515	-5.53334	-2.31715	-3.33502	-1.36568	-1.42015	-1.32373	-1.88429	-3.22212	-2.97098	-1.47555	-1.07392	-0.21471	0.038549	-2.5044	-6.54016	-2.82411	-2.73338	-3.1281	-0.294539	-1.23038	0.0276811	0.116231	0.0179081	0.0087307	0.0160333	-88560.6	15	1	0.677713	-88560.6
551	1	0.317	-4.20177	-2.43441	1.02849	-2.9352	-2.94575	-2.63432	-4.01394	-3.99779	-4.21002	-3.165	-6.83704	-3.95198	-3.92508	-3.44278	-5.16162	-3.24027	-4.68177	-2.27514	-3.95061	-5.14565	-1.36504	-1.42421	-1.33059	-1.85432	-3.2421	-3.01504	-1.49877	-1.05222	-0.248837	0.0638054	-2.52983	-5.23858	-2.54169	-1.24734	-0.514755	-4.28079	-1.93933	0.00814586	0.125122	0.0167849	0.00907572	0.00429694	-88560.8	15	1	0.906818	-88560.8
552	1	0.318027	-3.40033	-2.15536	1.04499	-2.90457	-2.9057	-2.57241	-3.92956	-3.95237	-4.29329	-3.19374	-5.82921	-3.33746	-4.39661	-3.79878	-6.56319	-3.22605	-3.06642	-4.01094	-3.8706	-2.68041	-1.37408	-1.42682	-1.3126	-1.86039	-3.21002	-2.94189	-1.47668	-1.01022	-0.205186	0.0110472	-2.45021	-6.44782	-2.04246	-3.26056	-4.84305	-1.6093	-3.00764	0.0124015	0.131339	0.017511	0.00391285	0.00331241	-88555.6	15	1	0.987514	-88555.6
553	1	0.317804	-4.38939	-2.14639	1.45606	-2.8649	-2.94706	-2.63696	-3.91095	-3.97251	-4.24894	-3.20704	-6.63919	-3.33411	-3.49099	-4.04911	-7.3639	-4.82811	-4.78357	-2.51079	-5.47735	-2.73349	-1.3686	-1.43271	-1.33432	-1.83636	-3.22687	-2.98928	-1.50589	-0.977926	-0.23222	0.0470358	-2.54813	-6.04564	-2.54139	-1.39516	-1.98875	-2.37798	-0.916634	0.0181414	0.13708	0.0119235	0.00421211	0.017948	-88553.6	31	1	0.957333	-88553.6
554	1	0.316094	-4.15627	-2.03849	1.04087	-2.94941	-2.91665	-2.62835	-3.9671	-3.99176	-4.19525	-3.22521	-6.04705	-3.38753	-3.92482	-4.30412	-6.56351	-4.13403	-5.30006	-5.62365	-3.53332	-5.15052	-1.36168	-1.43039	-1.33009	-1.88869	-3.25861	-2.99689	-1.48457	-1.00114	-0.223386	0.0892418	-2.48212	-6.66906	-0.199087	-3.27483	-2.31733	-2.56135	-3.29933	0.0146497	0.137197	0.0147552	0.00552063	0.00826174	-88553.7	15	1	0.831	-88553.7
555	1	0.312634	-3.55315	-1.68705	1.20189	-2.89688	-2.91322	-2.61954	-3.91753	-3.96228	-4.25832	-3.09511	-6.87813	-3.35201	-4.50363	-3.4611	-5.78451	-4.20727	-2.90669	-2.61123	-4.33483	-3.1442	-1.38548	-1.45057	-1.31606	-1.80313	-3.21913	-2.99923	-1.4892	-0.946534	-0.20077	0.0635101	-2.67513	-5.88744	-4.5408	-0.725801	-1.97511	-1.16093	-0.482483	0.0138082	0.132763	0.0205123	0.00610807	0.00544017	-88557.7	15	1	0.945851	-88557.7
556	1	0.314935	-3.96171	-2.09388	1.15612	-2.91038	-2.9371	-2.56819	-4.01846	-3.9098	-4.22619	-3.24498	-5.82081	-3.59262	-3.4075	-4.39307	-5.79914	-3.2051	-2.34098	-4.89262	-4.02378	-3.98979	-1.37561	-1.4261	-1.31986	-1.86271	-3.24252	-3.02332	-1.47575	-0.886529	-0.180895	0.0300638	-2.44254	-6.49906	-2.19851	-2.84606	-2.44285	-3.00481	-1.36256	0.00318722	0.131452	0.00637402	0.0105714	0.00384228	-88559.5	15	1	0.667056	-88559.5
557	1	0.311704	-3.84456	-2.01947	1.06316	-2.90324	-2.89679	-2.67114	-3.88614	-4.01483	-4.23915	-3.16236	-6.59705	-3.6882	-4.41653	-3.96436	-6.21031	-4.14566	-5.07112	-2.72198	-3.74455	-3.95495	-1.39256	-1.44295	-1.3533	-1.82185	-3.19679	-2.96722	-1.48826	-0.876078	-0.232067	0.0345187	-2.41059	-5.8874	-2.40304	-1.60653	-2.55883	-1.68582	-2.0797	0.0115608	0.130494	0.0160769	0.0079227	0.0190117	-88553	15	1	0.99068	-88553
558	1	0.309767	-3.99857	-1.98816	1.07485	-2.94423	-2.93501	-2.70149	-3.84861	-3.93703	-4.22627	-3.29368	-7.14706	-3.56686	-3.72977	-5.01329	-5.20976	-4.03598	-4.49414	-3.81596	-5.20807	-3.12694	-1.39909	-1.46496	-1.35083	-1.87682	-3.20834	-3.0466	-1.47488	-0.927479	-0.265164	0.0168611	-2.23272	-6.53124	-2.87912	-1.60392	-1.59438	-4.47956	-1.7766	0.0102801	0.13308	0.0104483	0.00686099	0.00909448	-88564.2	15	1	0.912067	-88564.2
559	1	0.310873	-4.30006	-2.45013	1.04357	-2.98153	-2.90474	-2.67466	-3.89682	-3.92735	-4.2864	-3.27253	-6.36417	-3.43849	-3.50821	-4.15399	-6.22466	-5.84458	-4.18691	-3.21599	-4.71054	-3.65499	-1.38996	-1.45749	-1.34083	-1.84213	-3.20455	-3.05644	-1.48029	-0.84277	-0.262328	0.0488494	-2.41773	-6.11126	-1.86409	-2.93273	-1.53481	-4.05592	-1.43998	0.00665591	0.137456	0.0127672	0.00757201	0.00929509	-88560.7	15	1	0.978687	-88560.7
560	1	0.318095	-3.58725	-1.60056	1.1464	-2.9231	-2.95117	-2.59572	-4.07457	-4.02828	-4.2358	-3.1057	-5.97975	-3.37182	-3.82797	-4.07021	-6.07509	-1.93355	-2.97653	-3.95947	-2.26589	-4.16525	-1.38291	-1.44792	-1.312	-1.8382	-3.28517	-2.9416	-1.46977	-0.893	-0.220351	0.0485133	-2.57416	-6.20634	-1.97276	-0.063623	-1.77518	-0.148685	-1.96469	0.0200196	0.142403	0.0110605	0.00255845	0.00127441	-88559.6	15	1	0.854421	-88559.6
561	1	0.317698	-3.67692	-2.13016	1.21418	-2.89016	-2.9261	-2.64856	-3.81138	-4.01084	-4.31862	-3.11896	-6.15602	-3.56558	-4.04131	-3.54087	-5.56557	-5.249	-3.51717	-3.03353	-4.58351	-1.70249	-1.39713	-1.44079	-1.33296	-1.8453	-3.24418	-3.0632	-1.48214	-0.970012	-0.213153	0.0305906	-2.57945	-6.21883	-3.18493	-2.86186	-1.50709	-2.65477	-2.51464	0.014568	0.111448	0.0127111	0.00440858	0.00289642	-88557	15	1	0.964618	-88557
562	1	0.319434	-3.97702	-1.95524	1.28138	-2.94745	-2.89751	-2.61702	-3.80074	-4.04717	-4.30967	-3.13243	-6.97155	-3.31434	-4.07491	-3.36539	-5.54263	-4.90668	-3.17345	-4.45117	-4.76045	-1.42232	-1.40411	-1.43264	-1.34009	-1.84406	-3.2243	-3.02491	-1.4693	-0.968699	-0.20655	0.0200686	-2.33523	-6.17936	-2.7304	-3.19427	-1.09423	-2.54512	-3.47393	0.0177168	0.128272	0.0216161	0.0127017	0.00701628	-88562.9	31	1	0.952154	-88562.9
563	1	0.31026	-3.77248	-2.19355	1.34646	-2.94532	-2.94189	-2.58465	-4.0124	-4.06191	-4.24823	-3.11406	-7.16699	-3.71861	-3.66763	-4.37254	-7.17426	-3.52774	-5.65497	-3.67667	-2.75021	-3.20524	-1.37414	-1.4371	-1.33108	-1.84448	-3.23021	-2.95885	-1.477	-0.940039	-0.211357	-0.0534794	-2.38831	-6.04102	-1.61854	-4.49746	-1.89371	-1.75052	-4.14857	0.0103942	0.123819	0.0137292	0.00527953	0.00368907	-88564.6	31	1	0.933855	-88564.6
564	1	0.318438	-4.6066	-1.81786	1.15	-2.83255	-2.87635	-2.68008	-3.87918	-3.95082	-4.17492	-3.27613	-7.09818	-3.18564	-3.65796	-3.79835	-5.64314	-5.46654	-4.31079	-4.8827	-5.83839	-5.80295	-1.34671	-1.37848	-1.34449	-1.82827	-3.25914	-3.02307	-1.49756	-1.11091	-0.243355	0.0421852	-2.63945	-6.66612	-1.98212	0.294407	-2.10318	-1.32635	-1.54611	0.00259769	0.122677	0.0111226	0.000522053	0.0295471	-88563.9	31	1	0.938487	-88563.9
565	1	0.317038	-4.09279	-2.05146	1.11247	-2.88532	-2.85318	-2.60947	-3.95464	-3.99375	-4.24768	-3.21981	-5.97359	-3.15007	-3.7581	-3.78972	-5.83872	-5.75384	-4.97026	-3.65421	-4.39208	-3.97478	-1.36043	-1.44096	-1.30837	-1.85819	-3.21644	-2.93199	-1.49125	-0.971566	-0.198104	0.0538964	-2.50582	-5.30975	-1.73931	-3.54605	-1.92063	-4.47896	-2.91342	0.00467503	0.13887	0.0110952	0.000674051	0.0125127	-88558.8	15	1	0.920083	-88558.8
566	1	0.322811	-3.71426	-1.99512	1.2214	-2.92001	-2.96774	-2.65358	-3.87138	-3.98389	-4.21733	-3.19991	-6.08725	-3.37723	-3.69118	-4.16288	-5.74622	-3.78246	-4.52956	-5.11292	-3.73374	-3.80201	-1.40136	-1.43705	-1.33526	-1.84372	-3.25401	-2.98782	-1.4763	-0.85914	-0.240535	0.0611313	-2.73657	-7.55011	-2.04	-1.54154	-1.42365	1.36676	-2.43618	0.00268274	0.129396	0.0150846	0.00488292	0.0131362	-88562.2	15	1	0.741004	-88562.2
567	1	0.322086	-3.92853	-1.88033	1.17737	-2.89363	-2.87071	-2.68687	-3.94246	-3.9362	-4.16081	-3.17359	-5.93042	-3.27375	-3.74632	-4.00144	-5.33409	-2.48878	-3.48982	-3.62953	-3.03319	-5.19959	-1.37543	-1.45388	-1.32715	-1.8429	-3.2835	-3.05558	-1.49304	-1.02862	-0.217506	0.0609466	-2.56779	-6.4906	-1.92122	-0.804488	-3.71387	-0.252847	-2.2051	0.00427665	0.142865	0.0121361	0.00304172	0.0132035	-88558.7	15	1	0.806616	-88558.7
568	1	0.320265	-3.7952	-1.89492	0.921689	-2.84772	-2.90064	-2.65814	-3.93947	-4.10399	-4.30279	-3.11891	-5.85213	-3.44022	-3.56372	-4.10927	-6.32409	-3.12153	-5.08814	-5.11382	-1.78142	-4.02346	-1.35416	-1.39498	-1.32256	-1.86249	-3.26278	-3.03521	-1.46661	-0.975588	-0.219287	0.0677908	-2.70181	-5.62281	-2.63697	-3.23397	-1.26855	-3.5506	-2.39273	0.0235013	0.12579	0.00933992	0.00342237	0.00791507	-88561.8	15	1	0.62031	-88561.8
569	1	0.319463	-3.95305	-1.9304	0.997836	-2.86116	-2.90444	-2.6326	-3.94606	-4.0688	-4.27889	-3.15035	-6.08307	-3.49241	-3.41264	-4.04019	-6.3643	-3.0134	-5.08036	-4.66683	-2.88614	-3.66425	-1.34418	-1.40814	-1.30909	-1.86762	-3.23685	-3.04951	-1.46366	-1.08288	-0.220265	0.0447051	-2.5699	-6.34329	-2.82907	-2.87571	-1.5291	-3.63323	-1.56637	0.020358	0.131803	0.00770885	0.00179782	0.00725626	-88557.3	15	1	0.917403	-88557.3
570	1	0.312948	-3.69976	-2.26607	1.15666	-2.94169	-2.93259	-2.6324	-3.8617	-3.9384	-4.22435	-3.21948	-6.58518	-3.47546	-4.1008	-3.38499	-5.42518	-4.44852	-2.59084	-2.52135	-4.21116	-3.64004	-1.41672	-1.47258	-1.3167	-1.85914	-3.27881	-2.9595	-1.51437	-0.878413	-0.209655	0.0278387	-2.49014	-6.46263	-1.50952	-0.930856	-2.82837	-0.38406	-2.74813	0.017883	0.1212	0.0176975	0.00230398	0.00438559	-88560.2	31	1	0.979406	-88560.2
571	1	0.317397	-3.31583	-2.10749	1.15548	-2.87442	-2.95702	-2.57221	-3.93954	-3.93668	-4.42663	-3.1889	-5.33261	-3.42476	-3.87321	-3.41637	-5.52793	-3.49122	-2.22496	-3.17957	-3.08441	-3.92309	-1.41561	-1.48145	-1.34562	-1.83223	-3.20483	-3.00129	-1.46962	-0.821411	-0.233857	0.00354955	-2.38197	-6.47753	-2.20885	-4.89874	-2.32509	-3.40227	-2.03995	0.00794359	0.109221	0.0157709	0.00467267	0.00778955	-88564.1	15	1	0.912967	-88564.1
572	1	0.317808	-3.68256	-2.24043	1.21776	-2.89872	-2.9799	-2.64606	-4.01436	-3.89202	-4.2729	-3.20731	-6.29454	-3.44821	-3.24664	-3.3147	-5.04593	-2.42208	-2.49066	-4.3356	-4.84156	-4.5464	-1.36993	-1.43387	-1.33234	-1.86689	-3.21609	-3.02396	-1.47603	-1.0047	-0.176499	-0.00247019	-2.39615	-6.75108	-0.367721	-2.12801	-2.1184	-3.22319	-1.40193	0.026337	0.111489	0.00731312	0.00591751	0.0320343	-88556.8	15	1	0.970287	-88556.8
573	1	0.31106	-3.90777	-1.7033	0.841328	-2.94451	-2.93302	-2.63661	-3.8098	-4.04203	-4.28648	-3.21139	-5.55409	-3.49211	-3.54553	-4.65302	-6.13558	-4.34683	-4.60221	-3.29221	-2.70973	-2.59349	-1.34814	-1.40916	-1.35653	-1.80456	-3.23517	-2.97	-1.50749	-1.07792	-0.227976	-0.0243682	-2.30357	-5.27804	-3.16556	-1.42264	-1.76454	-0.833819	-2.44203	0.0176369	0.134882	0.0129001	0.00504575	0.00826061	-88559.7	15	1	0.995967	-88559.7
574	1	0.312521	-4.16725	-2.27669	1.40613	-2.89038	-2.85739	-2.62921	-4.09792	-3.92474	-4.17754	-3.30604	-6.93838	-3.30224	-3.44241	-3.82565	-6.47303	-2.81801	-3.06489	-4.33435	-5.99054	-5.34076	-1.36602	-1.41495	-1.33994	-1.85547	-3.25681	-3.03136	-1.46904	-1.04463	-0.206378	0.0455472	-2.49135	-7.56061	0.0488439	-3.03036	-2.54096	-3.94639	-1.83991	0.00452615	0.122736	0.0110453	0.00236955	0.0323864	-88559.1	15	1	0.75279	-88559.1
575	1	0.314816	-3.83435	-2.16566	1.42669	-2.98259	-2.92268	-2.62683	-3.73505	-3.9857	-4.2851	-3.09565	-6.93406	-3.36094	-4.2531	-3.47086	-5.63597	-2.84691	-2.7938	-4.32627	-6.91581	-6.69458	-1.38658	-1.42035	-1.33101	-1.86703	-3.22254	-2.99109	-1.47218	-1.02906	-0.264819	0.0173951	-2.37034	-5.83217	-1.86115	-0.983224	-3.43081	-4.1801	-1.18142	0.0214962	0.102727	0.0176174	0.00812716	0.0082655	-88568.3	15	1	0.539377	-88568.3
576	1	0.314132	-4.18812	-1.77554	1.18129	-2.96331	-2.89035	-2.67364	-3.87525	-4.0328	-4.34125	-3.24291	-7.22393	-3.60241	-4.07822	-2.98098	-5.99397	-1.76946	-3.05006	-2.51269	-5.09264	-5.27769	-1.38937	-1.4125	-1.36282	-1.82201	-3.20689	-2.9767	-1.48433	-0.974104	-0.213314	0.0332987	-2.44474	-6.80666	-1.72227	-1.96343	-3.56494	-1.53084	-0.587361	0.00828998	0.0942664	0.0238947	0.00762146	0.00502871	-88564.7	15	1	0.497772	-88564.7
577	1	0.317272	-2.9589	-2.23327	1.23045	-2.90179	-2.87864	-2.58112	-3.94176	-3.91169	-4.1779	-3.15458	-6.21518	-3.68688	-4.75703	-3.43907	-4.6184	-2.4125	-2.97794	-2.82912	-2.37877	-4.19908	-1.38948	-1.45251	-1.30897	-1.85394	-3.19018	-3.02481	-1.50081	-0.958874	-0.237735	0.021461	-2.50565	-6.75348	-2.24113	0.021231	-1.1723	0.300478	-1.24458	0.0115392	0.114549	0.0143563	0.00927215	0.00629951	-88565.7	15	1	0.843452	-88565.7
578	1	0.311374	-5.01249	-1.47465	1.4544	-2.92328	-2.91556	-2.67403	-3.95285	-4.03988	-4.30516	-3.14952	-6.54982	-3.20793	-3.80141	-4.94652	-7.85738	-5.21699	-4.6112	-4.41043	-4.36369	-2.62589	-1.3444	-1.39914	-1.3099	-1.85394	-3.29434	-2.9599	-1.48138	-1.1	-0.226819	0.097438	-2.84762	-5.98106	-1.69442	-3.48061	-1.58823	-3.15795	-1.94896	0.0197697	0.132665	0.0109825	0.00206009	0.0263349	-88568	15	1	0.917914	-88568
579	1	0.311269	-3.27192	-2.71809	1.38159	-2.86012	-2.91002	-2.59294	-3.92226	-3.91884	-4.30963	-3.24333	-6.51668	-3.4665	-2.96232	-3.08195	-5.5762	-3.85241	-6.33637	-4.5769	-2.40299	-6.28073	-1.3515	-1.42126	-1.32617	-1.85193	-3.16977	-3.04674	-1.49642	-1.08121	-0.230023	0.0154525	-2.31135	-6.98305	-2.42119	-1.0622	-2.66257	-2.04903	-3.467	0.0104808	0.124647	0.00278811	0.00992402	0.0367173	-88568.6	79	1	0.868865	-88568.6
580	1	0.314851	-4.29391	-2.25095	1.27533	-2.92994	-2.85393	-2.67795	-3.91243	-4.01192	-4.23716	-3.18999	-5.97569	-3.15766	-4.96517	-6.03824	-6.02834	-3.13796	-5.30035	-3.03418	-2.97681	0.0150599	-1.33732	-1.36739	-1.33615	-1.83221	-3.27187	-2.95354	-1.48321	-1.14308	-0.200351	0.0126208	-2.37095	-5.84145	-1.12569	-4.57704	-3.36731	-3.58375	-4.09116	0.00921118	0.151908	0.0246092	0.00237893	0.0291402	-88571	15	1	1	-88571
581	1	0.306071	-4.04039	-2.27512	1.28928	-2.952	-2.82269	-2.64237	-4.0082	-3.97405	-4.24995	-3.29338	-6.36357	-3.31767	-4.61228	-5.34436	-5.69787	-5.96513	-4.30355	-3.31656	-3.28921	-6.94232	-1.34672	-1.39816	-1.33273	-1.82239	-3.23388	-2.98821	-1.47937	-1.13625	-0.177127	0.00804992	-2.51634	-7.57187	-3.05638	-0.0587095	-1.51737	-2.01832	-3.1849	0.00716753	0.132903	0.0161966	0.00375347	0.0102535	-88565.1	15	1	0.478557	-88565.1
582	1	0.319141	-3.38512	-1.80865	1.2097	-2.86069	-2.92992	-2.61341	-3.92439	-4.0004	-4.20478	-3.16055	-6.43912	-3.6405	-2.95631	-3.36214	-6.644	-1.98605	-2.82154	-4.36375	-4.24874	-0.996342	-1.3536	-1.43956	-1.3297	-1.87611	-3.28235	-3.00986	-1.48718	-1.03139	-0.268788	0.0584272	-2.61289	-5.62138	0.231067	-4.45185	-3.05068	-2.61345	-1.87311	0.00744987	0.120205	0.00490465	0.0119979	0.00305774	-88563.4	15	1	0.975712	-88563.4
583	1	0.322489	-3.18415	-1.79306	1.12572	-2.8684	-2.88537	-2.64234	-4.00897	-4.09176	-4.16232	-3.1267	-5.59577	-3.63388	-2.99486	-3.67098	-6.498	-4.79955	-2.45616	-3.0923	-3.60494	-2.31772	-1.3406	-1.40972	-1.32956	-1.88957	-3.29577	-2.94691	-1.48234	-1.0959	-0.240923	0.0711197	-2.52574	-6.02115	-0.558809	-3.80018	-2.79508	-2.1093	-1.96985	0.00720879	0.125543	0.00378958	0.00668823	0.00633679	-88561.2	15	1	0.999864	-88561.2
584	1	0.324889	-3.32557	-1.52177	1.26819	-2.8649	-2.86338	-2.64264	-3.95711	-4.07459	-4.13817	-3.132	-5.55215	-3.57305	-3.09623	-3.75717	-6.77844	-4.72725	-2.3822	-4.35387	-3.26738	-3.0823	-1.34387	-1.4013	-1.32529	-1.87542	-3.2867	-2.93023	-1.49066	-1.0961	-0.240594	0.0552787	-2.57357	-6.26849	-0.614974	-2.06185	-3.31233	-1.79025	-1.65409	0.00790925	0.120942	0.00552776	0.00566737	0.00610474	-88561.6	15	1	0.907393	-88561.6
585	1	0.306766	-4.65468	-1.9527	1.24526	-2.9766	-2.91091	-2.6076	-3.9315	-3.90759	-4.33914	-3.23509	-7.8627	-3.58089	-4.8828	-4.04414	-5.34652	-4.47268	-5.47769	-4.32365	-3.78573	-4.88884	-1.32478	-1.3819	-1.31791	-1.85613	-3.24551	-3.08068	-1.48431	-1.18347	-0.250177	0.0749325	-2.47651	-6.40348	-3.17429	-0.677971	0.16391	-0.454403	-0.817859	0.0138721	0.142083	0.0184581	0.0118667	0.00580542	-88566.4	31	1	0.940402	-88566.4
586	1	0.30902	-4.35445	-1.87183	1.27093	-2.96447	-2.91712	-2.58586	-3.85241	-3.94094	-4.25496	-3.23661	-8.37026	-3.65928	-4.64499	-4.59343	-5.40249	-4.80365	-4.82991	-3.80105	-3.69713	-4.90393	-1.3308	-1.3686	-1.30975	-1.85047	-3.2674	-3.06943	-1.50437	-1.26781	-0.235816	0.0586168	-2.54336	-6.39359	-2.58247	0.530116	-0.404324	-0.430406	-1.8491	0.0232407	0.12876	0.0226018	0.00571331	0.00640077	-88566.7	15	1	0.965945	-88566.7
587	1	0.320664	-3.1944	-2.08954	1.33729	-2.88627	-2.96987	-2.65371	-3.98604	-4.01489	-4.31635	-3.07708	-5.08217	-3.15016	-3.19851	-4.4369	-6.58211	-2.81782	-1.96871	-3.85014	-2.55488	-3.19255	-1.37725	-1.4447	-1.33748	-1.8603	-3.20636	-2.9399	-1.46771	-0.838565	-0.211516	0.0278881	-2.79069	-7.0973	-0.15088	-4.41494	-3.70253	-3.0922	-2.0423	0.0147647	0.138979	0.0031659	0.0061855	0.0192801	-88574.6	15	1	0.973585	-88574.6
588	1	0.308969	-3.56805	-2.00442	1.47922	-2.95247	-2.89992	-2.65029	-3.91205	-3.98958	-4.23237	-3.17765	-5.61487	-3.14564	-3.16583	-5.27361	-6.12427	-5.49314	-2.44574	-4.28593	-3.34045	-3.57189	-1.38683	-1.4398	-1.31377	-1.81797	-3.19974	-2.94604	-1.45858	-0.904162	-0.211852	0.0926836	-2.6575	-5.95526	-0.230826	-4.25612	-3.82116	-2.54673	-1.66662	0.0116946	0.127856	0.000783288	0.00188291	0.00427685	-88571.4	15	1	0.836187	-88571.4
589	1	0.311882	-4.14233	-2.14422	1.32245	-2.87981	-2.8829	-2.60915	-3.9618	-3.9623	-4.40393	-3.11929	-7.16775	-3.66389	-2.88616	-5.84617	-6.64882	-5.32189	-3.11337	-4.51112	-4.69991	-4.15936	-1.37497	-1.41445	-1.31298	-1.82604	-3.17344	-3.05179	-1.4845	-1.02845	-0.167603	0.0179453	-2.74098	-6.41295	0.579719	-4.09545	-4.11926	-3.41825	-1.72713	0.00755972	0.142469	0.00135544	0.0104481	0.00796484	-88566.1	15	1	1	-88566.1
590	1	0.317051	-4.52461	-1.72029	1.18148	-2.93688	-2.84978	-2.57062	-3.9842	-3.94754	-4.31544	-3.29138	-7.74444	-3.46232	-3.199	-6.13705	-5.9444	-5.4297	-4.09058	-3.22436	-5.83686	-2.32482	-1.36291	-1.41008	-1.317	-1.81462	-3.20889	-2.95013	-1.47414	-0.945102	-0.199194	-0.00308922	-2.47454	-6.02784	-1.38446	-0.566976	-0.382032	-2.22876	-1.49238	0.0132019	0.136789	0.00577789	0.00980265	0.0229754	-88562.7	15	1	0.431244	-88562.7
591	1	0.313147	-4.07335	-1.68024	1.45451	-2.88585	-2.91772	-2.64801	-3.88069	-3.98212	-4.20366	-3.17805	-6.83302	-3.17915	-3.75633	-4.37664	-6.86095	-3.52074	-4.63361	-6.40215	-4.09694	-5.94952	-1.35539	-1.40633	-1.34813	-1.85964	-3.24076	-3.02133	-1.4928	-1.13668	-0.210942	0.0180078	-2.29825	-6.40513	-1.19203	-2.41471	-1.88891	-2.8302	-0.757297	0.00312224	0.142174	0.0161031	0.00467131	0.00690678	-88555.4	31	1	0.991897	-88555.4
592	1	0.314439	-3.99594	-2.1132	1.12383	-2.98924	-2.92772	-2.66527	-4.03673	-3.95366	-4.32022	-3.16579	-6.01265	-3.37953	-4.29901	-3.35755	-5.1474	-3.23423	-2.73251	-4.92744	-6.75649	-1.57935	-1.37319	-1.37973	-1.34438	-1.85018	-3.31322	-3.0024	-1.46313	-1.14361	-0.221578	0.0159671	-2.39848	-7.29522	-1.96793	-1.16016	-1.73347	-0.722009	-2.34335	0.00947538	0.113509	0.0136945	0.00270499	0.00781804	-88567.2	15	1	0.740534	-88567.2
593	1	0.312359	-3.37101	-1.44871	1.45271	-2.86049	-2.91154	-2.62861	-3.87175	-4.0041	-4.23797	-3.27341	-6.58707	-3.2964	-3.13407	-4.27325	-6.95195	-3.91652	-4.22758	-2.50919	-0.645854	-6.20991	-1.37333	-1.43828	-1.33784	-1.85966	-3.21511	-3.01092	-1.48711	-0.939945	-0.211542	0.0387987	-2.50341	-6.90488	-1.95888	-1.17547	-0.856725	-2.5435	-0.238861	0.00774259	0.127472	0.00354872	0.00379852	0.00442131	-88560.1	15	1	0.997163	-88560.1
594	1	0.31648	-4.09505	-2.44124	1.36065	-2.94799	-2.80684	-2.61926	-3.95153	-3.9312	-4.25267	-3.09972	-6.33718	-3.61973	-4.32224	-5.00747	-8.4814	-3.97797	-2.96348	-4.56516	-4.69298	-0.371636	-1.33602	-1.39781	-1.33046	-1.8411	-3.24859	-2.99627	-1.50174	-1.23375	-0.200723	0.0662278	-2.62122	-5.9621	-3.82707	-1.59708	-2.30399	-3.80788	-2.81973	0.00780148	0.154807	0.0169966	0.00738307	0.00128316	-88572.3	15	1	0.845282	-88572.3
595	1	0.306973	-4.35048	-1.93636	1.04281	-2.92903	-2.90056	-2.6723	-3.78831	-4.05531	-4.24758	-3.28021	-5.7414	-3.70936	-5.9166	-4.44923	-6.21245	-3.91761	-3.31161	-4.69976	-5.95474	-6.92369	-1.35592	-1.38476	-1.30767	-1.81357	-3.27567	-2.99676	-1.48242	-1.05824	-0.223712	0.0457909	-2.65698	-6.1178	-2.03382	-2.57033	-1.69866	-2.13265	-2.479	0.00298993	0.140723	0.0222982	0.00908562	0.00223388	-88568.7	15	1	0.823457	-88568.7
596	1	0.320412	-3.84466	-1.93676	1.25819	-2.89957	-2.86908	-2.62816	-4.09533	-3.89467	-4.20739	-3.17654	-7.57061	-3.37314	-5.5107	-4.00569	-5.4752	-3.91263	-5.15105	-3.67741	-2.17891	-1.6174	-1.37546	-1.41937	-1.33744	-1.88731	-3.21816	-3.00998	-1.46892	-0.986157	-0.225806	-0.0185385	-2.35144	-6.78178	-1.63641	-1.14637	-2.2191	-1.60824	-1.31494	0.00449937	0.121253	0.0227019	0.00843696	0.0133393	-88561.2	15	1	0.955685	-88561.2
597	1	0.317537	-4.51235	-2.17823	1.08181	-2.90699	-2.99568	-2.61464	-4.0451	-4.00228	-4.38202	-3.29115	-6.86649	-3.42888	-4.8486	-4.06619	-6.38186	-3.62508	-3.66061	-3.8684	-6.78154	-5.52663	-1.3381	-1.40052	-1.30547	-1.84547	-3.26541	-3.02265	-1.47041	-1.10156	-0.170898	0.0535438	-2.81102	-5.64048	-2.2628	-2.87086	-2.23205	-1.32622	-3.01223	0.0244583	0.142574	0.0230384	0.00204597	0.0247538	-88563.9	47	1	0.538441	-88563.9
598	1	0.314289	-4.04097	-1.44243	1.20612	-2.8896	-2.85189	-2.55731	-3.8738	-3.99742	-4.34103	-3.19105	-6.88385	-3.07288	-3.42009	-4.49668	-5.95524	-4.69558	-4.05033	-5.58001	-4.45508	-3.61567	-1.33448	-1.36999	-1.30607	-1.83259	-3.231	-2.99394	-1.4765	-1.24675	-0.235954	0.0656777	-2.55345	-6.30582	-1.91483	0.605003	-1.13057	-3.2506	-0.238614	0.00937054	0.143178	0.00785457	0.00264586	0.0143997	-88558.1	31	1	0.981847	-88558.1
599	1	0.310558	-4.53756	-2.65285	1.15079	-2.89464	-3.02789	-2.65752	-3.96116	-4.02564	-4.23673	-3.27977	-5.48786	-3.96084	-4.59908	-5.07361	-7.05711	-4.8769	-5.17916	-3.64036	-4.20753	-5.23526	-1.33967	-1.39144	-1.34017	-1.8555	-3.27734	-3.03925	-1.47883	-1.17097	-0.191744	0.0105241	-2.42076	-6.45777	-3.62364	-5.18543	-2.08298	-0.736228	-3.50287	0.0130305	0.14326	0.0189819	0.014434	0.016015	-88565	31	1	0.776716	-88565
600	1	0.317364	-3.99775	-1.88392	1.29608	-2.90038	-2.89336	-2.57169	-3.86519	-3.92628	-4.24653	-3.1809	-7.27801	-3.44536	-4.8814	-4.16755	-5.67733	-4.14049	-2.38111	-5.12013	-6.75752	-3.33934	-1.35477	-1.40282	-1.2998	-1.86179	-3.20834	-3.0015	-1.48703	-1.12817	-0.260078	0.0293228	-2.58642	-6.5443	-1.84722	0.451825	-2.40646	-4.25631	-2.11613	0.00402238	0.135506	0.0193035	0.00535275	0.00847352	-88560.8	15	1	0.835005	-88560.8
601	1	0.317831	-3.60287	-2.04758	1.12285	-2.87495	-2.88145	-2.64251	-3.86251	-4.05163	-4.20366	-3.19942	-6.747	-3.49657	-3.34323	-3.97397	-5.65578	-3.09226	-4.7548	-2.90025	-3.42902	-3.36288	-1.3717	-1.43417	-1.33394	-1.8203	-3.25235	-2.99105	-1.46656	-0.965956	-0.195477	0.0698583	-2.60513	-5.73176	-2.66706	-3.01073	-3.20659	-1.32938	-2.16923	0.00755232	0.132173	0.00648542	0.00691212	0.0204736	-88552.2	15	1	0.707419	-88552.2
602	1	0.308788	-3.90264	-1.8091	1.21489	-2.90928	-2.97236	-2.58496	-4.02221	-3.93752	-4.51028	-3.22939	-5.63625	-3.20901	-3.5752	-3.93747	-6.49409	-4.83034	-2.79923	-4.9468	-3.84482	-4.46184	-1.35816	-1.39221	-1.34459	-1.85712	-3.21264	-3.02476	-1.4918	-1.17665	-0.233358	-0.025901	-2.20389	-6.42504	-1.90717	-0.367295	-0.202736	-1.97603	-1.23021	0.0207265	0.136163	0.00845703	0.00249075	0.002383	-88565	15	1	0.863077	-88565
603	1	0.310257	-4.38118	-2.28498	0.957655	-2.91484	-2.96899	-2.61612	-3.95764	-4.04208	-4.44849	-3.22919	-5.92885	-3.52893	-4.00964	-4.14046	-6.68095	-5.57136	-3.25636	-2.63898	-4.27376	-2.44426	-1.34994	-1.40969	-1.34835	-1.85428	-3.23096	-2.95327	-1.50196	-1.06742	-0.222387	-1.54e-05	-2.30592	-5.92391	-2.64575	-3.90155	-2.27742	-1.54555	-2.22793	0.0251597	0.116516	0.0150676	0.0111805	0.00383066	-88564.1	15	1	0.944263	-88564.1
604	1	0.318649	-3.80304	-1.69129	1.56325	-2.90282	-2.85292	-2.61435	-3.8696	-3.899	-4.19631	-3.16505	-6.61998	-3.96848	-3.59293	-4.55641	-6.09746	-1.73379	-5.96369	-5.34233	-3.70345	-5.30739	-1.38603	-1.42875	-1.31928	-1.85789	-3.2759	-3.08753	-1.48686	-0.920109	-0.206637	0.0675965	-2.69241	-6.6369	-0.529794	0.757193	-2.13248	-3.31931	-2.21007	0.00261926	0.151721	0.00959449	0.0129598	0.00123485	-88568.5	15	1	0.912582	-88568.5
605	1	0.312519	-3.8604	-2.30379	1.03814	-2.94361	-2.93081	-2.63481	-3.9953	-4.04691	-4.30957	-3.27487	-6.21965	-3.25909	-3.57989	-3.14463	-6.49574	-6.35333	-2.0506	-3.72785	-5.08182	-3.91645	-1.37468	-1.4474	-1.33948	-1.81904	-3.20042	-2.93544	-1.47102	-0.9316	-0.212715	0.0120674	-2.33521	-5.95706	-1.86251	-3.7937	-1.37185	-0.979625	-1.96152	0.0160623	0.102725	0.0142795	0.00444819	0.0240221	-88560	15	1	0.728715	-88560
606	1	0.317121	-3.60808	-1.80121	1.41414	-2.88359	-2.9013	-2.6322	-3.84953	-3.93797	-4.25232	-3.21335	-6.15652	-3.45661	-3.80414	-4.81481	-6.44849	-4.7333	-5.68201	-3.4041	-3.07829	-3.78209	-1.34243	-1.4086	-1.32553	-1.83422	-3.26517	-3.06846	-1.48647	-1.06209	-0.260595	0.0973493	-2.51723	-6.90371	-2.78153	-0.44713	-1.64158	-3.33336	-2.60297	0.00631987	0.153225	0.0118455	0.00902609	0.00581124	-88560.3	15	1	0.896426	-88560.3
607	1	0.312249	-4.11977	-1.86747	1.42536	-2.90965	-2.90759	-2.64627	-3.91796	-4.02053	-4.18949	-3.23032	-6.70671	-3.58339	-4.46734	-4.71899	-4.97673	-3.79036	-3.54345	-3.98679	-3.49645	-4.46356	-1.36178	-1.41259	-1.31744	-1.85428	-3.167	-2.97454	-1.48191	-1.11527	-0.220494	0.0477585	-2.54081	-6.60118	-1.72731	-3.43036	-4.94008	-2.36999	-3.3966	0.00197479	0.135823	0.016382	0.00793761	0.0113791	-88558.5	15	1	0.992614	-88558.5
608	1	0.312228	-3.99421	-2.26589	1.08473	-2.9072	-2.88538	-2.63752	-3.94012	-3.92705	-4.43283	-3.18726	-6.18927	-3.31649	-3.49955	-3.7914	-7.60596	-3.69555	-4.86668	-5.84813	-5.23256	-4.11295	-1.37107	-1.44214	-1.32715	-1.85376	-3.29494	-3.03207	-1.48884	-0.916815	-0.236157	0.0470269	-2.65687	-6.60228	0.0102563	-0.622272	-0.832346	-1.95757	-3.70773	0.0217125	0.120543	0.00855205	0.00300436	0.018241	-88563.3	15	1	0.977256	-88563.3
609	1	0.317707	-4.28371	-1.1384	1.3673	-2.90424	-2.94758	-2.61056	-3.89525	-3.99176	-4.21019	-3.24698	-6.80309	-3.42911	-4.09819	-4.10029	-5.88508	-6.04791	-4.17782	-2.55695	-4.34899	-4.62347	-1.37824	-1.44796	-1.33364	-1.86259	-3.14557	-2.97587	-1.4824	-0.955164	-0.210067	0.0488518	-2.55926	-6.04368	-2.23794	-2.83203	-2.2002	-1.26139	0.226086	0.00867763	0.129084	0.0174311	0.00769806	0.0225186	-88556.7	15	1	0.642378	-88556.7
610	1	0.318187	-4.43771	-1.26949	1.45452	-2.91196	-2.93521	-2.60757	-3.80988	-3.95842	-4.21858	-3.18752	-6.44934	-3.4439	-4.39013	-3.35136	-6.39508	-5.91082	-4.11002	-3.59731	-4.06679	-5.03744	-1.36723	-1.45643	-1.32437	-1.85307	-3.11457	-2.9862	-1.47062	-0.972693	-0.210381	0.0556354	-2.50158	-5.91692	-2.01242	-3.09516	-1.35976	-1.58235	-1.35943	0.00757875	0.126126	0.0188375	0.00760561	0.0179089	-88562.7	15	1	0.877042	-88562.7
611	1	0.311391	-3.84239	-2.42421	1.47786	-2.93635	-2.88381	-2.64933	-3.98697	-3.985	-4.31403	-3.23859	-5.73931	-3.64802	-3.3641	-4.43511	-6.00524	-2.86458	-3.39767	-6.31915	-3.58041	-2.72753	-1.38825	-1.43594	-1.32546	-1.8578	-3.36762	-3.00148	-1.49357	-0.961328	-0.206634	0.0575345	-2.52137	-6.00099	-1.16005	-1.57517	-2.90674	-3.04131	-1.27208	0.00917281	0.149713	0.00781622	0.00939648	0.0109321	-88560.2	15	1	0.935443	-88560.2
612	1	0.318631	-4.13902	-1.91526	1.02103	-2.93553	-2.88295	-2.60235	-3.93723	-3.92301	-4.21233	-3.13877	-7.09437	-3.56974	-3.83883	-4.45255	-6.17135	-3.71149	-4.7429	-3.23552	-3.62751	-5.31858	-1.39318	-1.44451	-1.3277	-1.85626	-3.1747	-3.04919	-1.46167	-1.0044	-0.235289	0.0478009	-2.66835	-6.72943	-4.59084	-3.05668	-1.63764	-1.74187	-2.9345	0.00152565	0.137221	0.0140964	0.00903556	0.00487689	-88561.6	15	1	0.868446	-88561.6
613	1	0.307947	-3.94771	-1.90406	1.62676	-2.89482	-2.9712	-2.65036	-3.91776	-4.01718	-4.26013	-3.23662	-6.55117	-3.58837	-4.17424	-5.11254	-6.85319	-5.57972	-6.65907	-6.0996	-4.92295	-1.60638	-1.35975	-1.42685	-1.31956	-1.84215	-3.28705	-2.99264	-1.49454	-1.08796	-0.206046	0.087959	-2.64856	-7.48644	1.81513	-0.229105	-2.05062	-1.93116	-0.901309	0.00695443	0.144044	0.017052	0.0116705	0.00969765	-88565.2	15	1	0.872791	-88565.2
614	1	0.313224	-3.89359	-2.16525	1.49931	-2.91276	-2.8513	-2.6068	-3.89467	-4.09153	-4.2899	-3.23074	-6.76471	-3.46925	-3.52606	-5.34037	-6.64058	-3.82343	-6.27572	-4.50653	-4.14144	-4.61966	-1.34751	-1.39191	-1.30856	-1.87755	-3.26313	-3.02359	-1.48918	-1.07596	-0.242764	0.0488469	-2.60632	-6.28415	0.0024694	-1.68507	-3.75078	-2.75007	-0.16464	0.0158179	0.14577	0.00815522	0.0066083	0.0190151	-88559.6	15	1	0.869731	-88559.6
615	1	0.310812	-4.16978	-1.83101	1.1103	-2.90943	-2.99042	-2.68706	-3.95931	-3.89747	-4.2856	-3.17498	-5.95494	-3.27525	-4.81803	-3.77619	-6.40201	-4.75305	-2.9102	-3.36208	-4.95917	-3.6665	-1.35019	-1.42749	-1.33936	-1.82226	-3.1931	-2.97356	-1.47277	-1.03123	-0.220035	-0.0279193	-2.42077	-6.59029	-2.28322	-2.07561	-0.85702	-1.33336	-3.18709	0.0267478	0.119493	0.0204502	0.000297075	0.0171494	-88558.2	31	1	0.861286	-88558.2
616	1	0.315011	-3.67949	-2.13666	1.16503	-2.92343	-2.91363	-2.55603	-3.83477	-3.99736	-4.34648	-3.1617	-6.25354	-3.03288	-3.37654	-4.73937	-5.39216	-3.85271	-3.46986	-5.5021	-2.37312	-4.58169	-1.40746	-1.4416	-1.31899	-1.85961	-3.20664	-3.02054	-1.47038	-0.936393	-0.227655	0.0828535	-2.56901	-5.70123	1.03125	-2.92066	-2.68085	-1.90001	-2.01545	0.0133722	0.149132	0.0138228	0.000717656	0.00808106	-88563.3	15	1	0.756003	-88563.3
617	1	0.314151	-4.20961	-1.73319	1.23149	-2.89811	-2.92061	-2.67061	-3.91465	-3.97168	-4.27927	-3.18133	-7.06718	-3.32098	-3.08662	-4.21141	-6.19363	-2.87847	-3.81112	-6.45779	-3.63637	-2.50699	-1.37119	-1.43422	-1.32406	-1.81031	-3.22922	-2.9708	-1.47098	-0.897967	-0.237164	0.00150186	-2.56739	-6.49841	-2.40226	0.642795	-1.421	-1.01712	-2.24573	0.0134778	0.12776	0.00658177	0.000778514	0.0152972	-88560.8	15	1	0.993974	-88560.8
618	1	0.312257	-4.19377	-1.6133	1.20039	-2.90528	-2.97301	-2.673	-3.8949	-3.98581	-4.23127	-3.22546	-6.10439	-3.34925	-3.27777	-4.35145	-5.85287	-2.9653	-4.10876	-5.7438	-4.02249	-3.26971	-1.37655	-1.43012	-1.33908	-1.81228	-3.23027	-2.99264	-1.48747	-0.969028	-0.210905	0.0588066	-2.60788	-6.61444	-2.61249	1.42366	-1.92487	-1.41044	-1.55151	0.0174803	0.13449	0.00386071	0.00246715	0.0213597	-88556.5	15	1	0.92755	-88556.5
619	1	0.313644	-4.39627	-2.02334	1.0255	-2.92185	-2.87728	-2.58087	-4.00082	-3.93931	-4.29192	-3.1666	-6.8683	-3.49859	-5.17229	-4.05006	-6.26845	-4.35466	-3.71282	-2.19423	-3.67566	-4.09163	-1.36123	-1.41383	-1.34481	-1.86492	-3.2713	-2.97293	-1.48018	-1.04209	-0.217379	0.00553628	-2.35395	-6.18845	-0.820201	-4.96301	-2.63661	-2.42187	-2.29345	0.00535773	0.133435	0.0161629	0.0122952	0.0187971	-88560.6	15	1	0.944193	-88560.6
620	1	0.314555	-2.97399	-2.07091	1.31201	-2.935	-2.98064	-2.64816	-3.80756	-3.98005	-4.15477	-3.21502	-5.46782	-3.49743	-3.37604	-3.89891	-5.90624	-2.08123	-2.77304	-4.76534	-3.71575	-3.96618	-1.391	-1.45333	-1.32168	-1.80828	-3.22063	-3.01405	-1.49866	-0.861591	-0.202987	0.0518683	-2.53443	-6.05232	-2.7493	0.267611	-2.00347	0.320138	-2.70949	0.029972	0.141477	0.00377425	0.0116328	0.00160936	-88568.1	31	1	0.998713	-88568.1
621	1	0.319297	-3.79324	-2.36918	1.235	-2.86877	-2.96424	-2.59102	-4.04826	-3.92773	-4.25602	-3.11401	-7.4263	-3.06668	-4.0054	-3.35141	-5.96772	-3.41423	-0.847149	-1.34637	-2.11456	-2.15248	-1.37883	-1.45712	-1.32984	-1.86154	-3.24696	-2.98397	-1.46443	-0.99662	-0.205601	0.00355607	-2.49957	-6.18468	-2.62209	-5.07361	-3.09185	-3.77636	-3.62712	0.0212813	0.123936	0.0185283	0.000336925	0.0107831	-88569.1	15	1	0.714136	-88569.1
622	1	0.310498	-3.20629	-2.69394	1.21713	-2.96039	-2.881	-2.61114	-3.81695	-4.07536	-4.287	-3.23655	-5.36848	-3.30882	-3.13146	-3.38107	-5.57412	-4.854	-3.78446	-3.67684	-3.95195	-5.13755	-1.36676	-1.40387	-1.31481	-1.84123	-3.23053	-2.99625	-1.49335	-1.01774	-0.269663	0.0816412	-2.57376	-6.8225	-0.203121	-1.14635	-2.72209	-1.5179	-3.04764	0.00386998	0.121481	0.00260553	0.000645181	0.00798725	-88566.5	15	1	0.768589	-88566.5
623	1	0.315434	-3.87538	-1.47669	1.29737	-2.9762	-2.92084	-2.61691	-3.87675	-3.97713	-4.30481	-3.29988	-6.18117	-3.0703	-3.05684	-3.56845	-7.47582	-3.32504	-1.03726	-2.80664	-2.14567	-3.1	-1.3828	-1.43566	-1.34092	-1.86832	-3.29453	-2.9614	-1.48557	-1.03668	-0.241794	0.0295234	-2.37799	-6.04879	-2.61976	-4.4766	-2.95776	-0.99882	-0.162231	0.0134897	0.130536	0.00756254	0.000687152	0.0402657	-88565.1	15	1	0.845751	-88565.1
624	1	0.314884	-3.39782	-1.64919	1.21946	-3.0052	-2.96318	-2.64966	-3.85393	-3.94065	-4.25855	-3.2	-5.72456	-3.36036	-3.4047	-4.47967	-5.71816	-4.93358	-3.82023	-6.35913	-3.8081	-4.40847	-1.39126	-1.41822	-1.33196	-1.85115	-3.2397	-3.00906	-1.45966	-0.950756	-0.255514	0.0545983	-2.46703	-5.76244	-1.93322	-1.43907	-1.61152	-0.597863	-2.83018	0.011753	0.132976	0.00871602	0.0040252	0.0102264	-88558.9	15	1	0.895302	-88558.9
625	1	0.303637	-4.22051	-2.11116	1.11725	-2.95737	-2.86351	-2.6676	-3.9904	-3.99869	-4.16791	-3.16758	-6.7244	-3.53193	-3.54698	-3.27976	-7.35392	-3.61634	-2.66779	-2.19519	-3.7583	-2.14674	-1.38332	-1.42839	-1.34002	-1.86199	-3.25416	-2.9559	-1.48945	-1.02662	-0.211319	0.0425179	-2.45704	-6.20539	-2.17345	-1.39869	-1.96022	-3.95125	-1.21949	0.00945874	0.104625	0.0118236	0.0059201	0.014342	-88561.2	15	1	0.971499	-88561.2
626	1	0.312444	-3.65359	-2.33827	1.58443	-2.9184	-2.92889	-2.67933	-3.90346	-4.08773	-4.19653	-3.25971	-6.69791	-3.30694	-4.1624	-4.07786	-7.30901	-6.23518	-2.67171	-3.40269	-2.60486	-5.62563	-1.37082	-1.41041	-1.34173	-1.87844	-3.28674	-3.06068	-1.48368	-0.954426	-0.270184	0.0617223	-2.49006	-6.84316	-0.725319	-3.29106	-3.91784	-2.91893	-2.97349	0.0108445	0.129166	0.0115804	0.00552057	0.00529748	-88566.2	15	1	0.715218	-88566.2
627	1	0.304278	-4.01398	-1.63287	1.17755	-2.87078	-2.92277	-2.60305	-3.97175	-3.98387	-4.34238	-3.13356	-6.51649	-3.35759	-4.22085	-5.94883	-5.93967	-4.4912	-2.03059	-4.89641	-1.13157	-2.6937	-1.35497	-1.42552	-1.31506	-1.85025	-3.21642	-2.95976	-1.48086	-1.05853	-0.196961	0.00160892	-2.42869	-5.83735	-0.724315	0.583826	0.243947	-2.42461	-1.26556	0.00689948	0.151283	0.0162015	0.00184982	0.0131376	-88565.8	15	1	0.894192	-88565.8
628	1	0.32447	-3.6083	-1.81776	1.49077	-2.93976	-2.90523	-2.67791	-3.876	-3.96811	-4.15302	-3.19501	-6.89653	-3.48301	-3.10689	-2.88049	-7.48316	-3.53501	-5.86254	-2.889	-7.40426	-5.60195	-1.36965	-1.41134	-1.34008	-1.85467	-3.25617	-3.02513	-1.48979	-1.08258	-0.21352	0.0302325	-2.44874	-7.04474	-1.36513	-3.73863	-3.36243	-0.228789	-1.03271	0.00553764	0.0982081	0.0029221	0.00366026	0.00232776	-88567.6	31	1	0.893647	-88567.6
629	1	0.309505	-4.38555	-1.7663	1.15856	-2.89011	-2.91782	-2.58853	-3.94573	-3.99136	-4.2485	-3.13554	-6.77719	-3.27435	-3.3742	-4.9689	-6.31902	-3.58459	-2.47617	-5.44454	-2.90127	-2.86695	-1.35448	-1.4116	-1.30544	-1.84919	-3.22228	-2.96651	-1.47212	-1.02097	-0.226737	0.0187277	-2.4994	-6.19749	-0.805547	0.187629	-1.50688	-0.82431	-2.80341	0.0243686	0.143507	0.00566634	0.00349419	0.015698	-88557.1	15	1	0.953552	-88557.1
630	1	0.311884	-3.54668	-1.42286	1.1543	-2.90831	-2.96281	-2.65098	-3.9289	-4.02289	-4.22559	-3.18767	-6.07807	-3.36892	-3.06195	-4.3193	-6.15419	-3.51481	-3.56176	-5.43591	-4.37375	-2.11163	-1.37567	-1.4156	-1.33503	-1.83778	-3.20376	-2.98537	-1.46657	-1.01457	-0.219225	0.0539482	-2.65234	-6.64317	-1.06364	-1.04607	-0.194894	-2.1644	-2.39228	0.0167229	0.130467	0.00460976	0.00294004	0.0225932	-88552.7	15	1	0.952603	-88552.7
631	1	0.312144	-3.83598	-1.56894	1.1706	-2.92568	-2.97732	-2.64901	-3.95044	-4.02085	-4.22475	-3.19345	-5.82334	-3.36843	-2.97388	-4.17287	-6.22653	-3.83753	-3.30167	-5.91031	-4.1782	-2.33677	-1.37029	-1.41006	-1.34043	-1.83782	-3.20659	-2.98168	-1.46423	-1.01376	-0.218679	0.0631958	-2.67909	-6.89153	-1.00636	-1.34112	-0.0725574	-2.09641	-1.71992	0.016544	0.12854	0.00490902	0.00320066	0.0183852	-88554.3	15	1	0.76791	-88554.3
632	1	0.305641	-3.64101	-2.05346	1.20073	-2.88906	-2.93823	-2.65947	-3.93822	-4.03286	-4.30483	-3.11437	-5.10207	-3.38331	-3.77287	-3.83754	-5.86248	-3.25015	-3.12346	-4.80832	-4.23187	-1.38865	-1.36201	-1.44465	-1.34623	-1.84288	-3.1928	-2.96618	-1.4573	-1.02108	-0.223196	0.00190903	-2.31837	-6.786	-1.93347	-1.91288	-2.26354	-2.44221	-2.73303	0.0110571	0.123077	0.0153169	0.00512642	0.0195918	-88557.2	31	1	0.970502	-88557.2
633	1	0.321761	-4.24217	-1.8063	1.03532	-2.92283	-2.8748	-2.63479	-3.93916	-3.92216	-4.16392	-3.22669	-7.6601	-3.57136	-3.07716	-3.48181	-5.16942	-3.61158	-4.34668	-2.87591	-3.62182	-5.29362	-1.3401	-1.4067	-1.32541	-1.85978	-3.28781	-3.0212	-1.52556	-1.19978	-0.206009	0.0259204	-2.4231	-6.37253	-1.88248	-1.54471	-1.84391	-1.20286	-2.59429	0.00782599	0.135729	0.00334715	0.0103854	0.0103571	-88560.4	15	1	0.8228	-88560.4
634	1	0.308681	-3.73832	-2.81906	1.84792	-2.90296	-2.97333	-2.64383	-3.98009	-4.03185	-4.31983	-3.3879	-5.38095	-3.43781	-3.99956	-3.72455	-7.44977	-4.04687	-3.69143	-5.05262	-5.46231	-1.45895	-1.36709	-1.44078	-1.32569	-1.8572	-3.18237	-2.973	-1.45894	-0.943585	-0.240374	0.0343876	-2.46935	-6.78003	-2.15967	-3.52627	-2.97521	-5.27852	-1.40292	0.0174091	0.123205	0.014577	0.00801198	0.0390439	-88569	31	1	0.863408	-88569
635	1	0.316084	-4.47862	-2.39324	1.2282	-2.87098	-3.01628	-2.55927	-3.82106	-3.99151	-4.17443	-3.25552	-7.07002	-3.33454	-3.37463	-5.49017	-8.22401	-2.05966	-2.93919	-3.5724	-5.84617	-4.24433	-1.37019	-1.42274	-1.31207	-1.82306	-3.26218	-2.95166	-1.50749	-1.06218	-0.197685	0.0433349	-2.54381	-6.65778	-3.35786	0.643463	-1.82378	-2.20224	-1.37576	0.0317944	0.149586	0.0129538	0.00412828	0.013584	-88568.1	15	1	0.674817	-88568.1
636	1	0.312762	-3.33565	-0.929897	1.32723	-2.91706	-2.8447	-2.68625	-4.03877	-4.03168	-4.24303	-3.30905	-5.76241	-3.41771	-3.48054	-4.74425	-5.27573	-4.29903	-4.19196	-3.97071	-2.93349	-4.2034	-1.33112	-1.36191	-1.32709	-1.8669	-3.25884	-3.04024	-1.46294	-1.14615	-0.234331	0.0498663	-2.51962	-6.16573	0.363472	-5.08631	-0.860683	-2.12443	1.05885	0.0141412	0.139747	0.0135284	0.00429042	0.0293995	-88569	15	1	0.96803	-88569
637	1	0.318102	-4.0155	-1.48148	1.40212	-2.83978	-2.98654	-2.57497	-3.81015	-3.89065	-4.20431	-3.21704	-5.81349	-3.64576	-4.5582	-3.5933	-5.38855	-3.21486	-5.62414	-3.89213	-2.83226	-3.80113	-1.36791	-1.44686	-1.31653	-1.86253	-3.24995	-3.03879	-1.47299	-1.02732	-0.238066	0.0773302	-2.64163	-5.98867	0.615131	-4.59101	1.68497	-0.266676	-0.666988	0.0204023	0.13066	0.0193628	0.0097955	0.0155486	-88566.1	31	1	0.771328	-88566.1
638	1	0.315122	-4.27807	-1.42563	1.36553	-2.85757	-2.98188	-2.61463	-3.83386	-3.90719	-4.20364	-3.23375	-6.4086	-3.53387	-4.55412	-3.82182	-5.60748	-3.70767	-5.72633	-4.04203	-2.60715	-4.68486	-1.36985	-1.43251	-1.31675	-1.86625	-3.25509	-3.02717	-1.47435	-0.98908	-0.252649	0.0823758	-2.59295	-5.86687	0.302542	-4.45166	0.149664	-1.01382	-1.06443	0.0348106	0.124776	0.0183341	0.0122581	0.0110588	-88561.4	15	1	0.528486	-88561.4
639	1	0.312181	-4.23843	-1.98229	1.25082	-2.87092	-2.92147	-2.64204	-3.98655	-3.9652	-4.18539	-3.2611	-6.70819	-3.61119	-4.30024	-4.03984	-5.53863	-5.26501	-6.26367	-2.76812	-2.62047	-4.84979	-1.35262	-1.42141	-1.32248	-1.85841	-3.22461	-2.94962	-1.4783	-1.04392	-0.230827	0.0778991	-2.62699	-6.40453	1.05084	-3.37646	-1.05736	-1.11142	-1.65372	0.00676137	0.134543	0.0266673	0.00482755	0.0185393	-88559.5	15	1	0.551955	-88559.5
640	1	0.320548	-3.45746	-2.06238	1.39355	-2.94267	-2.92891	-2.62015	-3.90978	-3.96938	-4.22593	-3.33427	-6.01205	-3.31911	-2.89168	-3.28331	-6.55362	-3.05222	-3.16341	-4.17003	-3.70013	-2.98196	-1.35752	-1.39362	-1.34055	-1.85063	-3.2674	-3.02515	-1.5002	-1.08671	-0.216217	0.0183362	-2.26294	-7.99113	-3.04648	-2.20291	-1.78286	-4.61934	-3.82852	0.0136706	0.123015	0.00670718	0.00221337	0.0175212	-88560.3	31	1	0.997209	-88560.3
641	1	0.322311	-3.4893	-2.08084	1.53488	-2.92181	-2.88551	-2.67604	-4.01153	-4.04951	-4.24215	-3.37242	-6.94472	-3.49163	-4.27178	-3.59133	-7.22901	-6.23277	-3.78017	-4.74734	-3.43744	-0.986957	-1.35239	-1.41809	-1.33967	-1.86419	-3.18671	-2.9336	-1.48978	-1.1182	-0.215228	0.0313739	-2.6241	-7.65515	-5.03914	-0.84956	-1.012	-3.69083	-4.02996	0.0101037	0.120168	0.0147804	0.0111273	0.0336827	-88569.4	31	1	0.924399	-88569.4
642	1	0.322107	-3.52357	-2.42029	1.46622	-2.85895	-2.92784	-2.64374	-3.86176	-3.8179	-4.23601	-3.24927	-7.30687	-3.60808	-3.98653	-3.66253	-7.02944	-6.00581	-3.45836	-5.2125	-3.66347	1.67568	-1.34876	-1.41773	-1.32158	-1.84474	-3.2575	-2.98112	-1.48713	-1.00624	-0.239239	0.0650328	-2.60213	-6.39584	-4.957	-0.366844	-0.51585	-3.97442	-4.07657	0.0145836	0.123724	0.0140719	0.00622967	0.0258125	-88570.3	15	1	0.972757	-88570.3
643	1	0.304435	-3.76747	-1.94582	1.37676	-2.99556	-2.9189	-2.60087	-3.97947	-4.12676	-4.15512	-3.23826	-5.55677	-3.35382	-4.74409	-3.40103	-5.81335	-0.947274	-0.524092	-3.29483	-3.69274	-6.8784	-1.3632	-1.42431	-1.3485	-1.8599	-3.20408	-3.01651	-1.48881	-1.01973	-0.207466	-0.0229922	-2.33279	-6.99744	-1.7573	-3.39899	-3.24873	0.018726	-1.8839	0.00747827	0.104147	0.0212761	0.00811828	0.0200838	-88572.3	15	1	0.843369	-88572.3
644	1	0.320296	-3.85937	-1.3963	1.22382	-2.83623	-2.9417	-2.6741	-3.84787	-3.83371	-4.28659	-3.14274	-7.43273	-3.65916	-3.13706	-3.92206	-6.14685	-6.98213	-4.53854	-4.80624	-5.28223	-1.15633	-1.35692	-1.3968	-1.3258	-1.84093	-3.29179	-2.98048	-1.47698	-1.06017	-0.214938	0.0251296	-2.57952	-5.90149	0.175136	0.692456	0.497909	-3.59991	-2.00996	0.0318277	0.124909	0.00309886	0.0068082	0.00227234	-88573.2	15	1	0.835289	-88573.2
645	1	0.305077	-3.76758	-2.04633	1.48466	-2.9514	-2.98342	-2.58879	-3.98266	-4.14541	-4.18735	-3.15162	-5.83421	-3.82765	-5.87951	-4.72513	-6.15941	-2.59109	-4.60903	-4.43096	-3.72035	-8.064	-1.41209	-1.43662	-1.27495	-1.88295	-3.19482	-3.02658	-1.47967	-0.858134	-0.206418	0.0878161	-2.85794	-6.46657	-2.63135	-3.29868	-3.81676	1.03577	-0.731092	0.0205769	0.144169	0.0208756	0.0126473	0.00435797	-88580.1	47	1	0.997838	-88580.1
646	1	0.312092	-4.52775	-1.64509	1.37077	-2.89587	-2.97252	-2.58932	-3.94765	-3.94619	-4.21517	-3.19015	-7.42252	-3.41318	-3.15071	-4.91721	-5.95398	-2.9447	-0.676619	-3.32247	-2.90689	-4.70438	-1.37307	-1.45805	-1.31478	-1.85328	-3.2906	-3.00189	-1.48046	-0.984529	-0.255436	0.123274	-2.86587	-7.6799	-0.192382	-1.54999	-1.19963	-3.80938	-2.37979	0.00725032	0.139903	0.0110897	0.00596423	0.000358247	-88572.2	15	1	0.875066	-88572.2
647	1	0.315047	-3.53522	-2.57731	1.6163	-2.90111	-2.83851	-2.66771	-3.98984	-3.98419	-4.23198	-3.09489	-6.88865	-3.14861	-3.47308	-3.87247	-6.73483	-6.25192	-4.10275	-3.61648	-2.37713	-6.89549	-1.3712	-1.40375	-1.30434	-1.88591	-3.18343	-3.02129	-1.47331	-0.983941	-0.213012	0.0606233	-2.60599	-8.33055	-0.168876	-1.21102	-3.42988	-4.26586	-1.52726	0.00841981	0.131611	0.00902329	0.00202982	0.000353572	-88571	31	1	0.98969	-88571
648	1	0.315201	-3.98711	-2.74659	1.92211	-2.94566	-2.87488	-2.64829	-3.93488	-3.88436	-4.12721	-3.12354	-7.30876	-3.29389	-3.44016	-4.12516	-6.39952	-4.8915	-4.80483	-4.53748	-1.04671	-6.48037	-1.37659	-1.42479	-1.30874	-1.85825	-3.21342	-3.01661	-1.47333	-1.13288	-0.215089	0.094338	-2.6504	-7.75694	0.550132	-1.61609	-2.86457	-3.4197	-0.480325	0.00406259	0.147053	0.00698476	0.00303411	0.0011228	-88573.8	31	1	0.905113	-88573.8
649	1	0.31575	-4.06681	-1.85852	1.1337	-2.89851	-2.87609	-2.555	-3.94927	-4.01309	-4.1752	-3.12958	-5.87761	-3.61002	-3.25509	-5.01876	-5.86829	-3.09675	-4.57664	-4.815	-4.32862	-4.11619	-1.35711	-1.39811	-1.30072	-1.83574	-3.24031	-2.96757	-1.47458	-0.984337	-0.20748	0.0524052	-2.77203	-6.78415	0.387614	-0.121318	-3.6094	-0.804513	-0.631846	0.0207001	0.123457	0.0101112	0.00818539	0.0019904	-88560.6	15	1	1	-88560.6
650	1	0.313462	-3.78932	-1.58156	1.23136	-2.89595	-2.8918	-2.71184	-3.95233	-3.9757	-4.22143	-3.20706	-6.65642	-3.95532	-4.83053	-3.29872	-6.03193	-4.82004	-5.0515	-2.79648	-3.90593	-3.6885	-1.34701	-1.39413	-1.33509	-1.84205	-3.24601	-3.02769	-1.4763	-1.26462	-0.240219	0.0695086	-2.48851	-5.93759	-2.32079	-2.68865	0.685954	-2.72486	-3.15183	0.00270988	0.131736	0.0194	0.0119248	0.0270625	-88561.9	15	1	0.936279	-88561.9
651	1	0.30922	-4.09662	-2.21669	1.0759	-2.90379	-2.89514	-2.57909	-3.84907	-4.04175	-4.17744	-3.11627	-5.81084	-3.23184	-3.99535	-4.33787	-5.43354	-3.57176	-4.15862	-3.79614	-4.87717	-3.82408	-1.35653	-1.41376	-1.33403	-1.86375	-3.21893	-2.93249	-1.46614	-1.0146	-0.226119	-0.00177535	-2.31359	-6.72711	0.132523	-1.35228	-3.19039	-2.15013	-0.453008	0.00626277	0.121182	0.0134034	0.00387754	0.00374038	-88558.9	15	1	0.527651	-88558.9
652	1	0.31285	-3.48694	-1.76612	1.45251	-2.89159	-2.86722	-2.63601	-4.07106	-3.96816	-4.23282	-3.28693	-7.93108	-3.33745	-3.4037	-3.89292	-6.21447	-5.12618	-4.04984	-4.06575	-3.77133	-3.07644	-1.3854	-1.42511	-1.31956	-1.85718	-3.25214	-3.0179	-1.50094	-0.992898	-0.212936	0.0646987	-2.63023	-8.00744	-2.57287	-2.34274	-3.51458	-1.70926	-3.36536	0.0133317	0.139726	0.00823073	0.00450563	0.0169667	-88557.4	15	1	0.919464	-88557.4
653	1	0.310666	-4.55201	-2.24934	1.29569	-2.93207	-2.91357	-2.65409	-3.83881	-3.94342	-4.21677	-3.36101	-6.93018	-3.47223	-4.10287	-6.83894	-6.72073	-3.20176	-4.64934	-3.70791	-4.29455	-3.43132	-1.35574	-1.40768	-1.34329	-1.85881	-3.24553	-2.99776	-1.46138	-1.04893	-0.238895	0.0293776	-2.37215	-6.93161	-1.85153	-1.25109	-0.534269	-0.473228	0.682221	0.00768971	0.145867	0.0164955	0.00638152	0.0373586	-88560.9	15	1	0.674053	-88560.9
654	1	0.313132	-4.15119	-1.81644	1.3588	-2.97643	-2.87234	-2.61477	-3.93987	-3.9153	-4.23133	-3.3598	-7.26803	-3.48496	-4.12929	-5.44288	-7.17597	-5.02556	-4.44713	-4.2746	-3.99048	-2.70603	-1.36931	-1.39407	-1.33175	-1.85511	-3.21374	-3.00399	-1.45641	-1.12907	-0.230628	0.0700317	-2.33078	-7.56551	-1.94215	-1.13146	-2.01059	-0.150195	0.70708	0.00377806	0.144493	0.016603	0.00995765	0.0453645	-88565.7	15	1	0.842157	-88565.7
655	1	0.310653	-3.78642	-1.77457	1.55163	-2.95614	-2.84815	-2.62868	-3.96605	-4.08516	-4.27015	-3.33536	-7.50682	-3.06145	-3.86314	-4.46903	-6.93983	-4.66622	-4.73915	-4.4332	-2.87136	-1.27425	-1.37035	-1.41448	-1.31194	-1.86925	-3.16778	-2.95145	-1.49663	-0.982625	-0.214078	0.0443267	-2.60415	-6.49348	-0.811877	-0.987947	-1.72668	-0.871402	-2.00537	0.0174519	0.125799	0.00867907	0.00120341	0.0302373	-88566.5	15	1	0.723097	-88566.5
656	1	0.313804	-4.30403	-1.40067	1.11571	-2.84219	-2.9542	-2.66486	-3.94682	-3.96389	-4.16412	-3.16758	-6.12126	-3.45529	-3.40549	-4.81604	-5.97836	-3.64755	-5.11525	-5.35093	-2.95202	-3.59682	-1.37585	-1.43319	-1.33971	-1.85518	-3.23581	-2.98879	-1.47411	-0.997251	-0.247191	0.0858529	-2.42029	-6.68255	-2.02476	-1.88833	-2.80307	-2.43807	0.706074	0.00262045	0.142313	0.0133365	0.0087843	0.0077813	-88560.5	15	1	0.954492	-88560.5
657	1	0.317656	-3.51088	-1.74191	1.473	-2.95208	-2.84122	-2.59518	-3.95382	-3.91727	-4.28815	-3.23532	-6.83268	-3.31178	-4.238	-4.0642	-6.35479	-3.80016	-4.19996	-4.87599	-3.82481	-2.64323	-1.36756	-1.36799	-1.29	-1.8502	-3.26142	-3.02444	-1.48814	-1.18463	-0.230288	0.063118	-2.83135	-5.91726	-0.219272	-1.77785	-0.282283	-1.34844	-0.0869834	0.00834494	0.128775	0.0132902	0.00730036	0.0228197	-88563	15	1	0.651596	-88563
658	1	0.310569	-3.45129	-1.75805	1.26647	-2.92379	-2.88255	-2.61771	-3.80494	-3.99093	-4.24932	-3.34998	-8.69129	-3.3689	-3.86784	-4.18326	-6.12427	-3.26748	-4.96596	-2.95676	-4.15462	-3.3952	-1.34264	-1.41665	-1.32634	-1.85823	-3.25042	-2.99848	-1.46291	-1.11761	-0.227209	0.124806	-2.56149	-6.59345	-0.231076	-0.653933	-2.68431	-1.86575	-0.59374	0.00337372	0.135481	0.0148482	0.00180583	0.0395064	-88567.1	15	1	0.917352	-88567.1
659	1	0.315812	-3.88507	-1.59222	1.2783	-2.83614	-2.89058	-2.59739	-3.9779	-3.90833	-4.33605	-3.33766	-7.64287	-3.49773	-4.44506	-4.1269	-5.35901	-1.99028	-2.74659	-2.34086	-3.98114	-4.69697	-1.3582	-1.40626	-1.2961	-1.85638	-3.22177	-3.05972	-1.48261	-1.03151	-0.213228	0.0280027	-2.64913	-5.68995	1.20968	-1.13444	-1.81979	-3.84598	-3.65904	0.00623584	0.127241	0.0140719	0.0072194	0.0315898	-88565.2	15	1	0.992309	-88565.2
660	1	0.306427	-3.90655	-2.44204	1.09124	-2.94328	-2.96851	-2.64556	-3.84893	-4.04952	-4.3964	-3.30396	-5.08387	-3.23499	-3.65891	-3.44034	-6.42006	-5.39407	-3.40864	-5.0412	-4.16739	-3.0725	-1.36505	-1.39785	-1.33926	-1.83804	-3.22119	-2.93823	-1.49863	-1.10909	-0.212595	0.014901	-2.45189	-7.21072	-5.10022	-3.02009	-2.43232	-0.614814	-0.893064	0.0102772	0.121801	0.00624979	0.00314678	0.0283991	-88569.3	15	1	0.792189	-88569.3
661	1	0.310132	-3.80825	-1.68975	1.15055	-2.97619	-2.85727	-2.64433	-3.91053	-4.04816	-4.49628	-3.25607	-6.77447	-3.44959	-3.34462	-3.30458	-5.74421	-5.28117	-4.27095	-4.49103	-2.73164	-2.94312	-1.38378	-1.41745	-1.31918	-1.81796	-3.25002	-2.9496	-1.48175	-1.01436	-0.212249	0.0440076	-2.53755	-6.63247	-1.44935	-2.33693	-1.73221	0.293595	-0.558596	8.85e-05	0.112431	0.00623819	0.0065948	0.0102669	-88564.8	47	1	0.942677	-88564.8
662	1	0.309222	-3.76313	-1.65529	1.22307	-2.9727	-2.82456	-2.63764	-3.96704	-4.0384	-4.46992	-3.25558	-6.91093	-3.39688	-3.39878	-3.01181	-5.84707	-4.73502	-4.74471	-4.81667	-2.08047	-2.83059	-1.38558	-1.41693	-1.30505	-1.81497	-3.26567	-2.97471	-1.49704	-1.01026	-0.218925	0.0532901	-2.46744	-6.58252	-1.9134	-1.71378	-1.28181	0.805071	-0.468779	8.99e-05	0.111088	0.00964463	0.00818031	0.0173938	-88568.3	15	1	0.936297	-88568.3
663	1	0.31	-3.88832	-1.80704	1.23471	-2.96269	-2.83881	-2.59387	-3.94517	-4.01596	-4.42959	-3.31272	-6.80324	-3.50358	-3.37118	-3.28543	-6.0133	-6.06952	-5.78327	-6.45555	-2.46552	-1.53744	-1.39314	-1.39979	-1.29473	-1.82289	-3.23945	-3.02003	-1.50441	-0.937854	-0.206148	0.0338897	-2.42745	-6.28733	-2.00065	-1.88477	-1.19613	-0.171257	-0.488318	0.000151107	0.110386	0.00860292	0.00310197	0.0111005	-88575.5	15	1	0.669014	-88575.5
664	1	0.322857	-3.51275	-1.67186	1.35687	-2.86863	-2.93251	-2.68772	-3.87159	-3.93072	-4.14102	-3.2504	-6.87885	-3.28833	-3.46136	-4.9365	-6.42958	-1.50198	-1.881	-0.827262	-4.50671	-6.8229	-1.3846	-1.44601	-1.35005	-1.87021	-3.18442	-2.96993	-1.47783	-0.898453	-0.219708	0.0390489	-2.4134	-6.29915	-2.61971	-1.92467	-1.88153	-3.03016	-2.04389	0.00526439	0.146594	0.00968796	0.00377824	0.0167766	-88565.6	15	1	0.869603	-88565.6
665	1	0.311972	-4.04953	-2.04406	1.45818	-2.93284	-2.83498	-2.62656	-4.00086	-3.94848	-4.36024	-3.19597	-7.21518	-3.47172	-4.36695	-3.09137	-5.92629	-4.79717	-4.07011	-5.35195	-5.99408	-2.95518	-1.35337	-1.39892	-1.30142	-1.83877	-3.32681	-2.98543	-1.48468	-1.13666	-0.201039	0.0746737	-2.93183	-7.43164	0.380619	-3.29915	-3.8321	-3.45124	-3.27973	0.00238956	0.0939191	0.0151976	0.00949364	0.0067071	-88566.1	31	1	0.85217	-88566.1
666	1	0.316058	-4.27059	-2.24063	1.13799	-2.92676	-2.87788	-2.61286	-3.91021	-3.97379	-4.22073	-3.15882	-5.82175	-3.40251	-5.3883	-5.41092	-7.13417	-4.95871	-4.43635	-3.29492	-2.85014	-5.75942	-1.38879	-1.44261	-1.29756	-1.86357	-3.14847	-3.01611	-1.46532	-0.953649	-0.268155	0.126345	-2.88174	-6.50178	-1.90542	-1.06164	-0.61465	-2.81134	-1.99953	0.0019279	0.147035	0.0192758	0.00843366	0.014557	-88562	15	1	0.632565	-88562
667	1	0.304018	-4.15559	-1.84325	1.42058	-2.93327	-2.90702	-2.6284	-3.93768	-4.05271	-4.2122	-3.17021	-7.72287	-3.41405	-6.82091	-3.89146	-5.35139	-4.86283	-1.46908	-4.04271	-6.19678	-2.75748	-1.37095	-1.42394	-1.29212	-1.87949	-3.33353	-2.98295	-1.46308	-0.984878	-0.22645	0.112634	-2.94331	-5.82947	-0.270753	-2.36821	-2.64504	-4.02548	-1.10381	0.006486	0.115686	0.0188419	0.00796585	0.0120966	-88569	15	1	0.839163	-88569
668	1	0.320748	-4.1276	-2.87345	1.32853	-2.93893	-2.87526	-2.6317	-3.93212	-3.91863	-4.23716	-3.2444	-7.15417	-3.83807	-3.21682	-4.40822	-7.96177	-3.72658	-4.49781	-4.91319	-3.1915	-5.0562	-1.39307	-1.40021	-1.29474	-1.86393	-3.19271	-3.02676	-1.48493	-0.923864	-0.24166	0.0781039	-2.81871	-7.3149	-3.09241	-4.56245	-3.41949	-0.950608	-3.23249	0.00549954	0.135605	0.0100314	0.00930452	0.0122338	-88566.8	15	1	0.849268	-88566.8
669	1	0.312124	-3.92071	-2.15721	1.29446	-2.88517	-2.88077	-2.61917	-4.0075	-4.07287	-4.28621	-3.29114	-6.26982	-3.5267	-3.4307	-3.85533	-6.75568	-3.09593	-5.78349	-7.1915	-4.91919	-4.47097	-1.34808	-1.43625	-1.30959	-1.85792	-3.2009	-2.94834	-1.49577	-1.10789	-0.204184	0.105886	-2.61817	-7.28123	-2.23913	-2.07112	-4.85386	-2.69483	-4.57666	0.00828665	0.151073	0.0157253	0.00862806	0.0275383	-88567.6	15	1	0.987848	-88567.6
670	1	0.302044	-3.33774	-2.00222	1.54009	-2.89532	-2.9114	-2.61886	-3.98968	-4.05161	-4.25386	-3.42199	-6.07042	-3.27987	-4.61557	-4.83023	-6.36586	-3.30754	-6.22053	-4.74639	-3.22578	-3.70196	-1.34611	-1.38504	-1.32806	-1.82221	-3.22399	-2.98257	-1.50478	-1.00086	-0.244495	0.0450013	-2.67696	-7.39322	-1.91318	-2.18009	-3.92809	-2.41976	-3.58068	0.0117721	0.125234	0.0214651	0.00170093	0.0206263	-88574.2	15	1	0.400229	-88574.2
671	1	0.317676	-3.6828	-2.11304	1.24852	-2.76278	-2.87001	-2.63542	-3.9369	-3.93795	-4.25244	-3.17075	-5.87491	-3.4615	-2.88823	-3.44775	-8.582	-2.34589	-3.53382	-2.64907	-0.862482	-2.80182	-1.31722	-1.39165	-1.30851	-1.89712	-3.24779	-2.93172	-1.46942	-1.24802	-0.197679	0.0632547	-2.45385	-7.73365	-1.76479	-1.72743	-1.02794	-3.59456	-2.87245	0.00661568	0.136787	0.00107847	0.00561427	0.0196972	-88577.6	15	1	0.983922	-88577.6
672	1	0.30977	-4.29662	-2.35114	1.22856	-3.03147	-2.95735	-2.65404	-3.8624	-4.00666	-4.25411	-3.21456	-7.18191	-3.15958	-3.11695	-3.57107	-4.99401	-4.80937	-3.8324	-4.89261	-7.17488	-4.87357	-1.41261	-1.44923	-1.31841	-1.86024	-3.22293	-3.04854	-1.49504	-0.940727	-0.171881	0.0369004	-2.46973	-5.73252	-2.52832	-1.74149	-3.05761	-0.0976351	-1.24736	0.0144731	0.140944	0.00532792	0.00484423	0.00715973	-88569.4	31	1	0.982887	-88569.4
673	1	0.318867	-3.87607	-1.88222	1.50603	-2.82544	-2.8817	-2.61782	-3.94079	-3.94463	-4.19867	-3.305	-6.21273	-3.61664	-4.29919	-4.77268	-8.6909	-4.33518	-5.54357	-3.92907	-1.69952	-3.39044	-1.36838	-1.41886	-1.31674	-1.85671	-3.26141	-2.93116	-1.47126	-0.897084	-0.23828	0.0644072	-2.50204	-6.86209	-1.0786	-2.1493	0.15494	-4.53403	-3.24159	0.0179912	0.126059	0.015447	0.0123427	0.0353924	-88569.6	15	1	0.875509	-88569.6
674	1	0.311878	-3.70249	-1.96589	1.09987	-2.97958	-2.90546	-2.64025	-3.95307	-4.01438	-4.26591	-3.16863	-6.42377	-3.2713	-3.35151	-3.50484	-4.30815	-4.31074	-3.10963	-4.67885	-6.28573	-4.77485	-1.34849	-1.38911	-1.31358	-1.83481	-3.21803	-3.08477	-1.47914	-1.17229	-0.20709	0.0534826	-2.5531	-5.80089	-3.62318	-2.65294	-4.14139	-0.822665	-1.91154	0.00529088	0.128161	0.00897492	0.00335298	0.00166892	-88564.2	15	1	0.971953	-88564.2
675	1	0.312641	-3.72481	-2.71944	1.37013	-2.96272	-2.87532	-2.60808	-3.94027	-4.00056	-4.23194	-3.13945	-5.92465	-3.20673	-3.15899	-3.28296	-7.13158	-2.80692	-2.37017	-4.30059	-3.5049	-2.92023	-1.37615	-1.4034	-1.31842	-1.85659	-3.24054	-2.99378	-1.48539	-1.04851	-0.213234	0.0553212	-2.72368	-7.25657	-0.529113	-2.48574	-2.58359	-2.76574	-3.54194	0.0198986	0.104388	0.00516959	0.001876	0.00145427	-88557.4	15	1	0.994101	-88557.4
676	1	0.318898	-4.02405	-1.39256	1.24351	-2.85775	-2.97518	-2.64414	-3.89636	-3.95797	-4.14065	-3.22125	-6.50453	-3.53002	-4.77265	-3.8686	-6.65054	-4.58042	-4.31156	-2.82878	-3.3804	-4.70207	-1.35676	-1.44853	-1.33685	-1.84092	-3.25422	-2.99159	-1.4852	-1.08882	-0.241178	0.054185	-2.41154	-5.84876	-2.69976	-1.18825	-1.07806	-1.35333	-1.86238	0.0162969	0.146891	0.0198932	0.00781199	0.0303218	-88556.3	31	1	0.917088	-88556.3
677	1	0.32211	-4.04662	-1.8279	1.15487	-2.85411	-2.96615	-2.68342	-3.82133	-3.97895	-4.10171	-3.16141	-6.64648	-3.49272	-4.17927	-4.88872	-7.46951	-5.12781	-4.61455	-2.84954	-4.06751	-4.90561	-1.3726	-1.42498	-1.32921	-1.84249	-3.2693	-2.96664	-1.49663	-0.933504	-0.23693	0.0400853	-2.48812	-5.82689	-2.20794	-2.69858	-1.79821	-1.86977	-1.62727	0.024257	0.150693	0.0177248	0.00676914	0.00649556	-88559	31	1	0.931068	-88559
678	1	0.307767	-4.45362	-1.86161	1.2915	-2.92845	-2.86692	-2.57018	-4.04916	-4.00769	-4.35735	-3.3556	-6.03341	-3.27714	-3.30568	-3.51218	-5.35329	-3.37604	-5.01538	-6.18901	-3.6807	-3.19077	-1.37911	-1.4024	-1.31785	-1.86746	-3.21625	-3.03139	-1.48396	-0.998203	-0.217273	0.0160389	-2.44272	-6.56591	-1.53782	-0.156466	-1.25811	-1.12318	-2.39847	0.00291024	0.117957	0.00756942	0.00391675	0.0389689	-88560.5	15	1	0.931701	-88560.5
679	1	0.320656	-3.7421	-1.68738	0.956336	-2.85477	-2.88728	-2.67734	-3.90013	-4.01216	-4.23227	-3.31937	-5.97568	-3.96006	-3.81644	-3.27474	-6.33896	-5.38358	-4.98477	-4.49691	-4.71055	-3.34874	-1.32055	-1.40421	-1.32844	-1.83139	-3.30215	-2.97664	-1.50463	-1.19312	-0.211957	0.0597494	-2.62474	-5.82321	-1.49778	-1.70797	-1.49404	-1.2883	-2.20485	0.00713125	0.130696	0.0171868	0.0104892	0.034102	-88559.2	15	1	0.756262	-88559.2
680	1	0.317618	-4.30265	-2.09364	1.37463	-2.88646	-2.95053	-2.62449	-3.94614	-3.95202	-4.33246	-3.23194	-6.72912	-3.27973	-4.50314	-3.92565	-5.20963	-3.37991	-3.18476	-3.80959	-3.70175	-4.08058	-1.37822	-1.39914	-1.31808	-1.83782	-3.20365	-3.03862	-1.4902	-0.986231	-0.19784	0.0416519	-2.62627	-7.47742	-1.47879	-1.77638	-2.49787	-1.86704	-2.55744	0.0213391	0.126654	0.0165338	0.00369876	0.0164709	-88554.2	15	1	0.984078	-88554.2
681	1	0.316332	-4.31479	-1.68762	1.26545	-2.93457	-2.9561	-2.59287	-3.94508	-3.9837	-4.38934	-3.31654	-6.84278	-3.4039	-6.70565	-3.24008	-5.754	-5.92307	-2.08537	-4.31958	-3.36589	-4.15667	-1.38142	-1.4495	-1.3236	-1.8469	-3.19851	-3.0208	-1.49189	-1.02545	-0.206859	0.0379833	-2.47167	-6.97687	-0.03729	-3.68742	-3.10747	-3.50832	-0.524236	0.0166239	0.111849	0.0252395	0.00815295	0.0295775	-88561	15	1	0.842619	-88561
682	1	0.313217	-4.53113	-2.17764	1.30419	-2.87472	-2.88456	-2.64851	-3.93946	-3.97062	-4.15521	-3.18606	-6.04131	-3.46364	-6.19383	-4.13069	-6.96017	-2.76176	-6.46798	-4.48543	-6.31186	-4.57565	-1.33326	-1.40126	-1.33096	-1.8476	-3.27416	-2.97738	-1.48336	-1.18348	-0.223585	0.0736793	-2.60505	-6.06827	-3.7866	-0.323583	-0.801145	-0.330378	-3.52909	0.00895953	0.138213	0.0234958	0.00691805	0.0135618	-88558.4	31	1	0.975552	-88558.4
683	1	0.316008	-4.42326	-1.98535	1.21238	-2.88117	-2.89535	-2.64758	-3.81949	-4.01203	-4.12868	-3.24798	-6.41922	-3.59661	-6.80095	-3.82979	-6.78241	-3.40684	-6.26596	-3.64641	-6.63834	-5.35896	-1.34488	-1.40327	-1.30758	-1.86003	-3.28957	-2.96536	-1.48627	-1.10662	-0.219654	0.0766314	-2.5754	-6.38872	-2.77373	-0.808243	-1.0436	-0.48215	-4.95514	0.00352739	0.145539	0.0226521	0.0114196	0.0135317	-88564.7	15	1	0.792447	-88564.7
684	1	0.312884	-4.16034	-1.81534	1.13393	-2.89125	-2.85521	-2.67442	-3.85431	-4.07152	-4.14946	-3.26817	-6.26381	-3.52209	-5.98512	-4.32414	-6.78343	-3.59394	-6.53176	-2.84451	-6.28394	-5.93016	-1.35806	-1.40394	-1.31546	-1.85763	-3.28758	-2.93954	-1.48514	-1.07278	-0.222903	0.0966233	-2.55171	-6.87905	-2.79767	-1.61061	-0.400949	-0.71244	-4.25328	0.0029002	0.139222	0.0207737	0.00844283	0.0252778	-88565.8	15	1	0.774758	-88565.8
685	1	0.308281	-3.90086	-1.85929	1.56935	-2.83432	-2.83619	-2.66547	-3.90507	-3.89488	-4.19704	-3.29365	-6.62626	-3.49346	-6.23687	-3.58778	-6.8943	-3.81676	-2.3683	-4.14832	-2.87719	-2.23348	-1.32947	-1.38242	-1.33942	-1.83254	-3.29564	-3.01979	-1.47375	-1.13087	-0.228912	0.0183769	-2.61189	-6.57193	-1.13956	-0.867473	-0.646865	-1.99442	-2.28081	0.00122483	0.112574	0.0226844	0.0035037	0.0281973	-88565.8	31	1	0.673507	-88565.8
686	1	0.316831	-3.69981	-1.77301	1.10432	-2.79593	-2.86709	-2.58478	-3.90333	-3.92782	-4.2224	-3.25437	-6.25014	-3.63743	-4.48105	-2.87013	-6.45274	-2.79009	-2.59947	-2.66065	-3.50542	-2.88118	-1.33021	-1.40724	-1.32036	-1.8312	-3.29421	-3.0174	-1.48135	-1.16621	-0.181599	0.0197487	-2.41924	-6.95701	-2.10107	-1.38026	0.407936	0.214773	-1.63391	0.000359947	0.0967321	0.0198253	0.00740743	0.0232947	-88563.6	15	1	0.836625	-88563.6
687	1	0.313723	-3.61534	-1.80362	1.30372	-2.83313	-2.8495	-2.57723	-3.90539	-3.92868	-4.21202	-3.25661	-6.52151	-3.53623	-4.18451	-2.92467	-6.69297	-2.31368	-1.7036	-4.23461	-3.47688	-2.09731	-1.32387	-1.37815	-1.32814	-1.84409	-3.29086	-3.00964	-1.47139	-1.20634	-0.199243	-0.0011909	-2.51012	-6.1149	-2.32746	-0.91689	1.31252	0.664867	-1.08927	0.00046557	0.0890877	0.0155474	0.00866098	0.0211729	-88565.2	15	1	0.949194	-88565.2
688	1	0.309999	-3.75232	-1.82267	0.996551	-2.92024	-2.81421	-2.67275	-3.95961	-4.09299	-4.39861	-3.27561	-5.57109	-3.38323	-3.06274	-2.59093	-4.94419	-5.47695	-4.43348	-4.33253	-3.10097	-5.07115	-1.34494	-1.39316	-1.34069	-1.86654	-3.17142	-3.04431	-1.50338	-1.20108	-0.246773	0.0841201	-2.40136	-6.25503	-1.98733	-2.54173	-3.5684	-3.89798	-0.679598	5.11e-05	0.0798799	0.00587994	0.00658856	0.00936228	-88574.9	15	1	0.766123	-88574.9
689	1	0.309999	-3.75232	-1.82267	0.996551	-2.92024	-2.81421	-2.67275	-3.95961	-4.09299	-4.39861	-3.27561	-5.57109	-3.38323	-3.06274	-2.59093	-4.94419	-5.47695	-4.43348	-4.33253	-3.10097	-5.07115	-1.34494	-1.39316	-1.34069	-1.86654	-3.17142	-3.04431	-1.50338	-1.20108	-0.246773	0.0841201	-2.40136	-6.25503	-1.98733	-2.54173	-3.5684	-3.89798	-0.679598	5.11e-05	0.0798799	0.00587994	0.00658856	0.00936228	-88574.9	15	1	0.0647978	-88574.9
690	1	0.305207	-3.89332	-2.26652	0.987087	-2.89995	-2.8008	-2.69493	-3.89008	-4.09073	-4.4184	-3.21394	-6.55843	-3.56592	-3.15043	-2.8644	-5.41785	-3.55875	-4.95628	-5.07191	-2.95378	-4.13716	-1.35395	-1.38943	-1.34836	-1.87383	-3.15183	-3.02049	-1.48949	-1.2431	-0.255502	0.0297663	-2.38813	-5.44674	-2.75572	-1.2603	-1.39204	-2.87626	-1.49726	2.43e-05	0.089443	0.00400723	0.0103489	0.00833319	-88574.3	15	1	0.150776	-88574.3
691	1	0.304333	-4.09654	-2.30491	0.954379	-2.9327	-2.83517	-2.69218	-3.82299	-4.07995	-4.44999	-3.20375	-6.26879	-3.55599	-3.3492	-2.92038	-5.7225	-4.38877	-3.94018	-5.57684	-2.90398	-4.27766	-1.34293	-1.38582	-1.36278	-1.86747	-3.13985	-3.00054	-1.49286	-1.19073	-0.255786	0.0559751	-2.50652	-5.74502	-2.23581	-0.352677	-2.5484	-2.94386	-0.964012	2.16e-05	0.0862173	0.00473934	0.0096572	0.00951899	-88578.8	15	1	0.102538	-88578.8
692	1	0.319717	-3.54165	-1.93033	1.20339	-2.90148	-2.8688	-2.58643	-3.94427	-3.93481	-4.30297	-3.11082	-6.29779	-3.38835	-3.64049	-3.02159	-5.9816	-2.83138	-3.64132	-2.27733	-5.00827	-3.87738	-1.33587	-1.38873	-1.31871	-1.82626	-3.24577	-2.96222	-1.46423	-1.18278	-0.211872	0.00517251	-2.27193	-6.13647	-2.33148	-3.35443	-2.81914	-2.94374	-2.78217	0.000100297	0.107692	0.0166649	0.00950319	0.00551122	-88563.1	15	1	0.793207	-88563.1
693	1	0.315745	-3.70536	-1.53432	1.1547	-2.93179	-2.96586	-2.55223	-3.92626	-3.95249	-4.41023	-3.13366	-6.706	-3.48106	-3.25236	-4.63922	-5.4825	-3.18911	-3.42893	-2.63798	-4.03937	-4.36907	-1.38532	-1.47122	-1.31466	-1.8744	-3.2453	-2.97215	-1.47424	-0.970904	-0.234192	0.0628922	-2.58562	-5.76361	-1.9397	-1.75792	-0.989863	0.039653	-0.971939	0.0018071	0.13184	0.0110636	0.0053954	0.02266	-88563.3	63	1	0.765463	-88563.3
694	1	0.314269	-4.35729	-2.20953	1.09924	-2.9146	-2.85264	-2.65941	-3.93707	-3.95744	-4.28959	-3.27989	-5.70002	-3.24781	-3.30124	-4.40365	-6.27535	-5.35005	-4.76308	-6.45855	-4.25346	-4.34042	-1.36523	-1.38667	-1.3054	-1.82235	-3.207	-2.99153	-1.48893	-0.946266	-0.212972	0.0919234	-2.6122	-6.60197	-0.733264	-3.41011	-2.69772	-1.83832	-3.50857	0.0157605	0.134968	0.00374517	0.00459297	0.0174095	-88561.6	15	1	0.886408	-88561.6
695	1	0.3172	-4.00609	-1.38193	1.29933	-2.87079	-2.88688	-2.61346	-3.97215	-3.92523	-4.27782	-3.24987	-6.34074	-3.53998	-3.42928	-3.84436	-5.3925	-3.74373	-7.46059	-2.83384	-5.84504	-2.61528	-1.35631	-1.44278	-1.32677	-1.88555	-3.18216	-3.05055	-1.49557	-1.107	-0.232434	0.0535177	-2.68501	-6.26751	-1.87723	-0.560088	0.17707	-0.172296	-0.37487	0.00187735	0.118475	0.0142258	0.00524148	0.0267601	-88567.3	15	1	0.783691	-88567.3
696	1	0.31957	-4.19113	-2.01592	1.16926	-2.92187	-2.94076	-2.64399	-3.88065	-4.03983	-4.29883	-3.13542	-6.3626	-3.20999	-3.83416	-3.67087	-7.98171	-4.40363	-0.778147	-4.23037	-3.37562	-5.46871	-1.35291	-1.41482	-1.34679	-1.84731	-3.28332	-2.94512	-1.49041	-1.16189	-0.25105	0.0201957	-2.4702	-6.21819	-1.58115	-2.75648	-2.94212	-2.5949	-1.74198	0.00817638	0.133189	0.0129746	0.00679922	0.00368936	-88561.9	47	1	0.977957	-88561.9
697	1	0.320805	-4.49958	-1.78618	1.18672	-2.90236	-2.90939	-2.62746	-3.85042	-4.00322	-4.3558	-3.19468	-6.52307	-3.60002	-3.76554	-3.60359	-8.07537	-1.83807	-2.15655	-4.66664	-2.67452	-3.56202	-1.37009	-1.41834	-1.32316	-1.83776	-3.25782	-3.0245	-1.49379	-1.05719	-0.232788	0.0587339	-2.39354	-6.20705	-0.886349	-1.01842	-0.0784943	-2.26618	-1.0335	0.0131799	0.130844	0.0238454	0.00580622	0.0151997	-88563.7	31	1	0.765535	-88563.7
698	1	0.307525	-3.2362	-1.3	1.69039	-2.92876	-2.91502	-2.6218	-4.02267	-3.99351	-4.10887	-3.21866	-7.33927	-3.46174	-2.98542	-5.12847	-5.28199	-3.29554	-6.44327	-3.61513	-6.96629	-4.59576	-1.34336	-1.40064	-1.3025	-1.87709	-3.2214	-2.98321	-1.47186	-1.10635	-0.232619	0.0912249	-2.90803	-6.6579	-3.09598	-2.08533	-3.02736	1.58304	-1.11296	0.00996895	0.134052	0.00566179	0.00300114	0.00924481	-88573.6	15	1	0.990768	-88573.6
699	1	0.323136	-3.90663	-1.85157	1.1494	-2.82395	-2.90056	-2.62766	-3.8455	-3.96067	-4.18523	-3.17904	-5.3643	-3.32309	-3.20695	-5.22719	-7.11786	-4.76501	-3.25846	-2.27429	-3.18384	-3.43642	-1.36706	-1.41912	-1.3365	-1.8444	-3.32258	-3.05159	-1.49642	-0.985168	-0.220706	0.0379389	-2.50092	-6.04223	-1.68501	-3.60169	-0.205454	-1.55656	-1.29332	0.0191991	0.161218	0.00238726	0.00541137	0.00984513	-88564.2	15	1	0.979421	-88564.2
700	1	0.307799	-3.63945	-2.21434	1.28038	-2.92652	-2.97913	-2.61479	-3.95374	-3.96656	-4.25456	-3.21721	-6.83057	-3.22584	-3.23715	-3.59002	-6.1643	-1.98437	-4.94622	-4.35416	-2.9494	-4.43195	-1.36036	-1.43038	-1.31454	-1.86206	-3.19243	-2.95273	-1.46709	-1.00509	-0.233505	0.0832196	-2.67904	-6.09986	-1.29386	-1.56015	-3.50643	-3.3241	-2.67762	0.010553	0.123083	0.00220594	0.00122857	0.00524376	-88558.3	15	1	0.949558	-88558.3
701	1	0.322631	-3.49146	-1.46295	1.04482	-2.91976	-2.8222	-2.62726	-4.00239	-3.97254	-4.32494	-3.29075	-5.63755	-3.32661	-3.38	-3.84929	-5.31475	-3.83228	-2.47432	-2.938	-4.17961	-3.19944	-1.38069	-1.41502	-1.34357	-1.84522	-3.2864	-3.02226	-1.49435	-0.904665	-0.19238	0.0114628	-2.47185	-6.10583	-1.68409	-1.99908	0.112057	-0.209029	-1.10573	0.00612785	0.134717	0.0100603	0.00571237	0.00903731	-88557.1	31	1	0.958723	-88557.1
702	1	0.32	-3.50257	-1.54403	1.05607	-2.90987	-2.80268	-2.62826	-3.96111	-3.94764	-4.24919	-3.25927	-5.6377	-3.20278	-3.4921	-3.86476	-5.29435	-4.90894	-1.71473	-2.20936	-3.48372	-2.90028	-1.37422	-1.42357	-1.33726	-1.82742	-3.24879	-3.00707	-1.49552	-0.937018	-0.200393	-0.00679004	-2.39467	-5.53268	-1.707	-2.2155	-1.08358	-0.0452817	-2.3066	0.0088156	0.129112	0.00531102	0.00939755	0.00945582	-88560.3	15	1	0.647163	-88560.3
703	1	0.317741	-3.74719	-1.88432	1.05876	-2.92961	-2.97273	-2.62567	-3.94415	-4.03453	-4.20559	-3.24693	-6.25318	-3.32566	-3.00872	-3.77343	-5.48874	-3.09492	-2.24391	-3.71008	-4.80829	-5.00662	-1.39742	-1.43975	-1.34477	-1.86461	-3.25441	-3.02796	-1.47971	-0.972071	-0.233001	0.0163526	-2.35613	-6.41794	-2.06976	-2.30747	-1.43503	-2.62087	-0.287283	0.0125982	0.128903	0.00588784	0.000627061	0.0340457	-88554.1	15	1	0.989686	-88554.1
704	1	0.317675	-3.50708	-1.54473	1.14212	-2.87748	-3.04014	-2.67917	-3.93616	-3.93624	-4.19136	-3.20983	-5.54558	-3.01783	-2.98519	-3.90813	-5.78971	-3.3598	-2.91546	-4.06875	-4.14202	-2.87375	-1.35694	-1.43388	-1.32622	-1.86183	-3.23853	-3.02508	-1.49295	-1.00572	-0.217868	0.0519638	-2.45495	-5.7821	-0.170611	0.210122	-1.03406	-1.56744	0.130121	0.0195374	0.137365	0.0014848	0.000523248	0.0065161	-88559.1	15	1	0.998025	-88559.1
705	1	0.309663	-4.53012	-1.78744	1.17973	-2.92747	-2.87223	-2.62275	-3.89456	-4.01861	-4.30014	-3.13099	-7.39181	-3.11415	-5.18283	-3.79522	-5.94206	-4.46348	-5.18436	-3.72324	-3.59505	-4.9346	-1.35831	-1.39087	-1.3416	-1.87528	-3.26505	-2.98713	-1.47392	-1.09198	-0.252366	-0.00405881	-2.29071	-6.30881	-2.63122	-2.7147	-1.6161	-0.80153	-2.23006	0.0262764	0.124949	0.0205294	0.000440159	0.0177314	-88559	15	1	0.863741	-88559
706	1	0.315627	-3.80979	-2.16277	1.5789	-2.89275	-2.89589	-2.65607	-3.91097	-3.99855	-4.35085	-3.37042	-8.39281	-3.25211	-3.49247	-3.71405	-7.8717	-3.85968	-4.97273	-2.0939	-4.13996	-4.79291	-1.38086	-1.45424	-1.34386	-1.84038	-3.22731	-3.0339	-1.51325	-0.871355	-0.20757	0.0606656	-2.46902	-7.16382	-2.30151	-0.0552264	-3.0147	-2.87177	-1.2289	0.000253345	0.133574	0.0142702	0.0125564	0.0182833	-88572.8	15	1	0.553208	-88572.8
707	1	0.319275	-4.14853	-1.9039	1.04929	-2.97584	-2.88066	-2.56781	-3.91955	-3.95293	-4.18862	-3.21929	-5.58575	-2.94485	-3.00435	-4.39678	-5.68604	-3.88937	-3.06616	-5.70269	-3.98916	-3.40655	-1.38701	-1.40817	-1.30937	-1.86387	-3.24559	-2.96994	-1.47583	-0.945944	-0.223076	0.0765134	-2.62763	-5.92995	-0.742696	-3.97444	-1.37145	-2.31783	-4.08452	0.0297437	0.122461	0.00116031	0.000469699	0.010656	-88568.2	15	1	0.931113	-88568.2
708	1	0.317249	-3.47893	-1.90608	1.03128	-2.88501	-2.91587	-2.69278	-3.95073	-4.02317	-4.16206	-3.11057	-6.40342	-3.52073	-2.94374	-4.47153	-5.72806	-3.79067	-4.14484	-2.22095	-2.92622	-4.07262	-1.3881	-1.46178	-1.3183	-1.84071	-3.23763	-2.9918	-1.48817	-0.926406	-0.22958	0.0941509	-2.71015	-5.91993	-2.29598	-0.0808237	-2.69982	-2.03291	0.0991881	0.00075882	0.137532	0.000169834	0.0101174	0.0101598	-88565.3	15	1	0.976904	-88565.3
709	1	0.311398	-4.20354	-1.90416	1.25287	-2.93141	-2.83063	-2.55824	-3.94649	-3.93169	-4.27155	-3.50066	-6.18891	-3.09804	-2.86748	-4.42155	-6.04577	-4.47487	-4.17916	-6.60863	-5.92399	-4.56243	-1.37197	-1.40939	-1.31266	-1.84298	-3.23968	-2.99779	-1.48663	-0.967511	-0.21308	0.0452864	-2.56739	-6.65133	-1.77814	-3.95616	-0.194355	-1.55888	-3.75773	0.00230913	0.120296	0.00349491	0.00114902	0.0570118	-88567.1	47	1	0.833496	-88567.1
710	1	0.315455	-4.55138	-1.94443	1.24067	-2.92411	-2.84894	-2.65307	-3.91155	-4.03144	-4.25908	-3.22636	-6.401	-3.28929	-3.24357	-4.42667	-7.47331	-5.29224	-3.98953	-6.25437	-4.12637	-5.69907	-1.38193	-1.42482	-1.31122	-1.85911	-3.27172	-2.95793	-1.49282	-1.01031	-0.220501	0.0811208	-2.57653	-7.19731	-3.94669	-0.780145	-2.4326	-2.80131	-0.961597	0.00181439	0.151533	0.00615985	0.00096592	0.0210624	-88559.9	15	1	0.984632	-88559.9
711	1	0.31454	-4.32701	-2.38492	1.3828	-2.84601	-2.8543	-2.59626	-4.00473	-3.95673	-4.23781	-3.12333	-6.61374	-3.16248	-3.90701	-4.21453	-7.0266	-5.1708	-4.97228	-4.17057	-4.2443	-3.38265	-1.38126	-1.43821	-1.32636	-1.8709	-3.27856	-2.9539	-1.46364	-0.887312	-0.263892	0.0415988	-2.48721	-7.15047	-2.9555	-2.61483	-2.61851	-2.9388	-1.88395	0.00755475	0.121007	0.0135412	0.000811882	0.0039857	-88560.4	31	1	0.745516	-88560.4
712	1	0.31589	-4.29803	-2.25339	1.10787	-2.9177	-2.84012	-2.56754	-3.80872	-3.94129	-4.28146	-3.18647	-6.86183	-3.23555	-2.97953	-4.62434	-5.52001	-5.92114	-4.14338	-4.19457	-4.60516	-3.93149	-1.38226	-1.42084	-1.31284	-1.84118	-3.33438	-2.93264	-1.46245	-1.0005	-0.191579	0.0207782	-2.35252	-6.18959	-3.57961	-3.69443	-4.13509	-3.24351	-0.556235	0.00751382	0.145921	0.00332943	0.000123764	0.0133997	-88570.2	15	1	0.496144	-88570.2
713	1	0.316098	-3.84361	-2.04009	1.27762	-2.88458	-2.86245	-2.64937	-4.02559	-4.03457	-4.2187	-3.12902	-6.54736	-3.35859	-3.388	-4.58266	-5.43284	-2.88147	-3.53739	-4.72885	-4.99234	-3.03752	-1.39996	-1.4485	-1.31833	-1.83606	-3.22608	-2.98386	-1.46446	-0.864365	-0.204431	0.0139052	-2.54565	-5.86071	-2.68783	-2.28738	-3.58691	-0.990017	-1.07414	0.00488915	0.14486	0.00981083	9.11e-05	0.0170078	-88561.6	15	1	0.915776	-88561.6
714	1	0.311361	-3.9062	-2.31751	1.11285	-2.92831	-2.93878	-2.62626	-3.85421	-3.94155	-4.26593	-3.1703	-6.47553	-3.83441	-2.99791	-3.26381	-5.85204	-4.79162	-3.85341	-3.08214	-2.7554	-3.6348	-1.35915	-1.39849	-1.32337	-1.86916	-3.21887	-3.05788	-1.5043	-1.14091	-0.239315	0.0454135	-2.33755	-6.95798	-1.7732	-0.447271	-1.12276	-3.04313	-3.14856	0.0296389	0.124566	0.001987	0.00596423	0.00210356	-88562.2	15	1	0.936298	-88562.2
715	1	0.309466	-4.03468	-2.17285	1.05043	-2.91618	-2.93615	-2.61497	-3.91119	-3.9362	-4.26153	-3.2109	-6.68714	-3.65233	-2.88192	-3.61334	-6.20991	-4.22678	-3.09011	-4.60832	-3.9522	-3.94134	-1.36025	-1.39941	-1.3278	-1.85611	-3.22116	-3.05925	-1.50339	-1.11829	-0.248402	0.0284778	-2.4438	-6.85609	-1.21656	-0.337309	-1.29009	-3.39799	-2.85352	0.0166136	0.119964	0.00216297	0.0123666	0.00200271	-88556.6	15	1	0.488239	-88556.6
716	1	0.31485	-3.79938	-2.07943	1.05446	-2.90598	-2.8941	-2.62597	-3.98022	-3.91246	-4.26592	-3.15981	-5.70575	-3.3512	-2.81283	-4.2763	-5.28633	-3.78206	-4.97527	-4.56215	-3.38397	-2.57121	-1.36292	-1.4256	-1.33395	-1.83243	-3.28456	-2.95302	-1.48835	-1.02521	-0.228697	0.051664	-2.44299	-6.59853	-2.76944	-1.94956	-1.92469	-1.42524	-2.53721	0.013383	0.138952	0.00318563	0.00397242	0.00564065	-88551.9	15	1	0.986915	-88551.9
717	1	0.317506	-3.77633	-2.0369	1.15217	-2.98005	-2.89794	-2.61734	-3.8219	-3.99109	-4.11405	-3.22671	-5.80192	-3.09501	-3.42494	-3.69845	-6.36471	-5.02346	-2.13961	-4.8382	-3.07666	-4.61258	-1.39852	-1.42936	-1.328	-1.84735	-3.22493	-2.95884	-1.49654	-0.960454	-0.220068	0.00149422	-2.47784	-6.85506	-1.71678	-3.85967	-0.962059	-2.01498	-2.01839	0.00527328	0.120955	0.00780883	0.000731652	0.00439855	-88558.5	15	1	0.826781	-88558.5
718	1	0.318223	-3.46395	-1.91684	1.23697	-2.88827	-2.81072	-2.66025	-3.92916	-3.94805	-4.21578	-3.1191	-5.82076	-3.3985	-3.36681	-3.25247	-5.68687	-5.11246	-4.58759	-4.62623	-3.27091	-6.0273	-1.38203	-1.43364	-1.34576	-1.81833	-3.2631	-2.99018	-1.47909	-0.943821	-0.229148	-0.0026158	-2.2856	-6.10695	-1.16132	-1.61326	-1.81691	-0.687874	-2.60861	0.00953068	0.112819	0.00720725	0.00749893	0.00344365	-88559.3	15	1	0.709112	-88559.3
719	1	0.315451	-4.35078	-2.02555	1.18784	-2.90394	-2.92346	-2.5781	-3.99313	-3.95625	-4.21315	-3.14043	-6.20958	-3.2669	-3.35415	-3.6853	-5.6808	-3.8581	-3.52605	-5.26897	-3.43695	-3.43284	-1.37411	-1.441	-1.32953	-1.80244	-3.25175	-2.99597	-1.47316	-0.92105	-0.220896	0.00405928	-2.48836	-7.01152	-1.964	-2.88695	-0.821637	0.386561	-0.897577	0.00515391	0.121915	0.0114556	0.00180168	0.00130566	-88560.8	31	1	0.86546	-88560.8
720	1	0.312569	-4.03097	-1.66144	1.1784	-2.90324	-2.94107	-2.62015	-3.87194	-4.02168	-4.30339	-3.19197	-5.97186	-3.20951	-3.25685	-5.60943	-6.35424	-4.62332	-4.63577	-4.3519	-6.1191	-6.28592	-1.37343	-1.40463	-1.31793	-1.91288	-3.20422	-3.02077	-1.48915	-1.07854	-0.246846	0.0555686	-2.41655	-6.61245	-2.4799	-0.195489	-2.12824	-2.96094	-3.90209	0.0156532	0.154688	0.00461151	0.00401184	0.00614856	-88563.8	15	1	0.937271	-88563.8
721	1	0.314299	-3.79121	-1.5169	1.19737	-2.8965	-2.87154	-2.64335	-3.93797	-3.97566	-4.26905	-3.24601	-6.25465	-3.28497	-3.5705	-5.45995	-6.34426	-4.03547	-4.93925	-2.81329	-7.08301	-6.04213	-1.35141	-1.43297	-1.30821	-1.91002	-3.21521	-2.99667	-1.4829	-1.03819	-0.258722	0.0810455	-2.59813	-6.15659	-2.08631	-0.417807	0.0966189	-3.53382	-2.59594	0.0124922	0.146496	0.0133926	0.00596672	0.00540029	-88566.3	31	1	0.891704	-88566.3
722	1	0.316706	-3.85878	-2.61508	1.19388	-2.94566	-2.86153	-2.62191	-3.91713	-4.00413	-4.25401	-3.20694	-6.49859	-3.68268	-3.63023	-3.38023	-6.08505	-3.71828	-4.36782	-3.90391	-0.412003	-1.6717	-1.38937	-1.42326	-1.34213	-1.79612	-3.23541	-2.98055	-1.46916	-1.02964	-0.203793	-0.0156339	-2.39669	-6.2391	-1.99533	-3.27536	-4.88373	-0.269651	-3.08832	0.00247035	0.113412	0.0102295	0.010952	0.00713701	-88564.3	15	1	1	-88564.3
723	1	0.312117	-3.05447	-1.63364	1.44596	-2.86899	-2.92773	-2.62147	-3.98697	-3.96084	-4.20344	-3.14558	-6.26345	-3.20366	-3.18322	-6.90965	-6.29533	-2.91343	-3.50386	-2.35791	-5.01184	-2.43003	-1.36359	-1.41065	-1.3221	-1.88634	-3.27709	-3.03454	-1.49121	-1.08598	-0.244161	0.0805761	-2.58911	-7.24105	-1.48769	-1.47946	0.287918	-3.28205	-2.9417	0.0204768	0.147731	0.008099	0.00367825	0.00929761	-88562.9	15	1	0.625922	-88562.9
724	1	0.306706	-4.83607	-2.0788	1.51068	-2.90249	-2.91623	-2.62523	-3.88152	-4.04279	-4.38547	-3.31383	-8.60525	-3.03957	-4.61963	-7.00066	-6.6207	-3.79249	-4.39988	-3.72663	-2.44348	-5.07605	-1.35005	-1.41259	-1.30416	-1.83194	-3.18198	-2.95192	-1.46607	-1.01487	-0.223734	0.0864332	-2.70664	-6.1833	-1.49117	0.243937	-4.37671	-3.61426	-0.52906	0.0166788	0.14441	0.0197592	0.000350636	0.045576	-88572	15	1	0.903516	-88572
725	1	0.31859	-3.94635	-1.31381	1.13549	-2.89664	-2.87411	-2.58379	-3.99694	-3.92817	-4.403	-3.14228	-5.77317	-3.38774	-4.97519	-4.02839	-6.60724	-4.9016	-4.05017	-3.39288	-7.57722	-4.82569	-1.38212	-1.41564	-1.31377	-1.85933	-3.25575	-3.02356	-1.49613	-1.01822	-0.214435	0.0854304	-2.80635	-6.22053	-2.20675	-2.01498	0.522564	-1.17417	-1.26811	0.00783941	0.143805	0.0210506	0.0115685	0.00402966	-88565.5	15	1	0.962681	-88565.5
726	1	0.318478	-4.34528	-1.36398	1.11491	-2.89728	-2.93031	-2.60691	-3.95371	-3.95763	-4.32542	-3.16136	-5.72559	-3.60606	-4.89003	-4.0352	-6.8212	-4.65523	-4.46035	-3.6516	-6.0071	-5.16334	-1.34851	-1.4241	-1.31732	-1.86705	-3.28352	-3.01607	-1.48191	-0.971259	-0.240806	0.109285	-2.70315	-4.97479	-2.42106	-1.77996	-1.66809	-2.42572	-2.18903	0.0209329	0.133113	0.0193312	0.00637417	0.00410414	-88560.5	15	1	0.894194	-88560.5
727	1	0.310328	-4.30596	-2.69241	1.40513	-2.99694	-2.96442	-2.61096	-3.86669	-3.96738	-4.29167	-3.10872	-6.1885	-3.48506	-5.60882	-4.24573	-6.37347	-4.79067	-4.44206	-6.92105	-4.82262	-6.40513	-1.3861	-1.41039	-1.30955	-1.84498	-3.16547	-2.97896	-1.46406	-1.15117	-0.203029	0.019146	-2.43539	-7.01218	-2.41007	-4.04717	1.04598	-3.31594	-2.08513	0.014057	0.134613	0.0205482	0.00437336	0.0107545	-88569.8	15	1	0.855542	-88569.8
728	1	0.316602	-3.66113	-1.34476	1.40048	-2.78805	-2.91197	-2.67076	-3.972	-4.00639	-4.16801	-3.30482	-6.94904	-3.17862	-3.81363	-3.42323	-5.86177	-3.7075	-3.71223	-1.81092	-3.35067	-2.19433	-1.36516	-1.41531	-1.33097	-1.86855	-3.28512	-2.99435	-1.5055	-1.01498	-0.240809	0.0251242	-2.44927	-7.21079	-1.501	-0.0642476	-5.33703	-0.855947	-1.73652	0.0186977	0.106932	0.0186445	0.00211327	0.0157489	-88567.1	15	1	0.898716	-88567.1
729	1	0.306639	-4.35744	-1.77148	1.35092	-2.98958	-2.92066	-2.63698	-3.89684	-4.0265	-4.24855	-3.26757	-7.4458	-3.42171	-3.83838	-6.55995	-6.68291	-4.10717	-5.33758	-6.02984	-4.95403	-4.39767	-1.37076	-1.41393	-1.33775	-1.86045	-3.21012	-2.97928	-1.4554	-1.10139	-0.237624	0.0529498	-2.42832	-6.59102	-1.1292	-1.25438	3.23689	-0.929018	-1.66118	0.00702646	0.144371	0.0184093	0.0092701	0.0211933	-88566.3	31	1	0.496979	-88566.3
730	1	0.303612	-4.55435	-1.5601	1.31519	-2.96569	-2.98629	-2.6294	-3.81385	-4.09683	-4.26402	-3.31133	-6.26586	-3.5232	-4.70936	-5.83348	-6.47329	-4.77584	-4.53428	-3.60425	-4.87862	-2.95898	-1.35269	-1.41374	-1.30756	-1.85845	-3.17554	-2.99071	-1.4734	-1.01833	-0.253174	0.0782312	-2.55888	-5.75713	-1.75626	-3.1615	-1.49604	0.0861446	-1.31744	0.00498138	0.141089	0.0226057	0.00307834	0.0357973	-88570.2	31	1	0.657883	-88570.2
731	1	0.322875	-4.09702	-2.3046	1.26762	-2.8803	-2.86533	-2.65501	-4.09023	-3.86235	-4.32661	-3.17235	-6.15075	-3.2778	-5.03483	-3.70668	-5.43854	-3.43399	-3.367	-3.87686	-2.76129	-4.26778	-1.39433	-1.44358	-1.32636	-1.83795	-3.30105	-3.00527	-1.49201	-0.862815	-0.174871	-0.023131	-2.33605	-6.8507	-2.04789	-0.516177	-2.7114	-4.08318	-2.66811	0.00403219	0.121122	0.0211738	0.00109705	0.0100423	-88568	15	1	0.796339	-88568
732	1	0.307887	-4.10947	-2.34752	1.15442	-2.89838	-2.93519	-2.60111	-3.82923	-4.08293	-4.30485	-3.21111	-6.74336	-3.55114	-4.15078	-5.64479	-6.8679	-4.53832	-5.74742	-3.33843	-6.27341	-3.96786	-1.35664	-1.41393	-1.33356	-1.85707	-3.1401	-2.99469	-1.47301	-1.02278	-0.232775	0.0430026	-2.47385	-5.86843	-4.21257	-3.25157	-2.23992	-1.82429	-3.63487	0.0146005	0.131466	0.0209467	0.00638265	0.0138263	-88560.9	15	1	0.973755	-88560.9
733	1	0.316619	-3.49699	-2.00967	1.2985	-2.90805	-2.84942	-2.65535	-4.0299	-3.90679	-4.18869	-3.18637	-6.04057	-3.21313	-3.6958	-3.68683	-5.54222	-3.6744	-2.38996	-5.06028	-0.738221	-4.36684	-1.37843	-1.43278	-1.34526	-1.84427	-3.34755	-2.99954	-1.47711	-0.955594	-0.18449	0.038113	-2.52248	-6.87067	-2.72952	-0.70311	-1.85545	-2.51272	-0.556925	0.000945781	0.126654	0.014326	0.000555732	0.0126473	-88562.3	31	1	0.900126	-88562.3
734	1	0.312433	-3.81407	-1.68974	1.3613	-2.9117	-2.90067	-2.59381	-3.86331	-4.05383	-4.30829	-3.25386	-7.6418	-3.52936	-3.22538	-3.64078	-6.12789	-3.13763	-5.70195	-3.69616	-5.89951	-4.46728	-1.36683	-1.42192	-1.33451	-1.86022	-3.12556	-2.99865	-1.4871	-1.08188	-0.223107	0.0474163	-2.49067	-5.31244	-0.30943	-3.72589	-1.82305	0.0919993	-3.36458	0.0317447	0.123199	0.0102455	0.00831195	0.0205825	-88565.8	15	1	0.933242	-88565.8
735	1	0.30716	-3.94619	-2.20932	1.40754	-2.94936	-2.91989	-2.62443	-4.0391	-4.02138	-4.22393	-3.17522	-7.36592	-3.30143	-3.42631	-4.18178	-5.79016	-0.664793	-4.74489	-6.31712	-1.59435	-3.10928	-1.35987	-1.41591	-1.28379	-1.8422	-3.23652	-2.94802	-1.46458	-0.997238	-0.21954	0.0938842	-2.81066	-8.01592	-1.57852	-2.50069	-1.02264	-2.91169	-2.46613	0.000806141	0.125487	0.00953244	0.00278657	0.0103557	-88567.9	31	1	0.991589	-88567.9
736	1	0.308006	-3.67534	-1.10443	1.4255	-2.84226	-2.90846	-2.61468	-3.85598	-4.03441	-4.12775	-3.12106	-6.3554	-3.40438	-3.7938	-4.46931	-5.12679	-3.99896	-3.90638	-6.45396	-2.206	-3.31546	-1.36655	-1.43531	-1.29621	-1.84342	-3.21243	-2.98612	-1.46713	-1.04031	-0.204579	0.127977	-3.11993	-7.55109	-0.785479	-0.981497	-1.9056	-3.28453	-1.61784	0.00842935	0.141347	0.0128557	0.00780258	0.00461706	-88568.8	15	1	0.960331	-88568.8
737	1	0.317192	-3.75327	-2.28748	1.1864	-2.93542	-2.89327	-2.63219	-3.97998	-3.96677	-4.35176	-3.20505	-7.15992	-3.52074	-2.99942	-3.20019	-6.75341	-3.11761	-3.9495	-1.92187	-3.39089	-2.82446	-1.38499	-1.41187	-1.30499	-1.84868	-3.22199	-2.9803	-1.49025	-0.950104	-0.243691	0.0667403	-2.72562	-6.05876	-1.3769	-1.87939	-1.79913	-1.11789	-0.284619	0.0133313	0.115494	0.0053802	0.00879321	0.00219035	-88557.5	15	1	0.877677	-88557.5
738	1	0.31373	-3.96889	-1.378	1.27613	-2.9393	-2.81053	-2.58548	-3.99813	-4.07647	-4.32852	-3.19644	-5.23835	-3.66015	-4.48973	-3.68512	-6.98999	-7.03397	-4.09688	-4.41261	-2.8308	-2.13932	-1.36753	-1.4012	-1.32137	-1.86018	-3.2113	-3.0126	-1.47754	-1.02221	-0.200148	0.0609409	-2.72801	-6.43263	-2.87868	-0.418877	-1.73338	-3.55122	-1.72034	0.00805413	0.125296	0.0122488	0.0104817	0.00544801	-88566.8	15	1	0.675326	-88566.8
739	1	0.317134	-4.27092	-2.30039	1.29584	-2.86015	-2.93371	-2.64176	-3.85453	-3.89566	-4.28147	-3.23477	-8.37798	-3.27484	-3.26627	-4.55577	-5.75004	-1.00807	-3.38942	-4.83436	-4.75825	-6.14017	-1.3382	-1.41704	-1.31795	-1.8276	-3.24968	-2.98922	-1.48112	-1.10244	-0.217155	0.0873007	-2.60419	-6.39988	-0.928693	-2.61794	-2.1109	-0.877522	-1.98644	0.01442	0.149553	0.0049397	0.00503484	0.0152026	-88560.1	15	1	0.863949	-88560.1
740	1	0.313875	-4.06307	-1.198	1.4752	-2.91828	-2.9297	-2.62175	-4.03461	-3.9027	-4.14554	-3.37171	-5.64358	-3.44774	-3.56523	-3.99295	-6.23718	-3.04227	-6.93419	-3.18966	-5.43178	-5.93292	-1.36752	-1.41197	-1.31239	-1.86363	-3.24236	-2.94914	-1.50317	-1.07651	-0.215272	0.0269447	-2.43556	-7.62518	-1.12834	-2.87797	-0.603791	-2.48785	-4.65806	0.00584667	0.133869	0.0109447	0.0044793	0.0391677	-88568	15	1	0.867345	-88568
741	1	0.314034	-3.42187	-1.70915	1.42161	-2.89177	-2.89816	-2.69288	-4.00624	-4.01882	-4.35892	-3.08138	-5.80997	-3.44516	-3.49983	-4.19346	-6.27505	-5.97178	-1.46272	-0.393811	-2.70698	-3.43738	-1.35408	-1.43346	-1.3337	-1.84397	-3.26715	-3.0487	-1.47124	-1.01698	-0.227047	0.0440542	-2.46321	-6.36907	-2.38487	-4.2833	-3.77659	-2.48812	-2.93051	0.0110765	0.136403	0.0151452	0.00814463	0.0049382	-88564.6	63	1	0.608599	-88564.6
742	1	0.307983	-3.77695	-2.33799	1.26182	-2.89032	-2.91349	-2.62531	-3.8801	-3.95646	-4.23938	-3.22924	-6.47826	-3.3743	-4.06158	-3.89359	-6.14007	-4.03434	-2.82804	-1.86008	-2.42988	-6.52568	-1.39057	-1.41521	-1.33878	-1.82954	-3.2394	-2.98647	-1.47508	-0.98117	-0.174916	-0.00776939	-2.47154	-5.9388	-3.33427	0.913305	-0.696376	-3.79018	-1.26552	0.0123191	0.111885	0.0144739	0.00604774	0.0108282	-88561.5	15	1	0.894538	-88561.5
743	1	0.309502	-3.75913	-2.35683	1.25109	-2.89033	-2.89827	-2.62209	-3.90531	-3.96056	-4.21441	-3.22719	-6.61301	-3.35135	-4.05932	-3.6694	-6.26185	-4.56568	-2.79818	-2.25302	-2.46843	-5.78759	-1.38993	-1.42345	-1.33544	-1.8362	-3.24072	-2.97693	-1.47989	-0.972698	-0.178208	0.00319683	-2.43548	-5.96688	-2.99585	1.40938	-0.460212	-4.17102	-1.48226	0.0141703	0.111238	0.0140193	0.0118322	0.0144854	-88561.5	31	1	0.827918	-88561.5
744	1	0.312961	-4.10552	-2.33694	1.21179	-2.86782	-2.90602	-2.5855	-3.96753	-4.00699	-4.20048	-3.20761	-7.14896	-3.17795	-2.88722	-4.45152	-6.77757	-4.65858	-3.73878	-5.87255	-3.22719	-6.91758	-1.3498	-1.40342	-1.30758	-1.84308	-3.23593	-2.96393	-1.47507	-1.05179	-0.230961	0.0480846	-2.58216	-6.29185	0.822203	0.977026	-1.80911	-3.84237	-1.96381	0.00948072	0.127835	0.00304943	0.000684489	0.0119311	-88563.9	47	1	0.991917	-88563.9
745	1	0.313507	-3.85857	-1.20709	1.34682	-2.92026	-2.83235	-2.66834	-3.932	-3.95332	-4.33533	-3.25005	-6.19345	-3.09474	-3.27007	-3.92761	-5.47863	-3.85826	-4.76905	-1.83032	-4.30273	-2.38331	-1.34623	-1.39262	-1.33081	-1.84125	-3.20152	-3.02348	-1.49582	-1.16816	-0.225508	0.0377361	-2.40386	-6.68704	-1.99769	-3.80801	-2.21814	0.0694847	-3.10567	0.00759418	0.14023	0.00731794	0.00175098	0.0225813	-88559.4	15	1	0.995141	-88559.4
746	1	0.318957	-3.61285	-1.8117	1.27565	-2.87157	-2.94646	-2.60597	-3.89136	-4.01527	-4.25451	-3.29883	-6.41194	-3.5103	-3.41215	-4.47946	-6.99106	-4.46673	-5.56977	-4.38337	-2.70029	-4.53571	-1.34184	-1.40391	-1.32222	-1.8471	-3.29227	-3.00029	-1.48352	-1.12525	-0.215435	0.0245675	-2.56626	-5.85942	-2.23683	0.746565	-1.28731	-2.28485	0.230957	0.0291853	0.133664	0.0109309	0.00840024	0.0340008	-88555.7	15	1	0.899292	-88555.7
747	1	0.309494	-4.09523	-1.91418	1.42149	-2.9224	-2.93012	-2.56862	-4.15324	-3.93083	-4.29365	-3.19935	-6.22105	-3.28944	-3.40988	-3.44358	-6.37864	-5.87794	-4.5042	-3.88528	-2.10311	-7.71973	-1.34351	-1.40352	-1.30878	-1.83994	-3.24636	-3.01081	-1.47804	-1.16168	-0.165596	0.013864	-2.43846	-6.13277	-2.93641	-2.60523	-0.844764	-3.23309	-0.398337	0.00917996	0.109713	0.00680052	0.00163798	0.0103073	-88567.9	15	1	0.608528	-88567.9
748	1	0.316571	-3.89858	-2.3072	1.12081	-2.94884	-2.82965	-2.6639	-3.73974	-4.00446	-4.32026	-3.19233	-6.6072	-3.3537	-4.80827	-3.67406	-6.06349	-1.41978	-4.71693	-4.79134	-3.26202	-2.62451	-1.361	-1.3953	-1.32315	-1.83627	-3.25992	-3.02052	-1.47828	-1.11536	-0.237234	0.0645804	-2.75123	-6.25962	-4.48011	-2.45953	-3.83435	-3.01562	-1.4444	0.00428223	0.128774	0.0167394	0.00718085	0.0137148	-88560.3	15	1	0.889606	-88560.3
749	1	0.310832	-3.32812	-2.05874	1.06071	-2.88789	-3.00362	-2.57659	-4.14496	-3.95393	-4.14959	-3.23599	-5.91593	-3.92455	-3.12965	-4.71836	-6.24074	-5.60382	-2.53324	-2.4077	-3.85258	-4.39894	-1.36893	-1.4219	-1.34393	-1.86324	-3.22975	-2.98105	-1.47772	-0.989514	-0.196525	-0.0237495	-2.41896	-6.71408	-1.39403	-2.54386	-1.27923	-1.77894	-3.29655	0.0217391	0.136083	0.00569386	0.0105222	0.00355665	-88567.1	15	1	0.75169	-88567.1
750	1	0.309832	-3.20442	-1.94928	1.05741	-2.89919	-3.01513	-2.59136	-4.12958	-3.91977	-4.15946	-3.25476	-6.07267	-3.94544	-2.91115	-4.85549	-6.29575	-5.54073	-2.4411	-2.47846	-3.78778	-4.14913	-1.35893	-1.4269	-1.34238	-1.87096	-3.24356	-2.9773	-1.48151	-1.01558	-0.198757	-0.0312456	-2.40552	-6.78425	-1.2773	-2.60658	-1.42822	-1.64219	-3.78687	0.023603	0.133215	0.00537784	0.00819285	0.00257267	-88573	15	1	0.796415	-88573
751	1	0.317942	-4.17484	-2.21529	1.31681	-2.95544	-2.96025	-2.71313	-3.75758	-4.08327	-4.30398	-3.07626	-6.54808	-3.22638	-3.94709	-4.255	-5.35745	-1.45963	-5.25047	-4.06364	-2.1459	-2.56833	-1.39016	-1.44263	-1.3501	-1.84292	-3.24268	-3.00664	-1.48341	-0.985443	-0.261266	0.0409878	-2.36822	-6.09151	-3.49448	-2.85128	-2.11482	-2.25009	-0.242653	0.0204224	0.124312	0.0157891	0.00217698	0.000767206	-88570.2	15	1	0.950307	-88570.2
752	1	0.315089	-3.99756	-2.21843	1.43431	-2.93207	-2.95567	-2.71241	-3.85523	-4.14127	-4.33258	-3.11002	-6.71212	-3.25808	-3.99624	-3.741	-5.52525	-1.49479	-5.06991	-2.96142	-1.63993	-3.65739	-1.3874	-1.42784	-1.36141	-1.83246	-3.22867	-3.0051	-1.47698	-0.967057	-0.259417	0.00871127	-2.39844	-6.02369	-3.55035	-2.11395	-2.76838	-2.22071	0.181244	0.0192545	0.129911	0.0141832	0.00303162	0.000636237	-88568.4	15	1	0.956639	-88568.4
753	1	0.309056	-3.80067	-1.1385	1.09755	-2.93718	-2.94698	-2.63637	-3.92827	-3.96823	-4.25227	-3.13823	-6.51593	-3.31916	-3.02658	-4.29558	-5.56021	-4.03748	-5.14756	-2.08578	-1.98405	-3.92749	-1.35662	-1.42005	-1.35675	-1.86341	-3.27344	-3.0397	-1.46756	-1.05177	-0.190864	0.00905705	-2.35749	-7.16374	-1.39381	-1.54842	1.22566	-1.25803	-1.50266	0.0108142	0.119674	0.00612124	0.00590382	0.000970538	-88563.5	15	1	0.838341	-88563.5
754	1	0.308111	-3.61271	-1.35577	1.32325	-2.93553	-2.97856	-2.67996	-3.91003	-3.94447	-4.25952	-3.12402	-6.5062	-3.33834	-2.82577	-4.40786	-5.72483	-2.50398	-4.91766	-2.91533	-2.54635	-4.41081	-1.36442	-1.41332	-1.3579	-1.86403	-3.27347	-3.07344	-1.46755	-1.0917	-0.23061	0.0311807	-2.41221	-6.86919	-1.0011	-2.79529	0.104277	-0.976788	-1.97245	0.0291713	0.132671	0.000990125	0.00497074	0.000725223	-88562.1	15	1	0.375692	-88562.1
755	1	0.312141	-2.83824	-1.6203	1.35846	-2.95688	-2.94581	-2.68797	-3.85558	-4.04242	-4.28824	-3.11722	-6.38829	-3.52545	-3.32874	-3.34909	-5.87166	-1.02194	-4.4346	-5.10459	-1.90208	-4.89767	-1.34679	-1.38395	-1.32414	-1.87338	-3.20181	-3.02763	-1.47455	-1.13852	-0.241501	0.0982031	-2.64111	-6.78346	-1.7915	-2.84108	-3.18181	-0.963079	-1.40683	0.021991	0.120705	0.000512077	0.00511615	0.00168311	-88571.5	15	1	0.34819	-88571.5
756	1	0.314346	-3.32557	-1.64087	1.32655	-2.95566	-2.97272	-2.68094	-3.85668	-4.12417	-4.29051	-3.11915	-6.56832	-3.54975	-2.94959	-3.69434	-6.04948	-2.26504	-4.29465	-3.68424	-2.89669	-3.44932	-1.36233	-1.39446	-1.31396	-1.85757	-3.22888	-3.0322	-1.45873	-1.08656	-0.247483	0.126418	-2.76723	-6.39458	-0.989602	-1.35412	-1.89728	-0.8626	-2.05087	0.0153048	0.119347	0.000927363	0.00585391	0.00216606	-88565.2	31	1	0.812411	-88565.2
757	1	0.318153	-3.90373	-2.08003	1.36102	-2.89668	-2.96337	-2.6364	-3.85721	-4.15158	-4.27518	-3.11795	-5.78673	-4.33377	-2.94235	-3.83268	-6.86537	-2.16451	-4.37719	-2.19517	-3.9587	-3.0439	-1.35342	-1.43416	-1.31923	-1.85282	-3.23078	-3.01458	-1.45855	-0.99018	-0.260957	0.0862881	-2.85512	-7.61211	-2.27217	-1.77269	-1.34925	-0.474335	-3.86465	0.022589	0.127413	0.00143176	0.0122662	0.00144643	-88572.9	15	1	0.941323	-88572.9
758	1	0.308501	-4.20751	-2.02996	1.0801	-2.94796	-2.91549	-2.586	-3.86414	-4.06994	-4.18747	-3.50654	-6.24807	-3.0104	-5.82708	-3.31845	-6.24995	-4.28152	-4.26851	-5.17728	-5.4956	-4.27521	-1.35577	-1.38575	-1.3256	-1.82737	-3.25769	-3.03082	-1.50041	-1.11356	-0.209357	-0.0349829	-2.31454	-7.06398	-0.704395	-1.67882	-3.07763	-1.12399	-2.50505	0.00653886	0.10424	0.0241908	0.00104163	0.0397704	-88569.8	31	1	0.921841	-88569.8
759	1	0.315379	-3.64995	-1.93464	1.15902	-2.86843	-2.92622	-2.6589	-3.96309	-3.95264	-4.1742	-3.41326	-5.6536	-3.47844	-3.84171	-3.88724	-5.92521	-2.075	-3.12908	-3.59808	-3.9817	-5.21952	-1.37925	-1.447	-1.33635	-1.83712	-3.2919	-3.01971	-1.47364	-0.920785	-0.198027	0.0508146	-2.49517	-5.4537	-2.65164	-2.57207	-1.72458	-0.138296	-2.00886	0.0204414	0.123813	0.0166397	0.00271875	0.0473763	-88558.8	15	1	0.927459	-88558.8
760	1	0.318827	-3.48586	-1.80674	1.09545	-2.86931	-2.94807	-2.64395	-3.99031	-3.97022	-4.18587	-3.40409	-5.40361	-3.46742	-3.87162	-3.33225	-6.19112	-2.8138	-2.96055	-3.61102	-3.46893	-5.40936	-1.36601	-1.42292	-1.33037	-1.84149	-3.29132	-3.00822	-1.47464	-0.929965	-0.21392	0.0525285	-2.57072	-5.31445	-3.26793	-1.9223	-1.69088	-1.28411	-0.865175	0.0230044	0.115227	0.0155005	0.00250007	0.0450096	-88558.1	31	1	0.961589	-88558.1
761	1	0.321982	-3.16399	-1.95323	1.12593	-2.92004	-3.01545	-2.62411	-3.81906	-3.957	-4.19431	-3.30806	-5.35586	-3.38686	-3.10883	-3.02898	-5.01063	-4.43092	-2.02204	-3.06834	-3.3996	-4.62159	-1.37357	-1.45639	-1.3188	-1.84379	-3.22054	-2.97803	-1.4851	-1.02471	-0.232464	0.0589665	-2.61968	-6.14976	-3.17784	-1.77523	-2.63288	-0.629034	0.813125	0.0152941	0.103812	0.00398816	0.0117458	0.0273913	-88562	15	1	0.935618	-88562
762	1	0.3166	-3.99645	-1.74184	1.09468	-2.97956	-2.99805	-2.60999	-4.04422	-3.90622	-4.14863	-3.2506	-6.62983	-3.36542	-4.47491	-3.92323	-6.01596	-3.16752	-2.86341	-4.53049	-2.79528	-2.32279	-1.39224	-1.41069	-1.32156	-1.86256	-3.26092	-2.97037	-1.49214	-0.975147	-0.23197	0.0535009	-2.47256	-6.54432	-1.22479	-1.97115	-1.59296	-1.41315	-3.21082	0.0266606	0.138467	0.016292	0.00496836	0.0154037	-88555.7	15	1	0.861785	-88555.7
763	1	0.323814	-3.63169	-2.07006	1.20804	-2.93038	-2.92709	-2.63671	-3.9169	-3.9779	-4.24521	-3.22924	-5.52774	-3.44049	-3.0821	-3.27128	-5.93129	-2.85686	-3.4609	-5.05149	-4.98961	-5.41018	-1.37264	-1.45285	-1.34034	-1.87748	-3.29923	-3.0415	-1.49854	-1.02662	-0.230205	0.0474899	-2.48067	-5.97859	-0.21442	-0.807139	-2.59285	-2.92885	-0.99881	0.00665297	0.125016	0.0020648	0.0105283	0.0125227	-88558.8	15	1	0.705701	-88558.8
764	1	0.307791	-4.06931	-2.30878	1.10716	-2.8934	-2.94615	-2.64859	-3.88626	-3.96332	-4.27374	-3.29754	-6.76186	-3.33588	-3.05573	-3.83327	-5.74819	-5.28454	-4.65684	-3.22916	-3.44683	-3.15568	-1.34282	-1.38892	-1.32116	-1.81551	-3.20077	-2.93148	-1.47046	-1.1141	-0.222313	0.00112347	-2.47272	-7.36001	-3.21358	-3.38622	-2.77103	-3.03582	-2.70461	0.0440722	0.112307	0.00265137	0.00585024	0.0286362	-88562.3	15	1	0.769815	-88562.3
765	1	0.311806	-4.04955	-2.89607	1.22298	-2.84599	-2.92294	-2.57993	-3.97866	-4.01803	-4.26383	-3.25185	-5.87677	-3.35892	-3.51212	-3.66255	-5.69804	-5.28288	-3.98031	-4.39924	-4.84254	-3.84549	-1.36156	-1.40112	-1.315	-1.81877	-3.22003	-2.98932	-1.47714	-1.16632	-0.22536	-0.00360965	-2.45087	-5.76641	-2.87236	-3.58183	-2.37469	-2.32257	-2.47028	0.00650941	0.119319	0.00892931	0.00461833	0.0281134	-88558.5	15	1	0.997993	-88558.5
766	1	0.324462	-4.31996	-1.9294	1.02773	-2.87238	-2.87823	-2.59319	-3.97619	-3.99392	-4.22884	-3.23185	-5.54951	-3.22795	-3.15628	-3.78708	-6.40562	-5.5515	-6.23414	-4.4407	-6.17218	-3.06285	-1.34511	-1.44339	-1.34309	-1.85793	-3.28584	-2.97008	-1.48828	-0.943484	-0.19502	-0.011453	-2.34022	-6.8167	-1.63126	-2.5392	-3.00479	-4.07162	-2.0184	0.00712596	0.120932	0.00526042	0.00131787	0.0143473	-88566.5	15	1	0.944885	-88566.5
767	1	0.324329	-4.38266	-1.84641	0.935089	-2.84878	-2.86681	-2.59697	-4.00047	-3.92684	-4.30086	-3.18688	-5.7463	-3.25105	-3.38061	-3.81328	-6.8154	-5.29577	-4.87925	-4.47095	-4.79829	-3.55843	-1.35	-1.42179	-1.3439	-1.8671	-3.21515	-2.94978	-1.48605	-0.995581	-0.21673	0.00995374	-2.45115	-6.24358	-1.88038	-2.05453	-2.80891	-3.43429	-1.60194	0.0051158	0.116212	0.0115787	0.00209201	0.0230344	-88559.6	15	1	0.895408	-88559.6
768	1	0.315666	-3.71113	-1.80876	1.20058	-2.89789	-2.89374	-2.66482	-3.86616	-4.0264	-4.25931	-3.17151	-6.51411	-3.61303	-4.63264	-2.97105	-6.07358	-3.16515	-3.60741	-2.83523	-4.53791	-5.10539	-1.36867	-1.40963	-1.33566	-1.84469	-3.13861	-2.99417	-1.48957	-1.10933	-0.237355	0.0283164	-2.36856	-5.86484	-1.81588	-2.05132	-0.243472	-1.80232	-0.708789	0.0145103	0.102436	0.0181875	0.0109154	0.00206102	-88554.9	15	1	0.743874	-88554.9
769	1	0.310752	-3.89646	-1.97044	1.18351	-2.91342	-2.84591	-2.64802	-3.91424	-3.98331	-4.27806	-3.1808	-6.90312	-3.68285	-5.74962	-3.50945	-5.66208	-4.80495	-3.606	-3.1609	-5.53214	-6.5803	-1.35523	-1.39608	-1.34512	-1.87772	-3.2364	-3.0188	-1.48431	-1.01608	-0.235118	0.0470247	-2.54417	-6.79661	-1.66545	-2.57468	-1.54139	-2.41598	-1.95352	0.00925108	0.112302	0.019317	0.0125013	0.00909308	-88555.2	31	1	0.824568	-88555.2
770	1	0.310752	-3.89646	-1.97044	1.18351	-2.91342	-2.84591	-2.64802	-3.91424	-3.98331	-4.27806	-3.1808	-6.90312	-3.68285	-5.74962	-3.50945	-5.66208	-4.80495	-3.606	-3.1609	-5.53214	-6.5803	-1.35523	-1.39608	-1.34512	-1.87772	-3.2364	-3.0188	-1.48431	-1.01608	-0.235118	0.0470247	-2.54417	-6.79661	-1.66545	-2.57468	-1.54139	-2.41598	-1.95352	0.00925108	0.112302	0.019317	0.0125013	0.00909308	-88555.2	15	1	0.00371413	-88555.2
771	1	0.317467	-3.97536	-2.14696	1.25777	-2.90214	-2.92704	-2.58217	-3.9495	-3.95926	-4.23389	-3.21737	-5.96768	-3.50551	-3.5584	-3.63918	-6.52315	-3.25981	-4.09926	-5.16895	-2.35623	-1.34929	-1.35312	-1.40626	-1.32994	-1.80299	-3.22264	-2.97851	-1.47973	-1.06142	-0.197378	-0.000249569	-2.6003	-5.88533	-2.01615	-1.64842	-2.85614	-2.85746	-2.18075	0.00454272	0.110141	0.0134601	0.00817995	0.0226311	-88555.9	15	1	0.907974	-88555.9
772	1	0.327461	-3.68156	-2.70795	1.14408	-2.94504	-2.83673	-2.54322	-3.85631	-4.035	-4.26992	-3.23169	-6.71082	-3.12884	-3.5451	-3.20232	-6.16367	-3.65932	-1.60005	-4.40388	-1.24016	-4.49448	-1.38269	-1.4378	-1.31129	-1.85582	-3.20053	-2.93518	-1.48121	-0.964625	-0.197092	0.0104696	-2.51379	-5.9506	-3.91138	-1.90158	-3.39839	-1.76843	-3.35271	0.00515121	0.104925	0.0131044	0.00249408	0.0173567	-88567.6	15	1	0.719196	-88567.6
773	1	0.31773	-3.07098	-2.15564	1.32376	-2.91717	-2.84192	-2.63264	-3.90838	-4.00978	-4.33534	-3.18048	-5.78078	-3.48588	-3.05255	-3.40621	-6.27518	-3.72546	-1.29104	-3.68857	-3.03116	-5.38032	-1.37523	-1.39663	-1.3368	-1.81825	-3.22829	-3.02719	-1.49246	-1.05901	-0.211991	0.0108953	-2.48695	-6.86334	-2.14815	-4.58112	-1.549	-1.98329	-4.00946	0.0080821	0.111308	0.00214173	0.00843253	0.0152858	-88558.3	15	1	0.922142	-88558.3
774	1	0.315364	-4.08216	-2.10164	1.24857	-2.92754	-2.85089	-2.67403	-3.98244	-3.9948	-4.27049	-3.19174	-6.70015	-3.56309	-2.94906	-2.84264	-5.54687	-3.28591	-1.79696	-4.5664	-0.883082	-3.22253	-1.36773	-1.40757	-1.32512	-1.8959	-3.2204	-3.02275	-1.5005	-1.04754	-0.212122	0.0464033	-2.53146	-6.25275	-1.06755	-6.01656	-2.46589	-1.37106	-3.52703	0.00876824	0.0978734	0.00126607	0.00914388	0.00938678	-88566.3	15	1	0.764343	-88566.3
775	1	0.315583	-3.82662	-1.56804	1.37037	-2.87893	-2.95892	-2.60439	-3.78057	-3.95907	-4.20018	-3.32197	-5.71413	-3.16919	-2.97879	-4.64891	-5.75781	-3.67434	-5.08613	-2.77522	-6.08907	-3.02906	-1.35771	-1.44005	-1.31	-1.83013	-3.26457	-2.96657	-1.47549	-1.05307	-0.21121	0.0234496	-2.4202	-6.17633	-2.22828	1.67494	-2.38177	-2.45807	-0.316292	0.0136938	0.151656	0.00240543	0.00178557	0.0267928	-88564.1	15	1	1	-88564.1
776	1	0.315854	-3.91419	-1.63243	1.31849	-2.88815	-2.94985	-2.62098	-3.78783	-3.95967	-4.20296	-3.32497	-5.84369	-3.19464	-3.44791	-4.62074	-5.71127	-3.41976	-5.40819	-2.73999	-6.13404	-3.39736	-1.35477	-1.43816	-1.31342	-1.82384	-3.26212	-2.96781	-1.47253	-1.04614	-0.215119	0.0206257	-2.4471	-6.11988	-2.39355	1.52438	-3.10533	-2.25683	-0.700549	0.0133305	0.152606	0.00220132	0.00199132	0.029081	-88566.7	15	1	0.295056	-88566.7
777	1	0.315204	-3.84829	-1.5635	1.36509	-2.89183	-2.94228	-2.61389	-3.76912	-3.9993	-4.25616	-3.29065	-6.6604	-3.29465	-3.06014	-4.56346	-6.32081	-2.80237	-3.70483	-1.39293	-5.30681	-2.06217	-1.36002	-1.40969	-1.30971	-1.82317	-3.26361	-2.97105	-1.48153	-1.03016	-0.21243	0.0165803	-2.52602	-6.08907	-2.40349	0.665374	-2.62521	-2.72499	-1.72232	0.016153	0.142902	0.00522574	0.00171303	0.0358118	-88560.1	15	1	0.750861	-88560.1
778	1	0.317542	-4.34656	-1.68541	1.3773	-2.87021	-2.96554	-2.61458	-3.83518	-3.97096	-4.22193	-3.2988	-6.69908	-3.34883	-3.19144	-3.73182	-8.11199	-4.53211	-4.90795	-2.19824	-6.45914	-3.60681	-1.34199	-1.41099	-1.32408	-1.82083	-3.22277	-2.99362	-1.48627	-1.06846	-0.21397	0.0455956	-2.51119	-5.92528	-2.57603	1.5286	-1.46484	-2.43201	-2.00069	0.0222287	0.12783	0.0110831	0.000943045	0.0140461	-88561.8	31	1	0.536768	-88561.8
779	1	0.308792	-4.03142	-1.33263	1.34977	-2.85933	-2.92996	-2.59838	-3.99963	-4.04603	-4.20402	-3.23248	-7.1958	-3.01341	-3.46126	-3.85973	-6.69534	-3.59546	-4.39671	-3.16561	-3.99445	-4.73609	-1.3709	-1.43174	-1.32428	-1.86074	-3.22594	-2.96877	-1.49079	-1.01635	-0.225524	-0.00339077	-2.35861	-6.79862	-1.45811	-3.43234	-0.502603	-1.65192	1.97984	0.0111767	0.127514	0.0136976	0.000695269	0.0245558	-88561.2	15	1	0.846866	-88561.2
780	1	0.323775	-3.85409	-1.29459	1.50703	-2.87287	-2.89786	-2.61233	-3.93691	-4.11235	-4.25365	-3.35928	-7.52196	-3.32161	-3.93399	-3.51559	-6.18389	-2.44749	-2.69198	-6.20751	-5.6859	-2.85814	-1.36267	-1.41429	-1.32841	-1.84582	-3.25099	-2.99454	-1.5105	-0.986176	-0.19908	0.0519656	-2.56711	-6.68583	-0.986381	-1.50235	-0.939156	-0.464354	1.62516	0.0200819	0.124134	0.0153507	0.00102798	0.0174548	-88566	15	1	0.999678	-88566
781	1	0.307743	-3.37176	-2.44461	1.06841	-2.96405	-2.89498	-2.6107	-3.86868	-3.87682	-4.26215	-3.13449	-5.19085	-3.43751	-3.26925	-2.9961	-6.54718	-4.25105	-4.42952	-2.58694	-1.8388	-5.1577	-1.39074	-1.44367	-1.32422	-1.85716	-3.20521	-3.02733	-1.45563	-0.909562	-0.235945	0.085521	-2.65731	-5.8502	-2.13112	-2.18639	-3.32944	-2.06845	-4.00312	0.00328882	0.0844751	0.00860668	0.00419198	0.00492589	-88565.2	31	1	0.986551	-88565.2
782	1	0.306273	-3.6545	-2.36546	1.1641	-2.93773	-2.9096	-2.61571	-3.8673	-3.95701	-4.15811	-3.20895	-5.08537	-3.39529	-3.17612	-2.7486	-6.56018	-3.82148	-3.26347	-4.08805	-3.38605	-3.81345	-1.37674	-1.42034	-1.31005	-1.8306	-3.20386	-3.02731	-1.47437	-0.977951	-0.230533	0.0668836	-2.57697	-6.73552	-2.12598	-3.21123	-4.76505	-2.63364	-3.9761	0.00193811	0.0888553	0.00421482	0.00990348	0.0103735	-88562.6	15	1	0.607656	-88562.6
783	1	0.320254	-3.52271	-2.56055	1.23404	-2.98952	-2.83909	-2.61454	-3.87244	-3.95124	-4.37103	-3.1899	-7.58406	-3.57378	-3.95197	-3.29549	-6.60197	-2.21784	-2.11352	-3.4598	-2.70089	-2.5926	-1.37586	-1.41781	-1.33056	-1.85967	-3.24063	-2.98414	-1.51147	-1.10382	-0.236083	0.03306	-2.59419	-5.79273	-2.73538	-2.07285	-1.12438	-2.31766	-2.35451	0.00160265	0.111451	0.0146197	0.0129036	0.00376714	-88563.3	15	1	0.986422	-88563.3
784	1	0.322158	-4.00171	-1.90728	1.40666	-2.85269	-2.82993	-2.63567	-3.99565	-3.97382	-4.2132	-3.18064	-5.51533	-3.26164	-4.08082	-3.30873	-8.39486	-4.4012	-2.12107	-3.68029	-3.36991	-4.49375	-1.37453	-1.41112	-1.32133	-1.85413	-3.25027	-3.03355	-1.49474	-0.965735	-0.208068	0.0505361	-2.53967	-7.66957	-3.30806	-3.46632	-0.527826	-2.79018	0.0737833	0.008563	0.119174	0.017796	0.00554016	0.00786729	-88560.8	15	1	0.903631	-88560.8
785	1	0.318636	-4.08195	-1.94549	1.50676	-2.95861	-2.87804	-2.58582	-3.81603	-3.98792	-4.32371	-3.2647	-7.24064	-3.49761	-3.36148	-3.45137	-5.23198	-6.01242	-4.33489	-5.71173	-5.24768	-4.22054	-1.37062	-1.41295	-1.30698	-1.85362	-3.19677	-3.057	-1.49731	-1.07757	-0.230484	0.0769539	-2.80087	-7.40933	-3.01741	0.798395	2.96288	-0.552975	-0.840773	0.0117914	0.122575	0.00693523	0.00566146	0.0197282	-88566.6	31	1	0.864161	-88566.6
786	1	0.315359	-4.68605	-1.65641	1.38196	-2.91624	-2.94175	-2.57945	-3.94645	-3.91076	-4.26463	-3.32409	-8.19832	-3.49602	-3.14464	-3.67949	-5.47188	-5.46592	-3.53695	-2.09296	-4.08555	-4.74655	-1.37073	-1.44106	-1.2994	-1.84531	-3.24471	-2.98536	-1.49984	-0.916524	-0.244064	0.079764	-2.60821	-7.35055	-4.34941	-0.784685	-3.02826	-2.51508	-1.24579	0.0112408	0.120667	0.00370372	0.00825315	0.0229294	-88563.2	15	1	0.973829	-88563.2
787	1	0.306349	-4.01564	-1.42858	1.89121	-2.92858	-3.00568	-2.62703	-3.88954	-3.95978	-4.26147	-3.13216	-7.94929	-3.37718	-3.79488	-4.28593	-7.37801	-6.0516	-0.77812	-3.91725	-6.28299	-6.06555	-1.38753	-1.42555	-1.3382	-1.86266	-3.26392	-3.06022	-1.47264	-1.03492	-0.215849	0.0322451	-2.441	-6.466	-3.71451	2.30177	-1.36889	-3.07801	-2.33566	0.0183163	0.136581	0.0155958	0.00684365	0.0100624	-88569.1	31	1	0.952627	-88569.1
788	1	0.308786	-4.34843	-1.62628	1.43013	-2.9066	-2.89579	-2.6102	-3.96446	-3.90819	-4.28525	-3.15348	-7.30189	-3.62039	-3.5577	-4.82851	-5.56061	-5.48347	-3.68873	-4.30025	-5.20877	-4.54402	-1.36175	-1.3954	-1.33832	-1.8365	-3.2565	-3.07372	-1.46831	-1.06235	-0.227343	-0.0135348	-2.29126	-6.68963	-1.56776	0.065587	1.29167	-2.30022	-3.61375	0.0181106	0.137418	0.0107583	0.00868167	0.0157879	-88559.5	31	1	0.851727	-88559.5
789	1	0.317487	-3.96079	-2.08078	1.05478	-2.87789	-2.90635	-2.66295	-3.89863	-4.05746	-4.19137	-3.192	-6.00863	-3.66946	-3.7556	-3.4038	-6.41751	-3.58843	-4.71254	-3.79817	-3.56342	-4.16606	-1.32876	-1.39451	-1.33559	-1.86045	-3.2135	-2.93811	-1.50019	-1.23384	-0.23141	0.0540523	-2.63237	-5.80044	-1.77889	-3.54973	-4.36709	-1.28474	-0.198011	0.0105668	0.111874	0.0189755	0.0116354	0.0149322	-88556.7	15	1	0.885887	-88556.7
790	1	0.311751	-4.11688	-2.16101	1.13236	-2.87857	-2.90037	-2.61478	-4.01128	-4.01943	-4.20435	-3.23908	-6.43428	-3.47131	-3.65877	-3.25116	-6.38921	-3.17773	-5.46643	-4.71555	-3.43846	-3.794	-1.33746	-1.39057	-1.35076	-1.88823	-3.21885	-2.90488	-1.50779	-1.30218	-0.251208	0.0450653	-2.36392	-5.7397	-2.90472	-4.32219	-1.2835	-1.8913	-0.913988	0.0192699	0.110846	0.00930757	0.0066552	0.0149653	-88562.4	15	1	0.904575	-88562.4
791	1	0.321142	-4.17816	-1.86277	1.13457	-2.82561	-2.92228	-2.67818	-3.86103	-3.97286	-4.27017	-3.29113	-5.94711	-3.66321	-2.84478	-4.58257	-5.42909	-5.01781	-3.65084	-4.4974	-5.95288	-5.5919	-1.33784	-1.38878	-1.34333	-1.83192	-3.21281	-3.09683	-1.4873	-1.18644	-0.211909	0.036326	-2.44809	-6.44958	-1.55003	-0.278339	-1.66483	-4.27682	-2.32189	0.0170638	0.143278	0.00659984	0.0104931	0.0163075	-88563	15	1	0.789137	-88563
792	1	0.320981	-4.05097	-2.32701	1.05735	-2.87653	-2.94813	-2.67688	-3.90424	-3.88413	-4.32194	-3.16598	-6.59482	-3.52932	-3.23504	-3.59699	-6.47698	-3.06758	-4.14668	-5.44111	-4.99198	-3.9698	-1.33604	-1.39476	-1.3255	-1.84178	-3.19937	-3.05587	-1.49428	-1.09603	-0.262524	0.0486529	-2.58236	-5.57725	-2.92688	-2.66947	-2.62901	-3.49053	-3.06312	0.0273008	0.120675	0.0118004	0.00528473	0.019743	-88560.1	15	1	0.678764	-88560.1
793	1	0.316982	-4.0573	-2.49868	1.06265	-2.85183	-2.95337	-2.66105	-3.87437	-3.94733	-4.38734	-3.20545	-6.31706	-3.4531	-3.12969	-3.44196	-6.64168	-4.64548	-4.13271	-6.57673	-5.03623	-2.15082	-1.35374	-1.39896	-1.32394	-1.87536	-3.26747	-3.02527	-1.48986	-1.18814	-0.262441	0.066219	-2.54348	-5.69802	-3.5674	-2.31762	-2.46051	-2.42984	-2.53099	0.0100283	0.129408	0.00500603	0.00978691	0.00696744	-88560.8	15	1	0.791208	-88560.8
794	1	0.309649	-3.67531	-1.35294	1.27315	-2.93847	-2.88249	-2.64156	-3.94791	-4.00161	-4.0989	-3.27286	-5.58241	-3.87636	-3.56196	-4.00558	-4.88373	-2.94677	-3.33505	-1.20558	-2.42189	-4.54712	-1.37783	-1.4159	-1.32876	-1.85227	-3.20582	-2.96934	-1.47296	-1.12351	-0.186258	-0.0189062	-2.29258	-6.93577	-0.387155	-1.84756	-1.20985	-1.19298	-1.00191	0.00495774	0.13005	0.0142195	0.0182918	0.0212272	-88565.3	15	1	0.945476	-88565.3
795	1	0.308974	-3.72179	-1.86482	1.00661	-2.90519	-2.9018	-2.64276	-3.93402	-3.93787	-4.20473	-3.29717	-6.79353	-3.74617	-3.24822	-4.17664	-6.44149	-3.99361	-3.65959	-3.54145	-5.67788	-3.2244	-1.3595	-1.42098	-1.34842	-1.80927	-3.24264	-3.00375	-1.49215	-0.918424	-0.217556	0.0197697	-2.49543	-5.13047	-0.51938	-2.50718	-2.5232	0.0318947	-3.96186	0.00676791	0.119059	0.00713037	0.00976879	0.0221115	-88561.9	15	1	0.599592	-88561.9
796	1	0.314771	-3.80227	-2.03282	1.11755	-2.93093	-2.83242	-2.6208	-3.93217	-3.85915	-4.34246	-3.17432	-5.17828	-3.56161	-3.10748	-3.53548	-5.25066	-3.62881	-2.22611	-3.57223	-3.526	-5.03646	-1.40018	-1.4308	-1.31056	-1.84791	-3.17922	-3.00597	-1.47219	-1.03611	-0.184532	0.0114242	-2.46893	-6.69101	-2.36367	-0.626044	-1.35441	-2.94771	-1.16792	0.00414652	0.122753	0.0074352	0.00831062	0.0138678	-88560.3	15	1	0.997052	-88560.3
797	1	0.324945	-3.7033	-2.16172	1.10662	-2.88384	-3.03064	-2.63826	-3.89962	-4.09668	-4.31437	-3.23369	-6.27494	-3.4428	-2.92995	-3.51895	-5.73745	-3.20758	-4.67766	-3.33411	-3.19963	-2.03291	-1.37797	-1.43539	-1.33472	-1.85873	-3.28716	-3.00596	-1.49593	-1.00387	-0.268825	0.0735955	-2.81858	-5.34641	-1.33809	-1.88668	-1.86266	-0.783791	-2.25465	0.0274757	0.111505	0.00292199	0.00629116	0.00835753	-88562.6	15	1	1	-88562.6
798	1	0.322549	-3.56337	-1.73239	1.14054	-2.86966	-3.00606	-2.67267	-3.89009	-4.16195	-4.3332	-3.20945	-6.49561	-3.22336	-3.08427	-3.29299	-6.19401	-3.21377	-5.06153	-4.71368	-1.99417	-1.8351	-1.36615	-1.44562	-1.3369	-1.86012	-3.29285	-3.01483	-1.50451	-0.988147	-0.255007	0.0732993	-2.51348	-6.14946	-0.497109	-2.09791	-2.53908	-1.30969	-2.31561	0.0210346	0.121544	0.00651554	0.00218807	0.00499367	-88562.3	15	1	0.965658	-88562.3
799	1	0.313019	-4.07554	-2.06204	0.980522	-2.86651	-2.88723	-2.64148	-3.89875	-4.00931	-4.21203	-3.23594	-5.66264	-3.27539	-3.16162	-4.23731	-4.92568	-4.20227	-4.5588	-4.02637	-4.36683	-5.03281	-1.36075	-1.42124	-1.31195	-1.89287	-3.24865	-2.96594	-1.49411	-1.04462	-0.274936	0.125385	-2.78771	-5.65141	-2.70817	0.32305	-1.96602	-0.921446	-2.94214	0.00704048	0.141366	0.00575826	0.00347612	0.00606656	-88556.8	15	1	0.861174	-88556.8
800	1	0.313821	-3.56211	-1.65137	1.299	-2.97523	-2.87443	-2.63172	-3.97595	-4.02051	-4.21063	-3.21641	-6.33807	-3.44389	-3.88743	-4.23177	-6.70995	-3.13591	-2.83702	-3.41424	-4.70688	-1.35329	-1.38873	-1.41613	-1.33381	-1.84209	-3.29062	-2.97923	-1.47669	-0.964768	-0.197067	0.0241379	-2.42945	-6.55626	-2.99371	-3.60795	-0.855178	-2.46628	-1.03097	0.00987867	0.13808	0.0159103	0.00516148	0.0163237	-88552.8	15	1	0.912788	-88552.8
801	1	0.312723	-3.50105	-1.51184	1.26409	-2.95634	-2.8982	-2.65619	-3.98047	-3.936	-4.17639	-3.22415	-6.50891	-3.40343	-3.87326	-3.93303	-6.26471	-3.93477	-1.81896	-4.86663	-4.72793	-2.32138	-1.38327	-1.42312	-1.33318	-1.84061	-3.27222	-2.99118	-1.46172	-1.04076	-0.187503	0.0032268	-2.46752	-6.50649	-3.87178	-2.55723	0.7102	-1.80625	-0.126253	0.0221169	0.124092	0.0161459	0.00477618	0.0262261	-88557.7	15	1	0.8356	-88557.7
802	1	0.310605	-4.13256	-2.00377	1.16756	-2.84437	-2.91405	-2.63612	-3.88238	-4.05347	-4.24	-3.28366	-5.87721	-3.38912	-3.29042	-3.00967	-6.02152	-3.68093	-5.30485	-2.5727	-2.22542	-5.63194	-1.33955	-1.42439	-1.33522	-1.86334	-3.19608	-2.98063	-1.49733	-1.07696	-0.258688	0.0753337	-2.45771	-6.05179	-1.20392	-0.29547	-3.30554	-2.568	-1.44478	0.0102945	0.111762	0.00729361	0.00407684	0.0181846	-88557	15	1	0.890062	-88557
803	1	0.315618	-3.80158	-1.78948	1.606	-2.8961	-2.93825	-2.64423	-3.96474	-3.94552	-4.34366	-3.26337	-6.53408	-3.43339	-4.01168	-4.33592	-5.71965	-3.42804	-5.23535	-6.60604	-3.22801	-3.54658	-1.38685	-1.42785	-1.31626	-1.81483	-3.27952	-3.03581	-1.47568	-0.974625	-0.165616	0.0144802	-2.60908	-7.30734	-2.95578	-1.69358	-1.53357	-0.916019	-2.02654	0.0211207	0.135736	0.0251611	0.00363323	0.0266719	-88562.3	15	1	0.479085	-88562.3
804	1	0.312179	-3.633	-1.72475	1.04061	-2.8976	-2.94062	-2.6275	-3.89312	-4.00569	-4.17482	-3.24265	-6.42929	-3.28817	-3.49528	-3.71121	-6.61777	-4.38248	-2.75943	-2.31925	-4.26076	-4.45708	-1.35409	-1.41622	-1.33668	-1.87011	-3.20617	-2.96167	-1.48791	-1.10993	-0.270074	0.0190073	-2.26308	-5.75096	-1.25358	-1.12992	-1.2444	-1.29239	-0.218466	0.0127014	0.133033	0.00192708	0.00690705	0.00529317	-88559.1	15	1	0.775754	-88559.1
805	1	0.31728	-3.45473	-1.97824	1.40703	-2.90432	-2.89257	-2.65143	-3.97104	-3.96694	-4.28016	-3.18838	-5.86519	-3.37275	-4.86851	-3.40565	-5.22487	-2.62138	-4.73359	-5.76747	-2.80555	-2.77424	-1.36246	-1.41139	-1.30156	-1.81252	-3.27767	-3.02855	-1.47206	-1.03262	-0.189015	0.0618732	-2.8163	-6.44735	-1.76659	-2.69893	-1.27839	-1.85192	-3.7507	0.00619742	0.127546	0.0163546	0.00458802	0.018115	-88557.6	15	1	0.98909	-88557.6
806	1	0.311637	-3.93179	-2.25922	0.916655	-2.91674	-2.93895	-2.63287	-3.87079	-4.00817	-4.33817	-3.24831	-6.03581	-3.45437	-3.1889	-4.74468	-6.08173	-4.51773	-2.71673	-2.04151	-3.85672	-4.35197	-1.36907	-1.42934	-1.33435	-1.89904	-3.24729	-2.99752	-1.49107	-0.987556	-0.248983	0.0737301	-2.47617	-5.63157	-2.11499	-1.1526	-2.13945	-2.0309	-0.512799	0.00748996	0.134405	0.00736679	0.00674976	0.0198714	-88554.8	15	1	0.996622	-88554.8
807	1	0.313186	-3.86737	-1.84369	1.01672	-2.9159	-2.92623	-2.7018	-4.00249	-3.96928	-4.27762	-3.30442	-5.68278	-3.47472	-3.07886	-4.32689	-6.45797	-5.59492	-4.35554	-3.53946	-3.99298	-4.60117	-1.37205	-1.41837	-1.33559	-1.88579	-3.18579	-3.0471	-1.48266	-1.04198	-0.25066	0.0582845	-2.40837	-5.69629	-2.14323	-1.87438	-2.50287	-2.26491	-1.55339	0.0154947	0.152204	0.00498368	0.00774796	0.0213954	-88553.7	15	1	0.945619	-88553.7
808	1	0.309374	-3.9151	-1.29494	1.10234	-2.89506	-2.96219	-2.60685	-3.92677	-3.95767	-4.38384	-3.28153	-6.74233	-3.62903	-3.24918	-3.6486	-4.90531	-1.78246	-4.19187	-4.43957	-4.88976	-2.47564	-1.36984	-1.42342	-1.32986	-1.86393	-3.27036	-3.01203	-1.48144	-0.979275	-0.231887	0.0517001	-2.58836	-6.03194	-1.81156	-0.0620086	0.0162648	0.968809	-1.89987	0.00731602	0.117693	0.00420318	0.0096811	0.0212993	-88559.7	15	1	0.915444	-88559.7
809	1	0.316135	-3.66303	-2.69298	1.40372	-2.91183	-2.8716	-2.6517	-3.95645	-3.99404	-4.08686	-3.23621	-5.51252	-3.1901	-5.13945	-4.63658	-6.33976	-5.63224	-2.62109	-3.14615	-1.89776	-3.92339	-1.34832	-1.40228	-1.3421	-1.84473	-3.2141	-2.97951	-1.49167	-1.12753	-0.218659	0.0182732	-2.55406	-8.11606	-2.42762	-3.40036	-4.22231	-5.49222	-2.33765	0.0101578	0.136275	0.0200439	0.00269363	0.019427	-88562.7	31	1	0.91317	-88562.7
810	1	0.321728	-3.60581	-2.20098	1.17688	-2.964	-2.91723	-2.62142	-3.87706	-3.90616	-4.32043	-3.13943	-5.96097	-3.33054	-4.822	-3.30159	-5.28441	-2.78065	-2.04677	-3.66973	-2.8905	-1.46861	-1.38497	-1.40661	-1.33744	-1.82934	-3.15558	-2.97356	-1.48276	-0.986237	-0.193952	-0.00886692	-2.26736	-6.6198	-2.67902	-1.27463	-3.25975	-2.19902	-1.87005	0.00639703	0.11908	0.0194096	0.00358613	0.00423893	-88561	31	1	0.828539	-88561
811	1	0.316919	-3.53253	-2.20044	1.05321	-2.92677	-2.8246	-2.67594	-3.97985	-3.97296	-4.30851	-3.11957	-5.96782	-3.27143	-5.5851	-3.46165	-6.07006	-0.987763	-2.91079	-3.82582	-3.8905	-3.26929	-1.36474	-1.41416	-1.35009	-1.86466	-3.20453	-3.00722	-1.49554	-0.994618	-0.207547	-0.0257122	-2.3078	-7.15562	-2.11642	-2.37769	-4.54666	-2.31526	-2.96863	0.0169335	0.118554	0.0191954	0.00681909	0.00559241	-88563.6	15	1	0.887695	-88563.6
812	1	0.318543	-3.45499	-2.3139	1.38285	-2.90802	-2.87263	-2.60135	-3.95533	-3.88293	-4.28761	-3.13345	-5.84045	-3.49126	-5.48737	-3.22137	-5.59794	-2.64168	-2.07643	-4.49982	-2.93368	-3.00049	-1.36218	-1.40116	-1.34026	-1.8859	-3.24511	-3.07664	-1.47352	-1.11443	-0.199756	-0.0154198	-2.23312	-6.57502	-2.32718	-3.85291	-3.48794	-3.78919	-2.95302	0.00596087	0.110047	0.0198955	0.00678804	0.00132899	-88564.5	15	1	0.770751	-88564.5
813	1	0.316802	-3.5575	-2.26775	1.38859	-2.90385	-2.87917	-2.59367	-3.97907	-3.86785	-4.30457	-3.14142	-5.53434	-3.58321	-5.17674	-3.65623	-5.9376	-2.52734	-2.35201	-2.61382	-3.22545	-2.76364	-1.35816	-1.39962	-1.34239	-1.87126	-3.26338	-3.07914	-1.48621	-1.0714	-0.193263	-0.03223	-2.26132	-6.59173	-3.27868	-3.88302	-3.6394	-3.11578	-3.63389	0.00696133	0.112082	0.0222234	0.0066884	0.001196	-88565.1	15	1	0.46712	-88565.1
814	1	0.32001	-3.78582	-2.43591	1.2127	-2.82985	-2.91427	-2.60892	-3.90009	-4.04143	-4.24842	-3.14475	-7.76358	-3.24467	-3.81838	-3.70711	-6.98766	-5.56316	-3.29494	-5.76914	-2.55091	-3.13001	-1.33717	-1.40945	-1.31562	-1.83613	-3.21215	-2.96965	-1.47794	-1.01301	-0.245422	0.0260707	-2.52808	-6.31287	-4.10253	-1.57248	-0.804865	-1.65952	-0.393301	0.0115347	0.132628	0.0139308	0.0028626	0.0129051	-88561.9	15	1	0.901732	-88561.9
815	1	0.315598	-4.70295	-1.65501	1.19346	-2.86258	-2.87108	-2.61773	-4.02572	-4.04885	-4.11044	-3.27893	-6.64873	-3.37834	-4.06286	-4.11665	-5.60819	-4.51051	-5.91292	-4.88828	-3.83667	-5.9019	-1.34608	-1.39374	-1.36371	-1.88028	-3.28065	-3.01862	-1.50516	-1.19593	-0.222538	-0.00310645	-2.22128	-6.11545	-3.38896	-2.99944	-3.55541	-2.21182	-1.6989	0.010489	0.145282	0.0118497	0.00716776	0.0127376	-88564.5	15	1	0.727302	-88564.5
816	1	0.310253	-4.4188	-2.67772	1.2308	-2.84752	-2.99932	-2.57465	-3.88257	-3.9703	-4.22335	-3.27125	-6.46064	-3.72148	-3.68858	-4.29496	-5.22889	-3.64954	-4.78729	-3.81116	-7.41151	-4.4639	-1.32276	-1.40764	-1.33056	-1.8404	-3.36909	-2.97914	-1.48872	-1.16663	-0.221255	-0.0376463	-2.2901	-7.03054	-2.20257	-3.39827	-2.29917	-4.89686	-1.99595	0.0169786	0.138063	0.00609308	0.00553167	0.0236306	-88573.2	15	1	0.83322	-88573.2
817	1	0.312835	-4.17591	-2.11994	1.11704	-2.87757	-2.91654	-2.58149	-3.97169	-4.03094	-4.19224	-3.30315	-6.75748	-3.31125	-4.15943	-4.85924	-5.99926	-4.18554	-3.53898	-3.78219	-4.47899	-4.50012	-1.35	-1.39448	-1.33266	-1.87292	-3.28762	-3.07169	-1.47708	-1.17796	-0.224853	0.0369065	-2.28802	-6.68645	-2.53817	-4.54203	-3.13393	-3.12936	-1.8959	0.0191391	0.141268	0.0110299	0.0099608	0.0242624	-88560.4	15	1	0.966651	-88560.4
818	1	0.315828	-3.51928	-2.23416	1.2015	-2.87257	-2.93445	-2.68108	-3.99087	-3.94406	-4.23188	-3.18753	-5.89604	-3.08359	-3.44671	-3.01022	-6.09678	-3.94208	-4.3264	-3.94863	-3.29516	-2.82127	-1.34413	-1.39559	-1.33643	-1.82916	-3.19783	-2.94084	-1.48467	-1.22012	-0.202146	0.0557972	-2.52269	-5.6602	-2.65357	-0.210099	-1.63676	-1.49321	-2.59239	0.00537663	0.111036	0.00897996	0.00260946	0.00307995	-88558.7	15	1	0.958247	-88558.7
819	1	0.314014	-4.00137	-2.1107	1.14643	-2.919	-2.77683	-2.58323	-3.88365	-4.00498	-4.27837	-3.19281	-6.64667	-3.21282	-3.93847	-4.04016	-5.77236	-4.52384	-4.18683	-4.50419	-5.22372	-5.62357	-1.34682	-1.38655	-1.31963	-1.87113	-3.26038	-3.05971	-1.47687	-1.01415	-0.246159	0.0847503	-2.66285	-7.4005	-2.2491	-4.0979	-2.77244	-3.06408	-1.93265	0.000465478	0.128106	0.0119394	0.00289312	0.0201598	-88561.5	15	1	0.842883	-88561.5
820	1	0.3168	-4.13056	-2.39047	1.40359	-2.88308	-2.88853	-2.65767	-3.91259	-4.0032	-4.26532	-3.15427	-6.18724	-3.54773	-2.82231	-5.35154	-5.87174	-3.47755	-3.77553	-4.67563	-2.48446	-4.3237	-1.35363	-1.40494	-1.30158	-1.82636	-3.25556	-2.95972	-1.47417	-1.20289	-0.204834	0.0602728	-2.74703	-6.69514	-0.264576	-0.831558	-2.93902	-2.05421	-4.9456	0.00324082	0.147297	0.00430043	0.00862467	0.00617577	-88563.8	31	1	0.915977	-88563.8
821	1	0.317342	-4.21458	-2.34466	1.38431	-2.88729	-2.88136	-2.66821	-3.92634	-4.00894	-4.25544	-3.15128	-6.44539	-3.58686	-3.06193	-5.30013	-5.78187	-3.50156	-3.41952	-4.65126	-1.99145	-4.21594	-1.3496	-1.40338	-1.3015	-1.82339	-3.27536	-2.97025	-1.47587	-1.18421	-0.19717	0.0498594	-2.72947	-6.67965	-0.494916	-1.35046	-3.6184	-1.84011	-5.05381	0.00369526	0.150001	0.00469135	0.00853971	0.00695012	-88562.1	15	1	1	-88562.1
822	1	0.313764	-4.14749	-1.61188	1.23865	-2.89425	-2.86919	-2.58715	-3.9036	-3.91986	-4.23908	-3.16697	-6.4943	-3.70895	-4.9295	-4.36076	-6.47814	-3.60003	-5.38956	-2.78833	-6.74182	-7.08319	-1.35799	-1.4127	-1.33421	-1.86676	-3.30857	-3.05116	-1.48225	-1.04543	-0.249632	0.0540447	-2.4301	-6.66309	-2.18262	-2.99023	0.212475	-0.614196	-2.29657	0.00180306	0.129445	0.0223768	0.00876246	0.00296268	-88562.3	15	1	0.814951	-88562.3
823	1	0.323556	-4.29137	-2.53606	1.30253	-2.90714	-2.92717	-2.62692	-3.87726	-4.06969	-4.29796	-3.2049	-6.80765	-3.031	-5.06346	-3.9167	-6.15522	-5.09623	-4.34629	-4.15886	-6.32593	-5.75517	-1.36496	-1.40773	-1.3205	-1.8609	-3.27563	-3.06058	-1.49139	-0.986932	-0.238344	0.0691526	-2.59742	-6.74763	-0.663866	-2.68091	-2.8542	-2.99384	-4.09	0.0325237	0.135191	0.0181809	0.00349726	0.00532424	-88562.3	31	1	0.771099	-88562.3
824	1	0.315281	-4.17095	-1.77426	1.19343	-2.92949	-2.92417	-2.58104	-3.93436	-3.89001	-4.29102	-3.17516	-6.02557	-3.70483	-3.2276	-3.89062	-6.39375	-3.88987	-3.76408	-2.83853	-3.71753	-4.22554	-1.39764	-1.45664	-1.31129	-1.83154	-3.23579	-2.97024	-1.48802	-0.919388	-0.198683	0.0556398	-2.63991	-6.70955	-1.00764	-3.1849	-2.71612	-1.01331	-2.36018	0.00171847	0.130995	0.0112701	0.00921197	0.0153204	-88554.3	15	1	0.880684	-88554.3
825	1	0.310474	-3.7792	-2.18679	1.18025	-2.88704	-2.8186	-2.63057	-3.94876	-3.89295	-4.19118	-3.18577	-7.10019	-3.2928	-3.6652	-3.84837	-5.59395	-4.40616	-5.34207	-6.39515	-2.65836	-3.63651	-1.35953	-1.40177	-1.33081	-1.84973	-3.22756	-3.0283	-1.46887	-1.05286	-0.221683	0.00325688	-2.40353	-5.94005	0.205111	-1.32684	-1.9294	-2.74182	-3.13289	0.0015975	0.113964	0.0109617	0.00402341	0.00611441	-88558.2	31	1	0.974189	-88558.2
826	1	0.32082	-3.92293	-1.03334	1.32024	-2.9637	-2.87481	-2.62325	-3.87978	-4.01349	-4.23111	-3.20952	-5.50708	-3.48712	-3.56062	-4.07973	-5.9764	-4.28425	-3.60051	-2.67562	-4.22	-3.03974	-1.36578	-1.42616	-1.3233	-1.86654	-3.26709	-3.01105	-1.49019	-1.02489	-0.234478	0.0942953	-2.88641	-7.05285	-0.978629	0.515752	-0.627703	-1.31724	-0.795094	0.00115549	0.14751	0.0108542	0.0015537	0.0199524	-88566.1	31	1	0.828028	-88566.1
827	1	0.301803	-3.79192	-2.33651	0.978572	-2.82996	-2.86594	-2.6298	-3.98506	-3.96765	-4.31173	-3.14725	-6.55711	-3.36784	-3.82733	-4.29399	-5.64753	-2.51027	-3.4157	-4.15277	-2.8481	-3.72135	-1.35132	-1.40248	-1.33516	-1.83692	-3.23888	-2.98355	-1.45921	-1.02496	-0.192779	-0.00583997	-2.34015	-5.19984	-1.43218	-3.19365	-2.36596	-1.58231	-1.91979	0.000420149	0.115888	0.014638	0.00321446	0.0022942	-88563.8	31	1	0.969057	-88563.8
828	1	0.311215	-3.64062	-1.85263	1.11521	-2.86214	-2.84705	-2.63175	-3.98194	-4.00775	-4.21467	-3.10199	-5.88325	-3.20003	-4.15436	-3.75812	-5.53359	-6.01795	-3.14554	-4.19116	-3.75686	-3.00054	-1.35849	-1.4325	-1.34322	-1.84971	-3.28657	-2.99115	-1.47154	-1.03526	-0.194949	-0.014512	-2.35493	-6.13253	-2.16014	-2.49555	-1.51753	-2.97776	-2.99075	0.00139653	0.109547	0.0193332	0.00544242	0.00674036	-88557.4	15	1	0.967972	-88557.4
829	1	0.323953	-3.99984	-1.68034	1.21015	-2.93329	-2.90082	-2.63521	-3.85519	-4.02267	-4.24855	-3.22614	-6.98801	-3.35786	-3.34845	-4.29066	-6.2714	-1.07206	-2.93645	-3.30147	-3.25355	-5.07348	-1.39494	-1.42472	-1.31775	-1.84547	-3.23759	-2.99782	-1.47424	-0.96596	-0.235048	0.0499349	-2.44299	-6.40129	-2.02721	-1.72534	-1.72574	0.191596	1.135	0.000994819	0.142406	0.00908351	0.00145827	0.0144855	-88562.8	15	1	0.952749	-88562.8
830	1	0.31623	-3.44915	-2.00887	1.33093	-2.98867	-2.874	-2.57937	-3.90144	-3.94584	-4.2153	-3.15412	-6.99835	-3.25689	-3.09185	-4.46077	-6.23722	-4.32626	-4.03894	-2.65555	-5.77967	-2.955	-1.39064	-1.44926	-1.31485	-1.88899	-3.21345	-3.00852	-1.50348	-1.01713	-0.257713	0.0836253	-2.60096	-6.66096	-1.28087	-2.96169	-3.46342	-0.808162	1.35071	0.000632559	0.146097	0.00489132	0.00232479	0.00672897	-88566.7	15	1	0.968761	-88566.7
831	1	0.316141	-3.91789	-1.73787	1.33844	-2.95226	-2.85945	-2.60653	-3.88101	-3.98954	-4.23589	-3.16512	-7.69066	-3.25892	-3.33929	-4.50394	-5.44718	-3.04538	-2.75694	-3.00111	-4.50531	-1.47956	-1.3751	-1.41137	-1.3197	-1.88689	-3.21474	-2.99801	-1.50022	-1.00846	-0.313539	0.0787048	-2.58186	-6.33462	-2.80632	-3.89508	-3.64217	-0.176274	1.56272	0.000663384	0.139643	0.00607918	0.00159381	0.0106289	-88570.8	31	1	0.888788	-88570.8
832	1	0.311567	-3.87943	-2.47022	1.32315	-2.91418	-2.89039	-2.59037	-3.91871	-3.90199	-4.21137	-3.29331	-6.57118	-3.34735	-2.98189	-3.39494	-6.66737	-5.89088	-4.5318	-3.14527	-5.77933	-4.64243	-1.38811	-1.45562	-1.31708	-1.85578	-3.1952	-2.97962	-1.49116	-0.971197	-0.207629	0.040955	-2.49446	-7.27788	-1.43701	-2.57133	-1.4213	-2.46192	-4.09533	0.000980645	0.116316	0.000592206	0.00854454	0.00800533	-88562.5	15	1	0.989044	-88562.5
833	1	0.304719	-3.7188	-1.95357	1.31463	-2.90341	-2.88956	-2.5909	-3.89237	-3.88992	-4.23049	-3.21982	-5.10566	-3.40351	-2.8833	-3.93873	-6.46462	-4.26125	-3.00338	-3.19931	-4.21294	-4.36311	-1.36182	-1.42239	-1.31754	-1.84324	-3.20944	-3.05698	-1.49081	-1.04385	-0.220018	0.0390354	-2.47181	-7.78928	-2.42291	-3.14956	-2.04401	-1.23899	-2.91589	0.000759237	0.117971	0.000625671	0.00447319	0.0144035	-88562.8	31	1	0.821343	-88562.8
834	1	0.325922	-4.03143	-2.72277	1.45197	-2.91331	-2.92053	-2.65071	-3.98907	-4.06351	-4.36228	-3.36087	-8.09773	-3.77971	-3.07553	-3.98794	-5.90503	-5.47923	-2.78824	-3.78624	-5.46694	-2.286	-1.39504	-1.4146	-1.3166	-1.85423	-3.25371	-2.94053	-1.48472	-0.990692	-0.239388	0.066506	-2.59	-7.61605	-3.76254	-1.75372	-2.13727	-2.21749	-2.48566	0.0223646	0.144157	0.000516929	0.0150817	0.0414597	-88571.5	15	1	0.615963	-88571.5
835	1	0.325922	-4.03143	-2.72277	1.45197	-2.91331	-2.92053	-2.65071	-3.98907	-4.06351	-4.36228	-3.36087	-8.09773	-3.77971	-3.07553	-3.98794	-5.90503	-5.47923	-2.78824	-3.78624	-5.46694	-2.286	-1.39504	-1.4146	-1.3166	-1.85423	-3.25371	-2.94053	-1.48472	-0.990692	-0.239388	0.066506	-2.59	-7.61605	-3.76254	-1.75372	-2.13727	-2.21749	-2.48566	0.0223646	0.144157	0.000516929	0.0150817	0.0414597	-88571.5	15	1	0.0783323	-88571.5
836	1	0.321812	-4.10551	-2.81198	1.40544	-2.94299	-2.92457	-2.67771	-3.98863	-4.00129	-4.36282	-3.3901	-8.41394	-3.39515	-2.82162	-4.68318	-4.56126	-4.43028	-2.58906	-3.83282	-3.5101	-1.23434	-1.40143	-1.44736	-1.334	-1.82065	-3.23252	-2.959	-1.49486	-0.981796	-0.198948	0.0620112	-2.50352	-7.57214	-2.76114	-1.52344	-3.30739	-2.58462	-1.31867	0.0111956	0.154885	0.000494341	0.00515023	0.0311777	-88574.3	15	1	0.688717	-88574.3
837	1	0.310666	-3.72487	-1.80321	1.20257	-2.87664	-2.89898	-2.6438	-3.80845	-4.00089	-4.18901	-3.19639	-6.76746	-3.47865	-3.08298	-4.82993	-7.84402	-2.5462	-2.64409	-5.53119	-2.30777	-4.44247	-1.36577	-1.43663	-1.32221	-1.84873	-3.26167	-3.01033	-1.47443	-0.937963	-0.243942	0.0359774	-2.64068	-7.17516	-1.67823	-2.87377	-2.84017	-2.02139	-3.36997	0.00436697	0.133538	0.00271838	0.00370777	0.0227059	-88561.5	15	1	0.798954	-88561.5
838	1	0.309441	-4.0349	-1.71108	1.26969	-2.87164	-2.96682	-2.582	-3.92638	-3.99855	-4.31297	-3.27458	-6.15576	-3.74148	-2.93604	-3.85955	-5.29497	-4.35691	-4.29643	-2.96184	-3.09285	-3.10129	-1.3818	-1.42767	-1.31839	-1.83267	-3.20274	-3.00637	-1.45807	-0.962088	-0.199736	0.0546066	-2.46959	-5.68818	-2.64293	-2.38631	-1.08373	-1.53448	-0.884056	0.0203007	0.136198	0.00305458	0.00614879	0.0232607	-88558.8	15	1	0.987009	-88558.8
839	1	0.31419	-4.07749	-1.60823	1.06151	-2.89463	-2.91827	-2.58401	-4.05104	-4.04131	-4.22918	-3.15717	-5.62487	-3.88781	-3.47108	-3.54996	-5.43524	-4.70962	-5.5571	-4.81061	-4.49403	-1.49482	-1.37213	-1.44804	-1.29693	-1.81578	-3.17671	-2.99322	-1.47987	-0.939648	-0.181188	0.0319676	-2.60156	-5.77331	1.05498	-2.62877	-1.03949	-1.32464	-1.49197	0.00999014	0.125974	0.0156415	0.00786766	0.0137383	-88563.7	15	1	0.901975	-88563.7
840	1	0.313954	-3.64931	-2.27501	1.21908	-2.92692	-2.91132	-2.69241	-3.87755	-3.91574	-4.28542	-3.18531	-7.74134	-3.18496	-3.78245	-4.30732	-7.34631	-3.40787	-2.59551	-3.38218	-4.04413	-6.88518	-1.35496	-1.40157	-1.3598	-1.86859	-3.29538	-3.01626	-1.48624	-1.09237	-0.254768	0.0279547	-2.20579	-7.31801	-4.64713	-0.586753	-1.86429	-1.45026	-1.95006	0.00859845	0.146133	0.0132858	0.00160859	0.00751166	-88564.8	15	1	0.816796	-88564.8
841	1	0.318462	-4.5293	-1.95112	1.46274	-2.85604	-2.86808	-2.6624	-3.9239	-4.00511	-4.3119	-3.2741	-6.88949	-3.36667	-3.10929	-3.39007	-5.38117	-3.6685	-3.43065	-5.27787	-4.91812	-2.10347	-1.35701	-1.40988	-1.35498	-1.84977	-3.22789	-2.98998	-1.49149	-1.01738	-0.219105	0.0193536	-2.42694	-5.449	-1.42586	0.955738	-4.29419	-3.04972	-1.06526	0.0125956	0.120198	0.00652616	0.00631426	0.0241906	-88560.5	15	1	0.97652	-88560.5
842	1	0.309053	-3.93937	-1.71557	1.24036	-2.96003	-2.939	-2.59515	-3.9171	-3.97235	-4.21188	-3.1834	-6.01482	-3.25513	-6.06004	-4.42691	-7.03714	-4.1653	-4.83129	-3.32116	-3.83285	-5.94719	-1.35444	-1.40913	-1.3231	-1.84559	-3.22829	-3.02305	-1.47524	-1.10578	-0.221112	0.0462694	-2.45787	-7.6966	-0.452116	-3.71039	1.3625	-0.348632	-1.67844	0.0154203	0.13866	0.0202395	0.00598082	0.0124766	-88559.8	15	1	0.990662	-88559.8
843	1	0.320382	-4.112	-2.12701	1.36043	-2.93441	-2.89239	-2.61517	-3.87715	-3.96295	-4.21649	-3.25709	-6.02945	-3.60542	-4.92397	-3.43947	-6.05496	-4.52388	-4.09986	-3.29359	-3.61111	-6.76015	-1.36782	-1.39199	-1.3505	-1.83082	-3.26056	-3.0354	-1.49059	-1.09366	-0.224568	-0.0277456	-2.28499	-6.97228	-0.643633	-0.284844	-2.62825	-2.83198	-2.10392	0.0125993	0.116118	0.0188725	0.00761763	0.0217696	-88555.4	31	1	0.556174	-88555.4
844	1	0.31315	-3.63306	-1.64987	1.02193	-2.84556	-2.88037	-2.6455	-3.9931	-4.06504	-4.28529	-3.21197	-6.58257	-3.81528	-3.15453	-3.69916	-6.47151	-3.59548	-3.07484	-4.23693	-3.66177	-2.08675	-1.34844	-1.42033	-1.3236	-1.86234	-3.23905	-2.96019	-1.48449	-0.983427	-0.202385	0.090169	-2.73032	-6.18003	-2.82174	-3.02682	-0.752701	-1.38009	-1.94155	0.00504303	0.119536	0.00751647	0.0147637	0.00681043	-88556.1	15	1	0.862312	-88556.1
845	1	0.318142	-3.17638	-1.93494	1.22825	-2.87426	-2.90187	-2.57187	-3.9328	-3.87609	-4.20851	-3.13034	-5.29161	-3.15781	-4.45725	-4.17713	-4.48563	-2.63054	-2.52867	-3.47138	-2.93338	-1.95651	-1.37114	-1.41915	-1.29372	-1.83924	-3.2231	-3.0655	-1.49184	-1.06259	-0.230064	0.0517579	-2.60264	-5.81122	-1.39198	-2.41286	-1.43377	-2.39552	-1.4136	0.0146769	0.134495	0.0122742	0.00615424	0.00223275	-88565.9	15	1	0.489511	-88565.9
846	1	0.311522	-4.30263	-1.56171	1.10892	-2.94354	-2.88286	-2.65164	-3.98318	-3.97715	-4.33173	-3.25895	-7.42232	-3.12894	-3.4144	-4.12761	-7.46046	-4.06479	-5.70456	-3.96217	-4.16114	-4.58787	-1.37618	-1.44101	-1.36305	-1.85606	-3.23841	-2.95547	-1.49681	-1.0023	-0.214586	0.00579828	-2.30758	-6.55262	-2.13167	-0.329676	-1.48707	-1.4836	-0.969911	0.0078767	0.12802	0.00571514	8.54e-05	0.00278361	-88563.8	15	1	0.977582	-88563.8
847	1	0.31818	-3.79244	-1.89716	1.48132	-2.93448	-2.98572	-2.60774	-3.90611	-3.95811	-4.32493	-3.15418	-6.87714	-3.11085	-4.30053	-4.22919	-5.53733	-3.7044	-2.55321	-3.51277	-3.42987	-4.65614	-1.39573	-1.42133	-1.31619	-1.8503	-3.19726	-3.04666	-1.4775	-1.05443	-0.260344	0.0670709	-2.63813	-6.23712	-1.45333	-1.86567	-1.62396	-2.13751	-1.87651	0.024136	0.142949	0.0122353	0.000640255	0.00650157	-88561	31	1	0.926147	-88561
848	1	0.313592	-3.83864	-1.95904	0.860636	-2.90482	-2.80796	-2.55879	-3.96276	-4.00266	-4.26085	-3.24102	-5.50786	-3.59775	-3.61157	-3.1111	-5.64028	-3.40648	-4.34012	-3.68933	-3.16216	-2.71219	-1.36483	-1.41015	-1.28436	-1.85266	-3.28289	-2.95465	-1.48385	-1.06233	-0.196128	0.105941	-2.92164	-5.84518	-2.33635	-2.01147	-2.18534	-1.48595	-2.19008	0.000492646	0.103211	0.00999082	0.00983646	0.0140924	-88557	31	1	0.906268	-88557
849	1	0.31766	-3.66922	-1.6203	1.06008	-2.87282	-2.86152	-2.59967	-4.04548	-3.96398	-4.268	-3.26654	-6.65543	-3.44159	-3.92352	-3.41188	-6.16488	-4.05476	-2.98671	-2.59369	-4.65802	-4.60502	-1.37727	-1.42184	-1.28995	-1.8507	-3.27905	-2.94982	-1.48518	-0.915218	-0.186338	0.0608361	-2.90107	-5.41971	-1.21858	-2.82446	-1.10155	-2.25842	-1.62847	0.00349433	0.116938	0.0130645	0.00763807	0.0262456	-88556.5	15	1	0.954268	-88556.5
850	1	0.315693	-4.20215	-2.11078	1.13698	-2.95698	-2.86776	-2.59472	-3.79218	-3.98157	-4.25383	-3.2715	-6.6791	-3.25493	-3.69021	-3.81791	-6.97064	-3.33227	-3.15539	-5.82779	-4.96418	-2.52598	-1.39255	-1.44001	-1.32722	-1.83114	-3.25797	-2.99934	-1.47668	-0.968343	-0.228954	0.0616101	-2.63833	-6.71326	-0.946103	-0.845139	-2.43492	-1.26086	-2.71833	0.00735245	0.125909	0.0154356	0.00521646	0.0122992	-88556.2	15	1	0.753449	-88556.2
851	1	0.318903	-3.91026	-1.88815	1.13956	-2.94818	-2.99153	-2.58304	-3.89799	-3.9397	-4.16097	-3.10758	-6.02372	-3.24609	-3.41732	-3.35134	-4.91912	-5.69819	-5.13982	-4.6062	-5.33549	-4.95395	-1.38624	-1.44031	-1.30145	-1.84409	-3.30517	-3.02966	-1.46447	-0.922965	-0.208516	0.0601293	-2.71219	-6.17665	-1.19368	-3.84884	-3.628	-2.85081	-0.853921	0.0212111	0.118366	0.0098841	0.00307118	0.02378	-88561.8	15	1	0.972921	-88561.8
852	1	0.310473	-3.80114	-1.95377	1.23628	-2.8967	-2.83344	-2.68568	-3.91906	-4.01835	-4.39206	-3.18712	-7.30116	-3.44069	-4.05174	-2.45387	-7.87254	-2.08402	-3.27818	-3.26078	-3.01436	-4.10868	-1.36317	-1.43252	-1.32771	-1.85868	-3.16538	-2.97371	-1.50995	-0.966424	-0.205519	0.0468311	-2.53495	-6.98456	-3.5183	-0.485301	-0.711241	0.197936	-2.79558	0.00160293	0.073057	0.0184672	0.00994509	0.00896245	-88572.8	15	1	0.75182	-88572.8
853	1	0.310473	-3.80114	-1.95377	1.23628	-2.8967	-2.83344	-2.68568	-3.91906	-4.01835	-4.39206	-3.18712	-7.30116	-3.44069	-4.05174	-2.45387	-7.87254	-2.08402	-3.27818	-3.26078	-3.01436	-4.10868	-1.36317	-1.43252	-1.32771	-1.85868	-3.16538	-2.97371	-1.50995	-0.966424	-0.205519	0.0468311	-2.53495	-6.98456	-3.5183	-0.485301	-0.711241	0.197936	-2.79558	0.00160293	0.073057	0.0184672	0.00994509	0.00896245	-88572.8	15	1	0.0579443	-88572.8
854	1	0.305665	-4.84856	-1.94732	1.12675	-2.85899	-2.9187	-2.63852	-4.00322	-4.05773	-4.3238	-3.20502	-6.16672	-3.60095	-4.1399	-4.82498	-6.38625	-2.75241	-7.01632	-3.65805	-4.73487	-5.34454	-1.33566	-1.41416	-1.32172	-1.82811	-3.23964	-2.99748	-1.48973	-0.975794	-0.213235	0.064728	-2.71787	-5.66221	-1.67706	-1.48016	-1.43685	-0.499088	-3.24766	0.0236818	0.141371	0.0157807	0.00668013	0.00289766	-88564.1	31	1	0.956159	-88564.1
855	1	0.317377	-3.69333	-1.88482	1.65084	-2.81357	-2.89601	-2.58555	-3.95873	-3.98511	-4.20199	-3.16295	-6.53138	-3.47163	-4.57759	-5.38539	-7.10223	-4.10685	-7.37913	-3.15199	-4.12314	-4.72905	-1.32992	-1.38741	-1.28859	-1.84849	-3.30632	-2.91969	-1.48265	-1.18982	-0.186471	0.0651538	-2.83199	-7.68648	-2.09183	-0.296603	-1.39088	-5.75201	-2.03165	0.00929035	0.148155	0.0191822	0.00557476	0.0036237	-88572.8	15	1	0.987932	-88572.8
856	1	0.311559	-3.78371	-2.29561	1.8215	-2.88683	-2.83072	-2.5909	-4.04454	-3.90222	-4.2545	-3.06958	-5.75521	-3.35606	-3.28099	-4.39643	-7.11131	-3.91053	-7.398	-4.46649	-3.77137	-2.30717	-1.33406	-1.3835	-1.31071	-1.82539	-3.20477	-3.04565	-1.46677	-1.1632	-0.186556	0.054436	-2.66568	-8.4032	-0.889542	-0.700507	0.686553	-5.65946	-3.51315	0.00384	0.138916	0.010719	0.0066465	0.00432081	-88573.1	31	1	0.956828	-88573.1
857	1	0.314505	-4.45288	-1.99322	1.03894	-2.90555	-2.97726	-2.65274	-3.84738	-4.06027	-4.31267	-3.24585	-7.56784	-3.37885	-4.27432	-4.08604	-5.64677	-4.64931	-2.37361	-4.53043	-5.3421	-5.7244	-1.34923	-1.42898	-1.35308	-1.85387	-3.25063	-2.96062	-1.50613	-1.08789	-0.255269	0.0413411	-2.31821	-5.53345	-2.92034	-3.71971	-4.77293	-0.112113	-1.77529	0.00591959	0.131768	0.0151806	0.00751981	0.0238248	-88566.8	15	1	0.852127	-88566.8
858	1	0.31683	-3.6307	-1.85303	1.14716	-2.87618	-2.90734	-2.63529	-3.88676	-4.02116	-4.24697	-3.21688	-7.87433	-3.67254	-3.89233	-4.71289	-5.69075	-4.33325	-2.9952	-3.90839	-2.94039	-5.91474	-1.35706	-1.40563	-1.31043	-1.84094	-3.21056	-2.9418	-1.4919	-0.966496	-0.216233	0.0434591	-2.69142	-6.25509	-1.24086	-3.41834	-3.94566	-0.107119	-1.69762	0.00436762	0.137225	0.01622	0.010038	0.0115876	-88559.7	47	1	0.947833	-88559.7
859	1	0.310841	-4.15516	-2.16111	1.09057	-2.90893	-2.88229	-2.62979	-3.97128	-3.93685	-4.16257	-3.13322	-4.95968	-3.51445	-3.59292	-3.60316	-5.74724	-3.29897	-6.27333	-4.93891	-3.06101	-2.93993	-1.37838	-1.44662	-1.33617	-1.87059	-3.24628	-3.05415	-1.46853	-0.954411	-0.236805	0.0691048	-2.42635	-5.87631	-1.17498	-0.963483	-0.435827	-3.95992	-3.13813	0.0137078	0.123577	0.0113872	0.00629587	0.00462544	-88560.7	15	1	0.985182	-88560.7
860	1	0.31343	-3.58756	-1.96428	1.05659	-2.90501	-2.91567	-2.62732	-3.87972	-3.98225	-4.19077	-3.15192	-5.67824	-3.6763	-3.65949	-3.82703	-5.56848	-3.93165	-4.88686	-4.36761	-2.80289	-5.20345	-1.37119	-1.42636	-1.3343	-1.87803	-3.21167	-3.05351	-1.49181	-0.953188	-0.238281	0.00935831	-2.41118	-6.39157	-2.11425	-2.12421	-2.7882	-3.20506	-2.66437	0.0137912	0.111537	0.0119433	0.0108781	0.00349526	-88553.4	15	1	0.95838	-88553.4
861	1	0.313891	-3.50601	-1.77694	1.02011	-2.96702	-2.92278	-2.58943	-4.04742	-3.99786	-4.29618	-3.35063	-5.99727	-3.66051	-3.07473	-3.75784	-5.41565	-2.96115	-1.73161	-1.19717	-3.3365	-2.72401	-1.39263	-1.42645	-1.32314	-1.84917	-3.27324	-2.95319	-1.5006	-1.02018	-0.221288	0.0432473	-2.4217	-5.53119	-1.71266	-0.843894	-1.28723	0.514525	-1.42348	0.00744174	0.134029	0.00688712	0.0121996	0.0361709	-88559.2	15	1	0.658555	-88559.2
862	1	0.331324	-3.8004	-1.89066	1.06501	-2.97531	-2.94583	-2.62639	-3.80375	-3.88938	-4.29619	-3.22695	-5.69342	-3.57085	-4.13686	-2.99296	-5.87137	-4.27795	-5.07809	-5.27612	-4.00973	-3.11779	-1.3588	-1.40996	-1.3406	-1.83679	-3.24111	-3.01048	-1.49786	-1.06436	-0.206881	-0.0247568	-2.37972	-6.16166	-1.36221	-2.13646	-2.72263	-3.8425	-2.64229	0.024771	0.109788	0.0114818	0.0122319	0.0150825	-88563.3	15	1	0.764696	-88563.3
863	1	0.310154	-4.02969	-1.75049	0.898671	-2.97512	-2.88336	-2.62954	-4.03619	-4.01196	-4.28027	-3.20394	-6.32165	-3.25691	-3.83812	-3.38045	-5.78941	-3.53422	-4.27343	-4.62684	-4.00104	-3.15535	-1.39657	-1.41775	-1.32513	-1.84121	-3.27522	-2.99855	-1.46576	-1.02815	-0.193661	0.0255384	-2.50721	-5.32058	-2.95523	-1.64614	-0.318385	-1.05979	-0.165897	0.0108581	0.114594	0.00938197	0.00111556	0.0180272	-88556.9	15	1	0.400853	-88556.9
864	1	0.312796	-3.67311	-1.47178	1.29089	-2.95059	-2.90256	-2.60171	-3.87078	-4.00782	-4.3237	-3.19219	-6.85796	-3.27478	-3.94377	-3.84825	-6.23394	-3.77861	-2.70785	-2.87734	-4.49632	-4.2589	-1.3783	-1.43482	-1.32178	-1.81064	-3.27336	-3.00086	-1.48596	-0.951017	-0.19897	0.0074034	-2.52837	-6.40885	-2.00156	-0.422664	-3.30434	-2.62761	-3.36062	0.00218905	0.128497	0.00896341	0.00813392	0.0130551	-88558.2	15	1	0.8781	-88558.2
865	1	0.322858	-4.20711	-2.34072	1.08723	-2.84678	-2.98958	-2.60558	-4.07531	-3.91694	-4.24376	-3.22627	-5.94521	-3.31284	-4.69602	-3.53803	-5.41452	-2.96995	-3.67474	-5.25825	-6.06127	-3.98113	-1.35129	-1.41537	-1.32162	-1.86704	-3.19177	-3.01329	-1.4907	-1.10642	-0.206259	0.0250037	-2.45706	-6.08151	-2.75094	-3.6219	-2.42226	-1.30068	-1.143	0.039334	0.114956	0.0216537	0.00274463	0.0146883	-88560.4	15	1	0.979046	-88560.4
866	1	0.313152	-3.49787	-1.84011	1.41843	-2.89338	-2.92946	-2.685	-3.84137	-3.9954	-4.16005	-3.21734	-6.65738	-3.52968	-3.20164	-3.81693	-5.89769	-2.09423	-3.03873	-3.8433	-6.20314	-5.07908	-1.33769	-1.40846	-1.35723	-1.83477	-3.21665	-3.02366	-1.48224	-1.14387	-0.223198	0.0190817	-2.31622	-6.2062	-3.61397	-2.22832	-2.89535	-2.52499	-0.323796	0.0191763	0.11624	0.00785682	0.00451906	0.0180008	-88559.2	15	1	0.720259	-88559.2
867	1	0.320454	-3.92417	-1.50286	1.28758	-2.94701	-2.95611	-2.60837	-3.99962	-3.95632	-4.26017	-3.19714	-5.89408	-3.30303	-3.77877	-4.2389	-5.50064	-5.01653	-3.67699	-2.73724	-2.98803	-4.46677	-1.35478	-1.38896	-1.32134	-1.88528	-3.20102	-3.04615	-1.48395	-1.22846	-0.230798	0.0429086	-2.43354	-6.12148	-3.78108	0.0144272	-3.24948	-1.45826	-0.812565	0.0248738	0.138274	0.0213091	0.00984967	0.0126392	-88561.7	15	1	0.887833	-88561.7
868	1	0.318435	-3.88268	-1.73072	1.22479	-2.83213	-2.87025	-2.682	-3.84994	-4.0098	-4.27063	-3.18573	-7.00393	-3.25418	-3.49724	-3.58367	-5.79023	-6.7147	-3.80626	-6.31532	-2.41308	-0.563765	-1.33577	-1.40519	-1.34965	-1.83379	-3.158	-3.01972	-1.48313	-1.10319	-0.250185	0.02905	-2.43841	-6.69051	-2.02661	-1.46176	-3.00587	-2.65002	-2.03144	0.00524172	0.126355	0.0130239	0.00105839	0.0160137	-88563.7	15	1	0.855156	-88563.7
869	1	0.315162	-4.24447	-2.00735	1.71865	-2.87144	-2.87681	-2.62713	-3.95214	-3.92869	-4.25535	-3.2111	-6.61632	-3.19314	-4.07409	-3.31317	-5.67773	-5.32366	-1.65086	-5.84972	-2.40534	-1.20885	-1.35523	-1.4059	-1.31655	-1.86593	-3.22638	-2.97217	-1.4876	-1.11033	-0.249344	0.069353	-2.54946	-6.88795	-0.706293	-3.18349	-2.07763	-1.82323	-3.43319	0.0111635	0.12486	0.0187911	0.00529443	0.00978501	-88560.1	15	1	0.893681	-88560.1
870	1	0.319303	-3.69948	-2.7835	1.18211	-2.95522	-2.94782	-2.64975	-3.91611	-3.97113	-4.28911	-3.15105	-6.91263	-3.16013	-5.75497	-4.0717	-6.14381	-3.44877	-5.77581	-3.22471	-6.66052	-2.81718	-1.39148	-1.4525	-1.33243	-1.8403	-3.22412	-3.00057	-1.48048	-0.861971	-0.200828	0.0439241	-2.75182	-6.31198	-2.11663	-1.49394	-3.67153	-5.42331	-3.64115	0.0184725	0.124853	0.0256489	0.000304075	0.00745676	-88566.3	15	1	0.810979	-88566.3
871	1	0.310833	-3.9195	-1.16718	1.40458	-2.91773	-2.92949	-2.58022	-3.94992	-3.99071	-4.32841	-3.22867	-5.97415	-3.17705	-5.38653	-3.53137	-5.89278	-4.13341	-0.380929	-4.86649	-0.117466	-4.58492	-1.32748	-1.44167	-1.30399	-1.84013	-3.25239	-3.01226	-1.47478	-1.04014	-0.233685	0.0596137	-2.54253	-6.85374	-3.74146	-2.7918	-0.417766	0.838428	-1.62786	0.00717322	0.118493	0.0229008	0.00103149	0.012092	-88572.9	15	1	0.81965	-88572.9
872	1	0.30943	-3.00972	-1.96638	1.26772	-2.90155	-2.9207	-2.63809	-3.8538	-3.91297	-4.25947	-3.20655	-6.39806	-3.26856	-3.99671	-4.27043	-5.6101	-4.84486	-2.23415	-5.25288	-2.63843	-3.27629	-1.4051	-1.39795	-1.32673	-1.86749	-3.23045	-2.9764	-1.48013	-1.02727	-0.234258	0.0733046	-2.54001	-6.31436	-2.96452	-0.965427	-2.2798	-2.69248	-0.537271	0.0345074	0.1372	0.0151245	0.0032571	0.0219726	-88562.7	31	1	0.971464	-88562.7
873	1	0.321236	-3.44275	-1.56281	1.18048	-2.97796	-2.89747	-2.62433	-3.968	-3.87109	-4.20716	-3.20896	-6.37758	-3.23586	-3.43303	-3.9212	-5.46381	-3.81584	-2.29392	0.0531768	-2.02888	-4.41829	-1.36992	-1.44318	-1.31034	-1.86135	-3.21014	-2.97978	-1.48777	-0.950841	-0.255745	0.0720113	-2.64721	-6.3821	-2.24318	-0.261075	-1.5997	-0.0452395	-2.12253	0.00540633	0.115226	0.0157592	0.00468641	0.0122976	-88564.8	15	1	0.59388	-88564.8
874	1	0.321818	-3.15088	-1.79424	1.35946	-2.93735	-2.94455	-2.57431	-3.84917	-3.90622	-4.1831	-3.20456	-7.19064	-3.48927	-4.51743	-3.21952	-5.43759	-1.78495	-2.72282	-1.0991	-0.367357	-1.95404	-1.38049	-1.43097	-1.29757	-1.85947	-3.20967	-3.06887	-1.4902	-1.01679	-0.243809	0.082866	-2.85342	-6.6866	-1.13503	-0.606212	-2.15496	-2.94391	-2.05177	0.0130213	0.11942	0.0139478	0.00585815	0.020474	-88564.2	31	1	0.672882	-88564.2
875	1	0.316786	-3.33138	-1.96275	1.25091	-2.88862	-2.91786	-2.67069	-3.9855	-4.0833	-4.27631	-3.29697	-5.52402	-3.29233	-2.85304	-4.38781	-6.4774	-3.67224	-2.63216	-4.43718	-3.92623	-2.56007	-1.34941	-1.40906	-1.32487	-1.87401	-3.22061	-2.97998	-1.49443	-0.974845	-0.236182	0.0676667	-2.42083	-6.36169	-2.29076	-1.78623	-2.75995	-2.98641	0.484887	0.0103441	0.147991	0.00252522	0.00347951	0.0127245	-88559.4	31	1	0.949673	-88559.4
876	1	0.31398	-3.47618	-2.08018	1.07743	-2.90234	-2.94559	-2.6086	-4.00911	-3.9713	-4.38765	-3.32932	-5.25943	-3.30613	-3.25397	-4.91221	-6.5975	-3.34757	-3.3327	-2.85111	-3.28938	-2.86189	-1.37945	-1.43955	-1.33623	-1.87103	-3.21497	-3.00477	-1.52577	-1.01512	-0.255653	0.011546	-2.27416	-6.01101	-2.72764	-0.266957	-1.94115	-3.49272	-0.172786	0.0240203	0.153169	0.00175583	0.0058555	0.0208522	-88566.8	15	1	0.368478	-88566.8
877	1	0.314392	-3.50054	-2.34144	1.09313	-2.93775	-2.95896	-2.63948	-4.00373	-3.99939	-4.35989	-3.2779	-6.14994	-3.33421	-2.88789	-4.18449	-5.94986	-1.49278	-4.24711	-2.51756	-4.5388	-2.43371	-1.36221	-1.44363	-1.33456	-1.87617	-3.1947	-3.00343	-1.49768	-0.978261	-0.273425	0.0442022	-2.4544	-5.62979	-1.79951	-0.700577	-1.6746	-3.82828	-1.42004	0.0149703	0.141346	0.00361305	0.00631667	0.0179114	-88560.1	15	1	0.929303	-88560.1
878	1	0.318337	-4.19881	-1.17407	1.16918	-2.91059	-2.93539	-2.58548	-3.86356	-4.00181	-4.22281	-3.23151	-6.1373	-3.60675	-4.21859	-3.81484	-5.68802	-6.47543	-3.8553	-5.62212	-3.2987	-5.62871	-1.3505	-1.40969	-1.29616	-1.81497	-3.28166	-2.9962	-1.4828	-1.10234	-0.179356	0.0487585	-2.83213	-6.46567	-1.33261	-2.2844	-1.16721	1.24616	-1.42992	0.0177705	0.12122	0.0218956	0.00864101	0.0205364	-88559.4	15	1	1	-88559.4
879	1	0.312622	-4.24611	-2.02991	1.42973	-2.87862	-2.83931	-2.67586	-4.01776	-3.8922	-4.39754	-3.18151	-6.76365	-3.53	-3.61071	-3.11051	-7.13419	-2.59067	-3.10617	-3.95038	-5.75512	-4.35414	-1.32595	-1.38098	-1.30925	-1.8625	-3.20456	-3.0293	-1.48394	-1.20466	-0.225006	0.0975997	-2.90117	-6.06921	-1.79085	1.3133	-2.5508	-3.28067	-0.439404	0.0157436	0.111289	0.00724436	0.00928074	0.0098204	-88565.5	31	1	0.862131	-88565.5
880	1	0.319245	-3.76577	-2.02267	1.32942	-2.9673	-2.91667	-2.58924	-3.85639	-3.9699	-4.16846	-3.17024	-6.43766	-3.70498	-3.42969	-4.19574	-8.12065	-3.47479	-3.16678	-3.14157	-3.06251	-4.34458	-1.36736	-1.416	-1.3099	-1.81483	-3.27798	-3.0347	-1.46331	-1.01117	-0.185221	0.063254	-2.69585	-6.33687	0.606076	-3.81723	-3.60681	-1.27239	0.0890851	0.0124704	0.137093	0.0172917	0.00821692	0.0216975	-88563.5	31	1	0.513079	-88563.5
881	1	0.31409	-4.13003	-1.54326	1.10232	-2.87322	-2.94694	-2.60214	-3.96604	-4.05997	-4.21324	-3.20857	-5.72201	-3.45527	-4.3	-3.92724	-5.44744	-4.57491	-5.29122	-3.30489	-4.69271	-3.78896	-1.39928	-1.44618	-1.30429	-1.89028	-3.21481	-2.93762	-1.48368	-0.901935	-0.261105	0.0640681	-2.72384	-6.14088	-2.67048	-0.581749	-0.332088	-1.92943	-1.29889	0.00904619	0.121167	0.0172851	0.0059613	0.0234629	-88556.7	15	1	0.909092	-88556.7
882	1	0.306869	-3.52423	-2.22666	0.99979	-2.94562	-3.00275	-2.65921	-3.89046	-3.94519	-4.20937	-3.27641	-6.13641	-2.99623	-2.98543	-4.68754	-5.6965	-3.06042	-2.74741	-4.4146	-3.60048	-3.67784	-1.35779	-1.44388	-1.33137	-1.85245	-3.23119	-3.02711	-1.50071	-1.0287	-0.235455	0.0556598	-2.40149	-5.89011	-2.11359	-2.86806	-3.05309	-1.66657	-2.33798	0.017426	0.143779	0.00487067	0.000698442	0.00972703	-88556.9	15	1	0.708668	-88556.9
883	1	0.320041	-4.06745	-1.61021	1.24314	-2.89546	-2.80627	-2.61226	-3.94571	-4.01545	-4.30316	-3.25685	-5.81157	-3.50638	-3.17535	-3.38854	-5.82595	-5.23564	-5.29905	-3.46722	-4.26664	-4.33405	-1.35604	-1.39287	-1.30317	-1.85622	-3.23588	-2.96748	-1.46839	-1.04557	-0.197423	0.0575012	-2.63915	-6.07967	-1.15228	-0.3491	-0.0656358	-1.79495	-1.23594	0.0113408	0.113641	0.00508686	0.0122188	0.0272897	-88555.9	15	1	0.894891	-88555.9
884	1	0.312861	-4.05009	-1.62269	1.16937	-2.93172	-2.9067	-2.55997	-3.93537	-3.93186	-4.27178	-3.32306	-5.68713	-3.46727	-3.23819	-3.64743	-6.30482	-2.30623	-4.08309	-3.93828	-4.57389	-5.34516	-1.3506	-1.38996	-1.28899	-1.83094	-3.23388	-3.01386	-1.48071	-1.05275	-0.227619	0.0533634	-2.69478	-5.47911	-1.14698	-0.776763	-0.602069	-2.63964	-4.46199	0.0123075	0.11823	0.00799388	0.00401744	0.0266364	-88558.5	15	1	0.869951	-88558.5
885	1	0.316989	-3.75857	-1.92275	1.27806	-2.88146	-2.90911	-2.69967	-3.84886	-4.01075	-4.20928	-3.196	-7.24296	-3.35879	-2.95145	-4.02678	-5.18739	-4.43149	-3.31138	-2.58056	-2.35324	-2.8485	-1.36042	-1.42005	-1.34389	-1.8543	-3.25782	-2.98073	-1.48521	-1.02754	-0.243167	0.024503	-2.33618	-6.84966	-3.18667	-4.06945	-4.24498	-2.08241	-0.195464	0.00446105	0.134238	0.00210348	0.00547341	0.00709008	-88557.8	15	1	0.93165	-88557.8
886	1	0.307855	-3.55438	-2.44793	1.26708	-2.88625	-2.86284	-2.62552	-4.01771	-4.0082	-4.21205	-3.11228	-5.24883	-3.481	-3.02326	-3.60602	-6.25906	-1.77607	-2.68438	-4.47621	-4.79766	-3.91676	-1.33778	-1.37363	-1.35113	-1.86426	-3.29791	-3.01526	-1.47333	-1.1992	-0.216697	0.0181058	-2.29695	-6.60153	-0.154037	-0.0591221	-1.24084	-2.30124	-4.80199	0.0141433	0.118022	0.00547368	0.00767573	0.00835371	-88562.3	15	1	0.988572	-88562.3
887	1	0.307444	-3.7394	-2.35824	1.36149	-2.87587	-2.88088	-2.63088	-4.00879	-3.95636	-4.20896	-3.14663	-5.96444	-3.54159	-3.05418	-3.68296	-6.44234	-3.10101	-3.43537	-4.12992	-4.81544	-3.73605	-1.33278	-1.3905	-1.34996	-1.86226	-3.30367	-2.99824	-1.465	-1.23197	-0.217498	0.0216965	-2.28167	-6.51232	0.226577	-0.4923	-1.72281	-2.8172	-4.57484	0.0118634	0.120613	0.00496555	0.0149402	0.0118365	-88561.6	15	1	0.364058	-88561.6
888	1	0.307983	-3.7384	-2.38064	1.40739	-2.86902	-2.88866	-2.62838	-3.98505	-3.97794	-4.19519	-3.17185	-5.93549	-3.51118	-3.41536	-3.50887	-6.70077	-3.07716	-3.42856	-4.62206	-4.5974	-3.5427	-1.33513	-1.3865	-1.34902	-1.86382	-3.30554	-3.01019	-1.46818	-1.24146	-0.220068	0.0224252	-2.38508	-6.41685	0.317145	-0.623197	-1.89689	-3.44334	-4.52367	0.00968101	0.118179	0.00388382	0.0107877	0.00804271	-88561.3	15	1	0.667442	-88561.3
889	1	0.310836	-3.3124	-2.40748	1.238	-2.8748	-2.82936	-2.66826	-3.84571	-3.99696	-4.16528	-3.24014	-6.47861	-3.33849	-3.58047	-4.41617	-4.7372	-2.8363	-5.13593	-3.59491	-3.06354	-4.19088	-1.31233	-1.37072	-1.31301	-1.82964	-3.23125	-2.98498	-1.48361	-1.18534	-0.224746	0.0531082	-2.5696	-6.23304	0.244034	-1.41137	-1.85591	-3.05322	-2.48479	0.00869824	0.136812	0.00819189	0.00332911	0.0225801	-88560.7	31	1	0.942559	-88560.7
890	1	0.312507	-3.70255	-1.88647	1.04104	-2.90451	-2.84398	-2.62682	-3.92796	-3.98458	-4.14732	-3.23536	-6.03936	-3.22663	-3.93154	-3.71738	-5.73491	-3.26851	-4.74371	-2.97171	-1.56395	-4.64697	-1.3657	-1.39045	-1.33645	-1.83962	-3.16238	-2.99693	-1.49135	-1.16423	-0.214664	0.0422515	-2.48654	-5.82308	-1.54607	-2.40534	-2.26622	-1.75673	-0.903038	0.00686593	0.130018	0.0129121	0.00308898	0.0116158	-88552.3	15	1	0.985252	-88552.3
891	1	0.318528	-3.93258	-2.44305	1.236	-2.89313	-2.90248	-2.62822	-3.88434	-3.94405	-4.28173	-3.21072	-7.09007	-3.28186	-3.4062	-3.91239	-6.48395	-4.08546	-1.96146	-5.22233	-3.69671	-3.80408	-1.35137	-1.42846	-1.3485	-1.83658	-3.28758	-2.95977	-1.48374	-1.00397	-0.207266	-0.0592451	-2.29286	-6.47271	-3.35989	-2.55323	-3.16448	-2.42897	-3.31337	0.012086	0.129583	0.00975154	0.00424767	0.0152349	-88554.3	15	1	0.970423	-88554.3
892	1	0.314332	-3.94088	-1.36164	0.854783	-2.93588	-2.95292	-2.63362	-3.96491	-4.02968	-4.2052	-3.17445	-5.68485	-3.0239	-3.70007	-3.79823	-5.59857	-3.38837	-5.37681	-2.78506	-3.51665	-3.73617	-1.3454	-1.40957	-1.32253	-1.84142	-3.2067	-3.04352	-1.49122	-1.04033	-0.220332	0.047818	-2.67376	-5.97556	-0.17989	-1.13599	-0.671959	-1.25565	-0.497977	0.0181242	0.116131	0.0125997	0.00106463	0.00452437	-88558.2	15	1	0.785643	-88558.2
893	1	0.314155	-3.63022	-1.89657	1.31457	-2.91471	-2.98043	-2.60817	-3.92468	-3.94994	-4.159	-3.24627	-6.4897	-3.44104	-3.14176	-4.32575	-5.52007	-4.02058	-2.92199	-3.84044	-3.66251	-3.37215	-1.36818	-1.41276	-1.33175	-1.88428	-3.29088	-2.91555	-1.47997	-1.19953	-0.240792	0.0492875	-2.19994	-5.74625	-2.27225	-1.52412	-2.2376	-1.29636	-2.2354	0.0273867	0.147448	0.00525037	0.000972273	0.0168279	-88565.6	15	1	0.705267	-88565.6
894	1	0.312581	-3.94184	-1.99586	1.1203	-2.88703	-2.86884	-2.63427	-3.82667	-4.0482	-4.36249	-3.11504	-5.61249	-3.65675	-4.33306	-4.73296	-5.97803	-4.21466	-4.96686	-4.30621	-4.20235	-3.43518	-1.40171	-1.44817	-1.30251	-1.8338	-3.18412	-3.07671	-1.48164	-0.931978	-0.168187	0.0825506	-2.78338	-5.41048	-2.08938	-3.12186	-0.750841	-2.45614	-1.56165	0.00273604	0.128723	0.0187847	0.0158461	0.00254774	-88569.4	15	1	0.848128	-88569.4
895	1	0.313876	-3.99102	-1.88896	1.03403	-2.93081	-3.03615	-2.6312	-4.05049	-3.91844	-4.28511	-3.21135	-6.62892	-3.14845	-3.36296	-4.36002	-5.8637	-3.42684	-3.07924	-3.33133	-3.48571	-4.08655	-1.36767	-1.42241	-1.32222	-1.84816	-3.27109	-2.93081	-1.47742	-1.02304	-0.253552	0.0796284	-2.66375	-7.00311	-1.79908	-1.0499	-3.15632	-1.53575	-2.0765	0.00889932	0.126717	0.00797251	0.00470407	0.00395844	-88563.1	15	1	0.987667	-88563.1
896	1	0.307138	-3.94671	-2.11648	1.02707	-2.91536	-2.96692	-2.63906	-3.89017	-4.0149	-4.2033	-3.21387	-5.37638	-3.40906	-3.29662	-5.36081	-6.14908	-5.35467	-5.0932	-4.1022	-3.61477	-3.26013	-1.34131	-1.43522	-1.32524	-1.86455	-3.19102	-2.98796	-1.4729	-1.06579	-0.22767	0.0692895	-2.659	-5.86498	-2.82499	-1.71854	-1.63755	-0.174798	-1.51549	0.0298656	0.142219	0.00410226	0.00132391	0.00535439	-88563.5	15	1	0.935357	-88563.5
897	1	0.306379	-4.0269	-1.85272	1.3352	-2.89682	-3.02183	-2.62614	-4.02154	-4.02055	-4.35543	-3.22089	-7.05143	-3.49033	-3.12436	-5.81578	-6.21319	-2.10869	-1.57223	-3.20117	-6.2862	-3.90334	-1.37162	-1.41288	-1.31693	-1.84098	-3.2438	-3.04878	-1.47932	-1.00331	-0.216318	0.0461649	-2.53096	-6.67114	-0.880795	-2.32413	-3.09076	-3.47241	-0.545056	0.054287	0.142593	0.00751298	0.00689058	0.025539	-88565.6	15	1	0.989043	-88565.6
898	1	0.312153	-4.07599	-2.82305	1.29877	-2.86195	-2.86898	-2.6414	-3.98988	-3.90347	-4.31292	-3.28974	-6.75488	-3.53404	-3.55949	-5.42996	-6.16894	-6.50154	-4.08641	-3.62502	-2.47435	-5.2319	-1.33017	-1.41775	-1.31605	-1.85985	-3.27299	-3.00183	-1.47246	-1.12795	-0.203244	0.0889502	-2.69471	-6.81488	-2.81319	-2.35744	-2.8312	-4.31066	-1.98843	0.00748622	0.13532	0.0106743	0.0100291	0.0213254	-88561.7	31	1	1	-88561.7
899	1	0.316618	-3.69823	-1.59657	1.30478	-2.88159	-2.8778	-2.63695	-3.95478	-3.93851	-4.30317	-3.31049	-5.6406	-3.42695	-5.00163	-3.71407	-5.12187	-4.05407	-4.09068	-3.11899	-2.54936	-5.84312	-1.34004	-1.38478	-1.31877	-1.84368	-3.25747	-2.9664	-1.46982	-1.04909	-0.215702	0.0763804	-2.88733	-6.97986	-4.04718	-2.19223	-2.21507	-6.19585	-2.73112	0.00425601	0.135308	0.0176508	0.00515064	0.0442768	-88570.6	15	1	0.919613	-88570.6
900	1	0.313117	-3.21915	-1.79476	1.38855	-2.85714	-2.84868	-2.65316	-3.8801	-3.95267	-4.34718	-3.29302	-6.7135	-3.51965	-4.10322	-3.0264	-5.73949	-5.08921	-2.85909	-4.19167	-4.10965	-3.84147	-1.33798	-1.39711	-1.30286	-1.83986	-3.29196	-2.99546	-1.51247	-1.29489	-0.216503	0.102142	-2.61289	-6.39278	-4.01723	-1.3343	-1.08692	-5.78786	-1.90063	0.00613206	0.125997	0.0196765	0.00945961	0.0118528	-88569.1	15	1	0.382917	-88569.1
901	1	0.314321	-4.30706	-2.25684	1.11735	-2.82423	-2.98656	-2.60907	-3.99056	-3.97026	-4.25209	-3.21362	-6.19816	-3.28003	-3.83727	-4.9385	-5.966	-2.68166	-6.67551	-2.58726	-0.648309	-4.2588	-1.33017	-1.37738	-1.33659	-1.82817	-3.18259	-3.02318	-1.45506	-1.12131	-0.192888	-0.0346099	-2.35933	-6.20957	-0.426103	-3.23763	-1.76791	-0.0470727	-2.00652	0.0351186	0.125207	0.0184542	0.00708798	0.0197487	-88571.1	47	1	0.987297	-88571.1
902	1	0.318458	-3.95561	-1.83373	1.2444	-2.85888	-2.95597	-2.61643	-3.83352	-4.03183	-4.15599	-3.19385	-4.67383	-3.27518	-3.85148	-3.99796	-6.11474	-5.12732	-6.19041	-4.28955	-2.52764	-4.74821	-1.32319	-1.3739	-1.33578	-1.82016	-3.27961	-2.97228	-1.45385	-1.20292	-0.200052	0.0081127	-2.39169	-6.38354	-2.0431	-1.78429	-0.203775	-1.40562	-3.24589	0.0178314	0.139681	0.0165247	0.00445384	0.0232481	-88563.8	15	1	0.82397	-88563.8
903	1	0.310435	-3.96103	-1.99377	1.07719	-2.88219	-2.85477	-2.62249	-3.86683	-3.92007	-4.15243	-3.24021	-8.07312	-3.61115	-3.06865	-2.91326	-5.00781	-3.64419	-3.36871	-4.25679	-4.24868	-5.36251	-1.32431	-1.37407	-1.32609	-1.8312	-3.23221	-2.97006	-1.50161	-1.33418	-0.205838	0.0125346	-2.5063	-6.93955	-2.07964	-2.62984	-2.55671	-3.37403	-1.63915	0.011847	0.0860767	0.00231601	0.0105026	0.0110846	-88562.8	15	1	0.779323	-88562.8
904	1	0.312435	-3.72355	-2.02394	1.14104	-2.86538	-2.82902	-2.62865	-3.83919	-3.95371	-4.2174	-3.24442	-7.93335	-3.62375	-3.07831	-2.6597	-5.36964	-2.77807	-3.84929	-4.384	-3.75761	-5.29576	-1.32605	-1.36719	-1.33969	-1.83326	-3.2439	-2.99591	-1.5041	-1.32544	-0.20617	0.00276212	-2.56863	-6.46184	-2.74764	-2.31662	-3.42761	-3.4405	-2.622	0.0138701	0.0815685	0.00550514	0.00765044	0.0098755	-88562.8	15	1	0.277999	-88562.8
905	1	0.310574	-3.54254	-2.07666	1.25893	-2.85065	-2.81028	-2.67543	-3.88094	-3.93439	-4.26359	-3.2492	-7.96474	-3.54131	-3.08189	-2.67197	-5.78276	-3.52432	-3.13243	-3.86468	-4.6608	-4.66451	-1.31549	-1.37594	-1.32977	-1.82039	-3.21141	-3.01605	-1.50327	-1.22195	-0.168993	0.0472198	-2.54364	-6.20001	-2.94825	-0.740897	-2.49929	-2.31775	-2.04509	0.0112705	0.081948	0.00369318	0.0100608	0.00573292	-88564.8	15	1	0.138647	-88564.8
906	1	0.325965	-3.69596	-1.98319	0.864364	-2.92422	-2.92407	-2.58103	-3.92948	-3.98566	-4.30322	-3.21851	-4.66299	-3.22049	-3.47683	-3.15228	-5.53732	-3.7772	-3.84034	-3.52191	-2.64945	-2.91845	-1.3519	-1.41963	-1.32658	-1.85737	-3.30872	-3.02815	-1.4732	-1.15306	-0.237901	0.0404888	-2.40125	-5.9186	-1.71185	-3.34384	-2.00537	-2.32754	-2.64759	0.0193364	0.113563	0.0119325	0.000465442	0.0207085	-88559.5	15	1	0.991276	-88559.5
907	1	0.312404	-3.3826	-1.84034	1.50154	-2.8453	-2.90946	-2.59057	-3.95	-4.01735	-4.24658	-3.25887	-7.67733	-3.1905	-2.88769	-4.77844	-5.44206	-3.14012	-1.28052	-2.66754	-4.39433	-4.8838	-1.36003	-1.41537	-1.33709	-1.84725	-3.26855	-3.01431	-1.49361	-1.01374	-0.187472	0.00355475	-2.35698	-6.96676	-2.89584	0.5355	-1.49504	-0.911792	-0.771113	0.0156074	0.143954	0.00153559	0.00058884	0.0087175	-88562.1	15	1	0.694129	-88562.1
908	1	0.31699	-4.20266	-2.1985	1.10144	-2.90271	-3.00342	-2.65134	-3.91052	-3.98988	-4.1694	-3.08817	-5.13308	-3.45476	-4.73861	-3.44601	-8.53999	-4.40172	-3.30339	-4.78284	-4.78308	-2.94677	-1.3667	-1.4293	-1.34075	-1.81375	-3.23259	-2.96863	-1.48289	-1.02126	-0.22541	0.0556988	-2.51115	-6.38682	-0.416088	-3.53384	-3.09202	-2.83081	-3.08084	0.024837	0.11837	0.0199246	0.00812864	0.00287494	-88562.9	15	1	0.347775	-88562.9
909	1	0.310247	-4.08164	-2.04738	1.28008	-2.92026	-3.04502	-2.67123	-3.85614	-4.00085	-4.21702	-3.21443	-7.25623	-3.23922	-5.30761	-3.39071	-6.78468	-5.63558	-2.12365	-3.32441	-4.27934	-3.84818	-1.36527	-1.42939	-1.31775	-1.83265	-3.2701	-3.02061	-1.48282	-1.00653	-0.182647	-0.00810953	-2.6015	-5.97827	-2.00993	-2.4943	-2.32142	-1.97451	-2.24414	0.0271343	0.103002	0.0190513	0.00274052	0.00348922	-88561.1	15	1	0.907417	-88561.1
910	1	0.314061	-4.3863	-2.27558	1.25962	-2.92425	-2.95015	-2.65114	-4.03541	-3.97947	-4.2577	-3.1284	-6.8939	-3.23501	-6.70623	-2.97074	-5.23484	-4.29122	-2.30437	-3.67483	-6.41827	-6.13994	-1.38081	-1.43442	-1.35481	-1.82568	-3.21016	-2.99737	-1.48689	-1.02287	-0.1893	0.0159617	-2.37704	-5.93841	-0.0129313	-3.30463	-2.44337	-0.957093	-2.52464	0.0236671	0.0982416	0.0211229	0.00455879	0.000970836	-88566.2	15	1	0.879761	-88566.2
911	1	0.315703	-3.65099	-1.9691	1.34425	-2.89234	-2.87492	-2.60232	-3.98065	-3.98951	-4.24124	-3.20645	-5.7832	-3.10986	-3.15283	-3.3408	-6.76009	-3.0122	-5.87917	-5.238	-1.2137	-2.88038	-1.37243	-1.41341	-1.31482	-1.87016	-3.24279	-3.02725	-1.4878	-1.03603	-0.236579	0.127566	-2.66908	-6.76594	-4.22739	0.150847	-1.0138	-2.99744	-1.35253	0.0118813	0.11639	0.0108097	0.0041304	0.0315219	-88562.9	31	1	0.938677	-88562.9
912	1	0.313668	-3.24128	-1.73857	1.2004	-2.96878	-2.87757	-2.67487	-3.86724	-4.0046	-4.23949	-3.21556	-6.40318	-3.45431	-3.52394	-4.25402	-5.00288	-3.67215	-3.40668	-3.16207	-4.76393	-2.7361	-1.35342	-1.3926	-1.33356	-1.84271	-3.2507	-2.99665	-1.46065	-1.08642	-0.198636	-0.00284892	-2.60319	-7.40154	-3.69018	-2.66644	-4.01548	-2.13877	0.614841	0.012472	0.118426	0.0160751	0.00211324	0.00814403	-88567.3	15	1	0.965283	-88567.3
913	1	0.313143	-3.63143	-1.57153	1.34339	-2.85877	-2.9559	-2.59591	-3.84145	-3.94624	-4.32656	-3.24925	-7.71662	-3.78026	-3.51731	-3.36269	-7.14708	-2.69113	-4.96056	-6.81297	-4.43893	-4.64955	-1.3194	-1.38494	-1.33137	-1.87277	-3.2666	-2.97454	-1.50107	-1.18538	-0.256009	0.0896741	-2.36307	-7.61474	-0.939992	-3.34797	-2.24452	-1.50557	-5.33476	0.0193484	0.130886	0.00611414	0.0100015	0.00243037	-88574.2	47	1	0.987744	-88574.2
914	1	0.313026	-3.73971	-3.29624	1.59323	-2.91682	-2.87851	-2.60279	-4.04043	-3.90592	-4.24479	-3.14948	-6.99436	-3.13105	-4.12578	-3.58455	-6.55652	-3.37888	-1.2592	-0.211493	0.200824	-4.99293	-1.37016	-1.41586	-1.29884	-1.83164	-3.16039	-2.99631	-1.4848	-1.03284	-0.179079	0.0947233	-3.07505	-6.00352	-2.09793	-2.52588	-3.08345	-5.07455	-0.964064	0.00487177	0.111001	0.023036	0.00124465	0.00503356	-88577.1	31	1	0.995932	-88577.1
915	1	0.321725	-3.59992	-2.01927	1.287	-2.95874	-2.85506	-2.62325	-3.86644	-4.03736	-4.35839	-3.1881	-7.19597	-3.25273	-3.10184	-3.07067	-5.37961	-5.34187	-4.55046	-5.99196	-4.03991	-3.08388	-1.40662	-1.42883	-1.31021	-1.85067	-3.28683	-3.03801	-1.47811	-0.955393	-0.235197	0.126417	-2.71055	-7.72767	-6.17725	-1.64306	-3.63818	-0.868	-3.52716	0.00739428	0.100171	0.0038619	0.00186162	0.027167	-88573.8	31	1	0.998308	-88573.8
916	1	0.307328	-3.20521	-1.62835	1.15057	-2.84902	-2.9636	-2.65799	-3.97757	-3.96262	-4.15122	-3.21433	-5.78274	-3.72558	-3.07459	-5.09213	-6.13924	-3.51743	-2.91874	-1.55782	-3.50993	-4.0043	-1.33102	-1.40305	-1.33605	-1.83268	-3.16298	-2.9938	-1.49221	-1.25609	-0.200076	0.046144	-2.40912	-6.68077	1.25022	-2.58646	-1.7256	-4.40051	-1.39175	0.0166853	0.166542	0.00647266	0.0113593	0.0134779	-88569.5	15	1	0.946024	-88569.5
917	1	0.32287	-4.38919	-1.86206	1.26586	-2.88738	-2.79929	-2.58834	-3.86441	-4.00191	-4.37286	-3.24149	-7.0471	-3.27139	-4.4816	-2.68469	-5.96927	-4.61683	-4.90351	-6.46696	-3.44026	-3.917	-1.35709	-1.41673	-1.31085	-1.86047	-3.311	-3.00333	-1.47719	-1.18109	-0.211331	0.0491146	-2.64093	-6.26894	-2.72872	-0.740479	-1.77359	2.05375	-1.13833	0.00501614	0.0877192	0.0207988	0.0012006	0.0289804	-88571	15	1	0.664642	-88571
918	1	0.318567	-4.4516	-1.82701	1.33005	-2.91347	-2.84474	-2.57623	-3.84879	-3.99456	-4.37383	-3.24436	-7.17852	-3.35806	-4.52549	-2.65582	-5.59091	-4.06208	-4.71709	-6.9487	-2.88348	-3.85615	-1.3572	-1.41114	-1.30759	-1.84994	-3.30028	-3.02344	-1.48391	-1.14109	-0.196832	0.0364869	-2.58102	-6.60415	-3.1348	0.206771	-2.60087	2.04386	-1.51481	0.0073527	0.0845505	0.0187845	0.00148182	0.0347588	-88569.7	15	1	0.147355	-88569.7
919	1	0.316743	-4.58026	-1.89313	1.40434	-2.90653	-2.81554	-2.61305	-3.95731	-3.93392	-4.3296	-3.22598	-7.06674	-3.13285	-4.31539	-2.78174	-5.77315	-3.56075	-4.03901	-6.71547	-3.9749	-3.68208	-1.34791	-1.39041	-1.31869	-1.84644	-3.33306	-3.02004	-1.47913	-1.12953	-0.21097	0.0668314	-2.58978	-6.85729	-3.02395	0.628645	-2.78497	0.653129	-1.56252	0.00877708	0.0888616	0.0149329	0.00924571	0.0220426	-88567.6	15	1	0.369021	-88567.6
920	1	0.314732	-4.43985	-2.08684	1.32067	-2.8791	-2.79251	-2.62411	-3.89491	-3.93653	-4.34634	-3.19295	-7.12422	-3.2359	-4.58748	-3.02126	-5.65325	-4.33864	-4.08907	-6.4383	-4.2554	-3.71764	-1.33254	-1.38879	-1.32426	-1.84632	-3.29364	-3.00148	-1.47028	-1.10988	-0.220418	0.0501861	-2.58811	-6.63788	-3.19384	0.0541995	-3.03743	0.333608	-1.21441	0.00835535	0.0887599	0.0238638	0.00499171	0.0223115	-88563.2	31	1	0.0653731	-88563.2
921	1	0.311617	-3.8066	-1.79728	1.20681	-2.87296	-2.8099	-2.6449	-3.8637	-3.89479	-4.31757	-3.18474	-7.79721	-3.38301	-3.28708	-2.89673	-6.1945	-4.12473	-4.45414	-6.16987	-4.04766	-3.99827	-1.3457	-1.369	-1.33307	-1.85316	-3.28871	-3.0019	-1.46752	-1.16419	-0.206703	0.0499027	-2.58898	-6.81276	-2.24724	0.195895	-4.23497	0.762214	-0.703603	0.00398068	0.102708	0.00976965	0.00423175	0.0139245	-88566.2	31	1	0.451758	-88566.2
922	1	0.307019	-4.08441	-1.54208	1.18812	-2.88414	-3.00021	-2.66399	-4.01272	-4.0059	-4.30329	-3.33677	-4.95209	-3.46745	-3.70456	-4.41466	-5.81044	-3.26516	-4.15408	-3.38278	-2.14248	-5.28413	-1.32917	-1.40454	-1.34319	-1.84525	-3.25378	-2.99596	-1.4902	-1.13157	-0.227314	-0.00274279	-2.2885	-5.64971	-2.98959	-2.90081	1.30587	-2.32351	-1.4245	0.0181033	0.131501	0.0155252	0.00477585	0.0209593	-88561.9	15	1	1	-88561.9
923	1	0.305977	-3.76375	-1.83938	1.09864	-2.89168	-2.95417	-2.64488	-4.00432	-3.88336	-4.28983	-3.31332	-6.38582	-3.25707	-4.40526	-3.72599	-6.24787	-4.67729	-3.2139	-1.78539	-4.39729	-2.8331	-1.3615	-1.40415	-1.34158	-1.8913	-3.21394	-2.97711	-1.50217	-1.07966	-0.21233	0.0330295	-2.37913	-6.56336	-1.14018	-3.49373	-2.57562	-1.17816	-1.25899	0.0269743	0.129259	0.0198536	0.00552514	0.0267909	-88556.9	15	1	0.991696	-88556.9
924	1	0.324507	-3.98885	-2.40552	1.34897	-2.88295	-2.83752	-2.62368	-3.83657	-4.07404	-4.20987	-3.12096	-6.13287	-3.50459	-3.4441	-3.55827	-5.64325	-2.61525	-4.84006	-5.999	-2.23669	-4.72645	-1.34988	-1.38718	-1.32445	-1.82415	-3.26186	-3.01858	-1.47472	-1.16734	-0.226288	0.0474965	-2.55922	-6.41611	-4.08785	-0.360867	-1.61562	-2.42164	-3.45915	0.00253136	0.129187	0.00544809	0.00409464	0.0167189	-88563.5	15	1	0.481409	-88563.5
925	1	0.316597	-3.46124	-2.19893	1.27123	-2.91851	-2.94074	-2.65107	-3.90575	-3.88258	-4.17615	-3.24648	-6.03619	-3.40106	-4.07571	-3.92114	-5.47451	-4.94601	-7.5258	-1.39652	-2.08524	-1.17874	-1.35071	-1.40188	-1.32932	-1.82744	-3.22388	-2.9904	-1.49172	-1.08019	-0.177888	0.029647	-2.62331	-6.57819	-4.19007	-2.81255	-2.07229	-4.60027	-3.47364	0.0252237	0.129661	0.0143835	0.00300179	0.00646331	-88565	15	1	0.754596	-88565
926	1	0.314158	-4.46205	-1.89711	1.30582	-2.89866	-2.87761	-2.58851	-3.95402	-4.07199	-4.14837	-3.18446	-7.04512	-3.51627	-6.33392	-3.36448	-6.52236	-4.83462	0.96613	-7.26905	-5.53716	-5.35481	-1.36492	-1.45206	-1.3075	-1.8784	-3.27648	-3.00367	-1.45831	-0.933367	-0.265833	0.073288	-2.77365	-6.42932	-0.792017	-0.155812	-2.54679	0.204641	-0.705532	0.00365792	0.112733	0.0253019	0.00486227	0.00649324	-88578.4	15	1	0.762862	-88578.4
927	1	0.312541	-4.6525	-1.43535	1.80532	-2.871	-2.92374	-2.62202	-3.87487	-3.98395	-4.18797	-3.14975	-6.30746	-3.2445	-5.06125	-4.64406	-6.74996	-6.59667	-2.33252	-2.97806	-4.85572	-5.01487	-1.37198	-1.40153	-1.3341	-1.87682	-3.26181	-2.96287	-1.49882	-1.03226	-0.244718	0.0787106	-2.47621	-7.36141	1.74969	-2.39543	-1.15994	-0.931861	-0.0773599	0.0172401	0.145966	0.0185148	0.00643526	0.0109959	-88567.5	31	1	0.990627	-88567.5
928	1	0.320646	-3.43007	-1.4637	1.20466	-2.89273	-2.91194	-2.62513	-3.97861	-3.97007	-4.22417	-3.22068	-6.73602	-3.3182	-3.33091	-3.23396	-6.30031	-2.72804	-5.45961	-3.09301	-5.24981	-2.28099	-1.35876	-1.42119	-1.31742	-1.83421	-3.19695	-3.02061	-1.47173	-1.13722	-0.216911	0.0550246	-2.70711	-6.7603	-0.828408	-0.791441	-0.277448	-1.23192	-2.37634	0.0101562	0.126738	0.00654741	0.00168424	0.0180248	-88557.9	31	1	0.879145	-88557.9
929	1	0.309325	-3.566	-2.05997	1.00291	-2.91907	-2.88655	-2.60432	-3.92227	-3.98779	-4.27863	-3.23172	-5.43206	-3.47458	-4.59506	-4.40001	-5.49965	-4.24365	-1.7941	-3.77062	-1.57983	-4.38551	-1.3722	-1.41516	-1.31247	-1.84532	-3.31707	-3.00363	-1.48895	-1.03604	-0.209198	0.0171474	-2.56778	-5.73157	-2.05425	-1.81885	-2.50127	-2.00955	-0.787409	0.0156792	0.123681	0.0218187	0.00537042	0.00879463	-88554.4	15	1	0.85638	-88554.4
930	1	0.316426	-3.66298	-2.46032	1.45416	-2.85602	-2.99023	-2.63363	-3.94389	-3.95416	-4.29821	-3.26384	-6.92598	-3.46041	-4.48494	-4.09076	-6.32191	-2.70269	-4.8919	-3.06199	-5.47523	-2.42995	-1.35351	-1.42097	-1.32555	-1.87507	-3.13765	-2.99781	-1.4735	-1.06039	-0.226956	0.0183634	-2.60997	-6.89366	-2.58592	-2.78794	-1.91773	-2.83396	-4.88839	0.027308	0.135569	0.0152231	0.00686956	0.0175888	-88561.2	15	1	0.831784	-88561.2
931	1	0.314339	-4.15809	-2.09864	1.3026	-2.87422	-2.81805	-2.63009	-3.96833	-3.91145	-4.30891	-3.2655	-6.15675	-3.30836	-4.61664	-3.58653	-7.2831	-4.43128	-5.50161	-1.78219	-4.20215	-6.02951	-1.35578	-1.42722	-1.32467	-1.82205	-3.31081	-3.00893	-1.49378	-1.02012	-0.192646	0.0614489	-2.59852	-6.32137	-1.24834	-1.22915	-3.6194	-2.14003	-4.69236	0.00193911	0.129103	0.0156608	0.00390766	0.0146932	-88562.4	15	1	0.685648	-88562.4
932	1	0.321371	-3.84998	-2.56335	1.36524	-2.91625	-2.91069	-2.65337	-3.86913	-3.99646	-4.1884	-3.23789	-8.28666	-3.65426	-5.57721	-3.63024	-5.43375	-3.8447	-2.36541	-5.74631	-2.63452	-2.7196	-1.35901	-1.42599	-1.32297	-1.8622	-3.2666	-3.02544	-1.48347	-1.04231	-0.240884	0.105049	-2.74336	-6.92557	-4.86141	-2.76181	-2.6291	-1.80923	-2.36038	0.00290938	0.126393	0.0231323	0.0101911	0.016602	-88560.2	15	1	0.978692	-88560.2
933	1	0.314874	-3.95122	-1.87381	1.30921	-2.95513	-2.87563	-2.59161	-3.968	-3.88543	-4.19885	-3.31925	-7.90448	-2.93111	-4.18807	-3.10307	-5.69627	-2.41166	-4.13546	-3.27541	-3.89294	-4.99442	-1.37619	-1.40011	-1.29651	-1.86218	-3.20551	-2.96723	-1.47818	-1.07612	-0.23814	0.076743	-2.72952	-6.91942	-1.90736	-2.21415	-3.38518	-3.31842	-2.60455	0.014333	0.104286	0.0143248	0.00124398	0.0297709	-88561.8	15	1	0.617867	-88561.8
934	1	0.310399	-3.307	-2.60371	1.05164	-2.94351	-2.81602	-2.60749	-3.97529	-3.90652	-4.2414	-3.25263	-7.72656	-3.26602	-3.84089	-3.19539	-4.75307	-3.80355	-3.85482	-3.34078	-4.57567	-3.52458	-1.37598	-1.39562	-1.32847	-1.85089	-3.17943	-2.95031	-1.48311	-1.01196	-0.215293	0.0707318	-2.65012	-6.3085	-2.01428	-1.42934	-3.43324	-3.70673	-2.94994	0.00845934	0.103969	0.0108795	0.00048701	0.0213649	-88564.4	15	1	0.32798	-88564.4
935	1	0.319587	-4.30984	-1.52132	1.35319	-2.84188	-2.96463	-2.59146	-3.91412	-4.09681	-4.29341	-3.18325	-5.66238	-3.54529	-3.62248	-4.7377	-7.89104	-2.5344	-6.77952	-3.93003	-3.77504	-2.89546	-1.31964	-1.3932	-1.32677	-1.84637	-3.30157	-3.0503	-1.48323	-1.1479	-0.229512	0.102303	-2.61394	-6.82823	-2.9097	-2.78804	-1.1257	-0.338025	-1.10048	0.0189171	0.142827	0.00865989	0.0083284	0.00445721	-88568.3	31	1	0.712997	-88568.3
936	1	0.31438	-3.94055	-1.80716	1.17299	-2.8503	-2.95553	-2.5974	-3.81643	-3.89411	-4.3123	-3.1205	-6.5499	-3.26252	-4.10229	-5.62004	-5.3861	-3.75386	-5.20227	-4.84142	-1.50327	-3.2652	-1.35925	-1.42243	-1.28406	-1.85945	-3.2264	-2.99501	-1.47736	-1.06977	-0.224028	0.0670655	-2.79095	-5.2117	-3.81538	1.31431	-0.483299	-2.48582	0.456976	0.019622	0.138477	0.0227857	0.00683059	0.00663995	-88572.8	15	1	0.822466	-88572.8
937	1	0.314238	-3.76612	-1.78244	1.21043	-2.8769	-2.96392	-2.59514	-3.82907	-3.91179	-4.29518	-3.11637	-6.38995	-3.26059	-3.86665	-5.5373	-5.92467	-4.2945	-5.13709	-4.09364	-2.00124	-3.99685	-1.35608	-1.42559	-1.28255	-1.8467	-3.25326	-2.98922	-1.46972	-1.07142	-0.204844	0.0726726	-2.80865	-5.3399	-3.23915	2.22186	-0.115111	-2.13802	0.849817	0.0132708	0.140946	0.0123581	0.00391687	0.00730264	-88568	47	1	0.87126	-88568
938	1	0.316251	-4.24244	-1.74583	1.49108	-2.93439	-2.87698	-2.66417	-4.02695	-4.04159	-4.19182	-3.2514	-6.52262	-3.51087	-3.83819	-3.17713	-6.73338	-4.2432	-4.45828	-4.5775	-6.65156	-4.58978	-1.38616	-1.43372	-1.32535	-1.86124	-3.22353	-2.99831	-1.50151	-1.0178	-0.228073	0.0216524	-2.58166	-7.53154	-0.36314	-5.15006	-2.65345	-0.233467	-3.17349	0.0144061	0.100678	0.0133831	0.00856266	0.0206877	-88561.2	15	1	1	-88561.2
939	1	0.30763	-4.38221	-2.27333	1.56807	-2.92659	-2.85113	-2.61338	-3.94316	-4.0631	-4.32178	-3.22643	-6.69627	-3.11765	-3.16825	-3.53724	-7.59607	-7.11243	-6.43845	-3.09977	-3.08974	-1.79029	-1.36379	-1.40635	-1.32876	-1.84597	-3.18377	-2.98911	-1.47173	-1.01274	-0.195624	0.0614009	-2.62837	-8.56498	-0.962654	-3.02371	-2.21805	-0.31537	-2.12185	0.00152904	0.116965	0.011668	0.00182757	0.0105664	-88568.8	31	1	0.742289	-88568.8
940	1	0.318605	-4.09213	-1.98968	1.35345	-2.89904	-2.88799	-2.65911	-3.92664	-3.9528	-4.17151	-3.28628	-7.54305	-3.44982	-4.14114	-3.62755	-5.41952	-3.99305	-6.97502	-3.21946	-3.6269	-6.36981	-1.3707	-1.4096	-1.32032	-1.8653	-3.23492	-2.97687	-1.49624	-1.07798	-0.244565	0.0610478	-2.55867	-5.79615	-2.20103	-3.12407	-0.798092	-1.36753	-2.45901	0.0133569	0.127095	0.0150383	0.00448367	0.0199289	-88554.7	15	1	0.977053	-88554.7
941	1	0.307426	-4.26047	-1.77627	1.25423	-2.94087	-2.98387	-2.61935	-3.92795	-4.01447	-4.35445	-3.13732	-5.50034	-3.46781	-3.62296	-5.07578	-6.84084	-4.67341	-2.77371	-5.48582	-5.31613	-2.92093	-1.37933	-1.44277	-1.33729	-1.84595	-3.24675	-3.02505	-1.45949	-0.908264	-0.214215	-0.0206965	-2.40017	-6.40251	-0.954831	-0.350765	-2.06625	-2.00356	-0.781386	0.0186757	0.130418	0.00797693	0.0057703	0.00335562	-88558.4	63	1	0.631548	-88558.4
942	1	0.310215	-3.83832	-2.10899	1.14819	-2.91656	-2.9357	-2.63749	-3.96623	-3.90951	-4.28539	-3.13565	-8.53624	-2.96064	-4.42278	-5.79239	-5.38921	-3.53983	-4.35715	-2.72924	-4.02675	-5.39918	-1.41856	-1.46128	-1.29781	-1.86929	-3.16883	-2.98023	-1.48854	-0.88965	-0.243414	0.101243	-2.90454	-6.03362	-2.44508	-3.37747	-2.14684	-3.05964	-2.15603	0.0127563	0.14734	0.0124878	0.000685174	0.00611211	-88569.8	31	1	0.728233	-88569.8
943	1	0.312884	-4.81094	-1.74372	1.65728	-2.94939	-2.9682	-2.59195	-3.91444	-4.06566	-4.22345	-3.21516	-6.49841	-3.92405	-3.07287	-3.08707	-6.84835	-4.91071	-4.92955	-7.24232	-4.62734	-3.04482	-1.38074	-1.44101	-1.29797	-1.86901	-3.27227	-3.025	-1.45094	-1.04098	-0.244796	0.0844054	-2.80597	-7.30016	-1.41115	-1.60172	-2.90913	-3.5456	-4.36441	0.0172423	0.101466	0.00503233	0.0116162	0.028022	-88569.4	15	1	0.635651	-88569.4
944	1	0.313993	-3.72951	-2.02308	1.03164	-2.89405	-2.82383	-2.66203	-3.9644	-3.86999	-4.30183	-3.10527	-6.13417	-3.39529	-4.34876	-4.32002	-5.48919	-3.9201	-4.32545	-2.46379	-3.69494	-4.90685	-1.38974	-1.42677	-1.31524	-1.81666	-3.22139	-2.98342	-1.48369	-1.00503	-0.183375	0.0255607	-2.89253	-5.64285	-0.215144	-2.27987	-1.48433	-0.330197	-0.516634	0.00555552	0.147453	0.0157814	0.00795692	0.00079699	-88565.7	15	1	0.337507	-88565.7
945	1	0.314986	-4.26835	-1.7573	1.33402	-2.90793	-2.95194	-2.59733	-3.91121	-4.09162	-4.18506	-3.22697	-6.10686	-3.3176	-3.00122	-3.62684	-6.32772	-4.56065	-3.65782	-5.84624	-4.33476	-3.0899	-1.36342	-1.43328	-1.31801	-1.89662	-3.25595	-3.01289	-1.48756	-1.08808	-0.296747	0.0538511	-2.47566	-6.90203	-2.7808	-1.46182	-1.44614	-2.74387	-2.24119	0.0220184	0.116244	0.00618836	0.00485764	0.00116324	-88564	15	1	0.995504	-88564
946	1	0.313727	-4.5319	-2.45846	1.22247	-2.96475	-2.85042	-2.71926	-3.90073	-3.9145	-4.20691	-3.21038	-7.73735	-3.4007	-3.5293	-4.01792	-6.05036	-6.14847	-4.92887	-4.21214	-6.37674	-7.1955	-1.38727	-1.40934	-1.32615	-1.82877	-3.2059	-2.94602	-1.47967	-1.02191	-0.178614	0.00844601	-2.80442	-6.01858	-1.99703	-3.32395	-2.84452	-3.38259	-2.01142	0.00622395	0.133513	0.0111945	0.00583467	0.0203093	-88566.6	31	1	0.996879	-88566.6
947	1	0.319668	-4.52528	-1.57827	1.28544	-2.93457	-2.8896	-2.58143	-3.86782	-4.07494	-4.30287	-3.27717	-7.09773	-3.21828	-4.2609	-3.49699	-5.82757	-4.50264	-4.20387	-4.53171	-3.66391	-3.04173	-1.3776	-1.4254	-1.33075	-1.828	-3.21742	-3.08224	-1.47818	-0.951364	-0.228655	0.0446773	-2.44428	-6.48593	-1.81146	-1.65627	-2.54959	-2.34688	-2.15088	0.0123289	0.129764	0.0157989	0.00181332	0.0199461	-88558.9	15	1	1	-88558.9
948	1	0.317025	-3.78872	-1.60288	1.1437	-2.84771	-2.9026	-2.57534	-3.86841	-3.98013	-4.32664	-3.20115	-6.93827	-3.21478	-4.30954	-4.3727	-5.6824	-4.12805	-4.84022	-3.54839	-4.53743	-4.60481	-1.37364	-1.43631	-1.31841	-1.83868	-3.23488	-2.98366	-1.48027	-0.975206	-0.202033	-0.00649052	-2.5706	-6.31113	-2.65224	-0.534809	-2.63558	-0.180209	0.191972	0.00833585	0.125136	0.0196837	0.00250015	0.0229051	-88555.3	15	1	0.989584	-88555.3
949	1	0.319964	-3.74525	-1.62044	1.14246	-2.84599	-2.90295	-2.58456	-3.85562	-4.0297	-4.29274	-3.13749	-7.06309	-3.5025	-4.34346	-3.53586	-5.79319	-3.17677	-3.27952	-2.55795	-4.26516	-5.29327	-1.36174	-1.44223	-1.32135	-1.83537	-3.22101	-3.01658	-1.4559	-0.967349	-0.186484	0.0133582	-2.44157	-6.43586	-2.61757	-1.34817	-2.89212	-0.437095	-0.348025	0.00461692	0.119043	0.0160022	0.000923926	0.0180905	-88564	15	1	0.709017	-88564
950	1	0.310352	-4.51551	-2.45172	1.10049	-3.02083	-2.9269	-2.68843	-3.95148	-3.94007	-4.19012	-3.29857	-6.31915	-3.49832	-7.15037	-3.93469	-6.23023	-4.54195	-4.88912	-5.14089	-3.69856	-2.50816	-1.36859	-1.41254	-1.34356	-1.8575	-3.256	-2.97744	-1.51686	-1.04702	-0.221112	0.0440771	-2.27275	-6.64308	-3.03087	-2.88156	-1.26648	-3.35591	-3.33575	0.0067678	0.13392	0.0252091	0.00362795	0.0148789	-88567.7	15	1	0.939282	-88567.7
951	1	0.318553	-4.23991	-1.73581	1.32624	-2.8413	-2.95363	-2.58316	-3.89035	-3.99373	-4.32817	-3.17485	-6.97358	-3.25291	-5.06206	-4.24707	-6.2935	-4.69647	-2.13677	-4.95735	-5.41015	-6.62356	-1.38917	-1.46242	-1.32049	-1.86684	-3.2147	-2.99269	-1.4528	-0.81223	-0.233403	0.0719248	-2.70172	-6.67768	-1.11947	-1.32687	-4.04419	-0.943906	-0.496634	0.0123348	0.132642	0.0201854	0.00380777	0.0155991	-88563.8	15	1	0.859783	-88563.8
952	1	0.318301	-4.55106	-1.05371	1.35825	-2.9626	-2.90746	-2.64885	-3.94734	-3.88889	-4.27532	-3.15866	-6.60174	-3.2638	-4.67773	-3.57907	-5.87876	-6.24134	-6.67534	-4.85183	-3.44648	-2.13542	-1.39782	-1.43469	-1.32159	-1.8421	-3.21162	-2.96322	-1.48038	-0.957398	-0.224744	0.0542844	-2.57899	-6.37303	-0.740822	-2.39161	0.0951903	-1.44849	1.01075	0.0110563	0.135255	0.0135701	0.000314844	0.00859663	-88565.3	31	1	0.629921	-88565.3
953	1	0.30473	-3.60168	-1.68533	1.08462	-2.89894	-2.9087	-2.63872	-3.89965	-4.06516	-4.23766	-3.19549	-6.0654	-3.25182	-3.67224	-5.6407	-6.52661	-2.49029	-2.74621	-4.39236	-4.74452	-5.09449	-1.36596	-1.41503	-1.31663	-1.83179	-3.24907	-3.01643	-1.48284	-0.933395	-0.201164	0.0637256	-2.65974	-5.89104	-0.685386	0.0635631	-1.54466	-0.0955305	-3.53933	0.00745201	0.136727	0.00881989	0.00465611	0.00481722	-88560.1	31	1	0.981921	-88560.1
954	1	0.320557	-4.3716	-1.61456	1.41762	-2.89777	-2.99083	-2.59129	-3.94264	-3.90241	-4.21823	-3.14859	-6.96804	-3.30629	-3.44132	-3.48767	-6.08855	-5.80703	-6.19814	-3.01229	-3.25689	-3.50974	-1.35355	-1.41671	-1.30124	-1.87626	-3.24174	-2.98174	-1.48292	-1.02602	-0.226154	0.0661004	-2.61741	-6.80787	-1.0761	-2.8442	-1.74107	-1.91193	1.44089	0.0252586	0.116686	0.00976781	0.00221684	0.00869329	-88559.1	15	1	0.98261	-88559.1
955	1	0.321118	-4.47587	-1.70072	1.44071	-2.86125	-2.97127	-2.58355	-3.9264	-3.85621	-4.28078	-3.1274	-6.96449	-3.38029	-3.40154	-3.46322	-6.48023	-5.07076	-5.15139	-2.97062	-4.34059	-3.7044	-1.35884	-1.42036	-1.29538	-1.87201	-3.22419	-2.99776	-1.47127	-0.993821	-0.228943	0.0491761	-2.64165	-6.67484	-0.872352	-2.35506	-0.623857	-1.99821	0.91976	0.0321573	0.122342	0.0122469	0.00428847	0.0100374	-88561.7	15	1	0.773744	-88561.7
956	1	0.311797	-3.83268	-2.14936	1.37061	-2.98249	-2.83933	-2.61086	-3.95197	-4.03066	-4.34183	-3.22184	-7.85327	-3.61702	-3.2903	-3.33637	-5.95592	-3.8692	-6.82116	-3.22521	-5.39562	-2.82073	-1.36888	-1.40364	-1.3252	-1.83815	-3.19545	-2.97059	-1.47917	-1.10655	-0.229381	0.0753632	-2.6835	-6.68325	-1.94974	-3.55755	-3.47045	-3.36695	1.46311	0.00423976	0.11631	0.015704	0.0100094	0.0093224	-88565.2	15	1	0.749433	-88565.2
957	1	0.314985	-4.44675	-1.9262	1.14434	-2.91041	-2.92345	-2.63968	-3.87108	-3.94196	-4.30058	-3.2463	-6.90248	-3.51192	-4.62509	-4.80316	-5.60994	-5.80203	-2.46685	-4.36101	-4.92353	-4.55347	-1.39193	-1.43717	-1.30912	-1.86756	-3.18443	-2.99015	-1.48278	-0.895849	-0.233799	0.0884789	-2.61793	-6.1847	-3.54121	-0.143746	-1.06858	-1.67694	-3.33799	0.00263611	0.152411	0.0147564	0.00965807	0.017968	-88558	15	1	0.763308	-88558
958	1	0.315674	-4.20093	-1.49575	1.41143	-2.8935	-2.85959	-2.62781	-3.95523	-3.98855	-4.29646	-3.18355	-6.09525	-3.25675	-4.91079	-4.86373	-6.32014	-6.21983	-3.71038	-4.5996	-4.15983	-3.56471	-1.37823	-1.44488	-1.3277	-1.8338	-3.12578	-2.98074	-1.46304	-0.983622	-0.225253	0.0409907	-2.53045	-6.67824	-3.34721	-1.65165	-1.0524	-2.59728	-5.98738	0.00143966	0.138895	0.0265929	0.0038149	0.0162998	-88566.3	31	1	0.893587	-88566.3
959	1	0.311769	-4.35404	-2.31119	1.15283	-2.90082	-2.84958	-2.60009	-3.93	-3.93844	-4.26335	-3.22196	-7.30454	-3.28966	-4.37968	-5.03111	-6.30154	-4.77206	-2.52739	-4.83757	-5.59166	-3.27927	-1.37411	-1.40502	-1.3093	-1.87621	-3.25686	-2.98809	-1.46005	-0.948004	-0.210453	0.045436	-2.66063	-6.39604	-2.11021	-2.21725	-1.37695	-2.14181	-1.68088	0.00908454	0.144624	0.0122794	0.00442852	0.024954	-88557	15	1	0.963933	-88557
960	1	0.315402	-3.55479	-2.4256	1.25328	-2.95457	-2.98877	-2.60734	-3.95611	-3.92712	-4.18727	-3.16695	-7.02836	-3.38849	-2.98357	-3.57579	-5.56824	-3.13412	-5.20342	-3.18454	-3.33446	-2.97049	-1.38418	-1.44016	-1.33641	-1.83908	-3.24229	-3.00405	-1.4907	-1.08212	-0.233456	0.0191011	-2.48632	-6.27305	-3.17362	-1.70149	-3.00963	-4.10957	-3.39381	0.0132873	0.138014	0.00582202	0.00943156	0.00382936	-88559.1	31	1	0.923329	-88559.1
961	1	0.316391	-3.69812	-2.25211	1.15864	-2.93485	-2.9961	-2.61942	-3.95002	-3.91399	-4.18537	-3.12128	-7.25737	-3.29675	-3.38695	-3.9265	-5.23735	-3.56488	-4.80956	-3.30855	-2.98714	-3.11865	-1.37845	-1.42338	-1.33307	-1.85126	-3.21551	-2.97783	-1.48337	-1.03336	-0.223652	0.012217	-2.46314	-5.97046	-2.94756	-0.609628	-3.48417	-2.94168	-3.15461	0.0263545	0.130065	0.00708335	0.00566683	0.00194195	-88552.5	31	1	0.997647	-88552.5
962	1	0.312796	-4.04574	-2.32281	1.24339	-2.89234	-2.87034	-2.64288	-4.00868	-4.05591	-4.32845	-3.16667	-5.61979	-3.41552	-5.32331	-4.01878	-7.50929	-3.65176	-3.12601	-4.2024	-5.15778	-5.54248	-1.37275	-1.41436	-1.31783	-1.85624	-3.26223	-3.01332	-1.49437	-0.948773	-0.2206	0.0732113	-2.75311	-6.66779	-1.11793	-2.8193	-0.197487	-0.740422	-0.41426	0.00592574	0.133311	0.0249242	0.0061506	0.00133582	-88560	15	1	0.767046	-88560
963	1	0.308039	-3.92861	-1.25887	1.13259	-2.923	-2.95449	-2.61711	-3.90802	-4.01195	-4.24422	-3.16161	-6.04655	-3.31661	-5.43348	-3.97587	-5.88167	-5.63452	-2.22869	-4.71894	-3.27522	-4.05173	-1.35258	-1.41601	-1.32246	-1.86786	-3.26106	-2.94379	-1.47693	-1.09799	-0.228247	0.0659072	-2.43763	-6.30441	-2.94549	-0.442952	-3.38829	-1.23028	-3.01549	0.0186849	0.131001	0.0187995	0.00195826	0.0102765	-88558.5	15	1	0.942755	-88558.5
964	1	0.320799	-4.07903	-2.61035	1.38755	-2.84817	-2.89923	-2.67937	-3.94273	-3.96	-4.26169	-3.1994	-7.60753	-3.45104	-4.45875	-3.17671	-5.95332	-3.10461	-7.02242	-4.01282	-3.92287	-3.80022	-1.37381	-1.42328	-1.35192	-1.84571	-3.19103	-3.0239	-1.48142	-0.968711	-0.236253	0.0703786	-2.54506	-6.781	-1.42093	-3.55328	-0.907873	-3.03958	-2.49127	0.01478	0.119845	0.0202661	0.00473593	0.0223574	-88560	15	1	0.976238	-88560
965	1	0.314958	-4.51453	-2.1981	1.14072	-2.83312	-2.92031	-2.6917	-3.83655	-4.00149	-4.32294	-3.09137	-6.15957	-3.28213	-4.14976	-2.90405	-6.98744	-5.58868	-6.15593	-6.86054	-5.93078	-4.57326	-1.37386	-1.42243	-1.32955	-1.876	-3.2933	-2.99868	-1.47459	-1.03637	-0.244466	0.0428284	-2.61124	-6.04577	-1.93374	-5.52707	-2.66706	-3.24354	-2.36717	0.0153269	0.103201	0.0158539	0.00666828	0.00606149	-88568.7	15	1	0.879824	-88568.7
966	1	0.312115	-4.37164	-1.62917	1.34489	-3.01107	-2.96075	-2.58465	-4.00315	-4.0121	-4.30333	-3.19042	-7.12251	-3.23639	-4.06512	-4.42457	-5.11367	-2.6934	-3.08505	-5.23494	-5.4325	-5.39223	-1.36233	-1.4272	-1.33231	-1.8114	-3.19729	-2.9733	-1.46574	-0.998577	-0.187601	0.0479038	-2.52939	-6.27298	-3.57575	2.01748	-0.162174	-0.890742	-2.3789	0.019051	0.13459	0.0223781	0.00098555	0.00573578	-88571.3	15	1	1	-88571.3
967	1	0.312524	-4.13137	-1.97916	1.27848	-2.85323	-2.90909	-2.6373	-3.88144	-4.03433	-4.10903	-3.21244	-5.92173	-3.1518	-3.59605	-3.2969	-8.5035	-4.42601	-5.7168	-3.57119	-4.85417	-5.33389	-1.38731	-1.43203	-1.33102	-1.86765	-3.30415	-2.99666	-1.47986	-1.02645	-0.236085	0.00809824	-2.37366	-6.33837	-1.91552	-4.56155	-2.98833	-2.87584	0.928821	0.013987	0.125884	0.0133664	0.00241973	0.0180407	-88565.7	15	1	0.96627	-88565.7
968	1	0.315769	-3.86404	-1.70515	1.09581	-2.95536	-2.95104	-2.66892	-3.96629	-3.93041	-4.34286	-3.17713	-7.28772	-3.18725	-3.34653	-5.14815	-4.38903	-3.43779	-2.94918	-4.16259	-3.39123	-2.62445	-1.38939	-1.43994	-1.33458	-1.84936	-3.21285	-3.00402	-1.4781	-1.07783	-0.215773	0.0156073	-2.47428	-6.3988	-1.48311	0.245932	-1.37618	-1.1317	-4.79165	0.0216933	0.135106	0.0153716	0.00443901	0.00106503	-88567.6	15	1	0.734182	-88567.6
969	1	0.316	-3.54981	-2.53569	1.2619	-2.82012	-2.84661	-2.57663	-3.94892	-4.03675	-4.14638	-3.13935	-5.17493	-3.50014	-3.40175	-3.46355	-7.61112	-3.86258	-4.35759	-2.21199	-4.30192	-4.43116	-1.33824	-1.39529	-1.29333	-1.87779	-3.2684	-2.99	-1.48762	-1.14859	-0.241278	0.13708	-2.68723	-5.99064	-4.46873	-4.3752	-2.85339	-3.66331	-0.728871	0.0138242	0.124882	0.00994914	0.011191	0.00263162	-88567.9	31	1	0.997545	-88567.9
970	1	0.316558	-3.59085	-2.33327	1.33147	-2.78669	-2.81677	-2.59723	-3.9681	-3.91935	-4.0729	-3.10433	-6.41439	-3.44115	-3.82646	-4.73941	-5.92761	-4.0765	-3.48609	-2.85518	-5.15236	-5.31068	-1.31636	-1.38069	-1.30605	-1.87886	-3.24384	-2.9843	-1.47231	-1.13073	-0.196999	0.0445974	-2.86147	-6.66372	-5.11037	-3.13181	-1.41127	-1.92655	-3.53738	0.00162763	0.128981	0.0143918	0.00629725	0.00292442	-88570.8	15	1	0.784737	-88570.8
971	1	0.309575	-4.00602	-2.20759	1.34252	-2.9838	-2.93744	-2.67422	-3.84095	-4.04659	-4.39949	-3.20687	-6.35049	-3.27411	-3.6773	-3.81669	-6.15405	-3.90814	-4.72615	-4.81255	-1.92071	-2.68717	-1.36897	-1.41888	-1.34992	-1.84896	-3.23317	-3.01152	-1.49245	-1.08549	-0.248165	-0.0288789	-2.32214	-6.11228	0.169026	-1.45466	-3.03493	-4.14223	-0.599972	0.0117005	0.122681	0.00810052	0.00112442	0.00671342	-88564.7	31	1	0.884977	-88564.7
972	1	0.311213	-3.61703	-2.04744	1.22411	-2.96421	-2.90614	-2.64652	-3.97393	-3.99349	-4.33589	-3.16492	-6.26702	-3.17597	-3.3507	-4.4277	-6.36303	-4.46851	-4.39059	-4.66753	-2.1857	-2.35208	-1.36448	-1.39868	-1.34058	-1.84886	-3.18651	-3.05789	-1.47381	-1.09808	-0.185405	0.0405336	-2.33294	-6.24907	-1.96752	-1.6097	-2.98457	-3.41411	-1.92752	0.00440804	0.138836	0.00942249	0.000937003	0.00163596	-88559.7	15	1	0.99745	-88559.7
973	1	0.314933	-3.76364	-1.8816	1.03821	-2.95218	-2.83349	-2.68219	-3.94774	-3.98313	-4.13179	-3.13619	-5.91768	-3.24026	-3.36907	-3.89643	-5.15752	-3.51347	-1.85416	-2.16752	-4.12216	-5.37409	-1.37269	-1.42711	-1.3245	-1.83626	-3.26777	-2.96891	-1.48202	-0.985711	-0.217972	0.0247714	-2.68721	-6.5464	-3.29474	-1.92345	-1.39902	0.482063	-2.01956	0.00586575	0.117008	0.0103408	0.00228237	0.0127197	-88560	15	1	0.96606	-88560
974	1	0.311157	-3.88072	-1.5287	1.19421	-2.87241	-2.98025	-2.61813	-3.90767	-3.9846	-4.34867	-3.43401	-6.66822	-3.56069	-3.14112	-4.77197	-6.83693	-3.98232	-5.52775	-5.56572	-3.56416	-2.2363	-1.33463	-1.41093	-1.32482	-1.8705	-3.21711	-2.99972	-1.49432	-1.06811	-0.228479	0.0216505	-2.31108	-6.33664	0.267498	-2.12061	-2.96106	-4.42303	-1.62833	0.0153653	0.141139	0.0100585	0.00566756	0.0345249	-88563.2	15	1	0.711883	-88563.2
975	1	0.308356	-3.79821	-1.6945	1.04685	-2.86943	-2.93335	-2.609	-3.93228	-3.90052	-4.2889	-3.35772	-6.70851	-3.87872	-3.16054	-3.83878	-6.38779	-3.70218	-6.19875	-4.40355	-4.28197	-1.82429	-1.3517	-1.38009	-1.33312	-1.86648	-3.1971	-2.99433	-1.49291	-1.12621	-0.232517	0.0586475	-2.49964	-5.82793	-0.787361	-1.36459	-2.20996	-3.69871	-1.36101	0.0186666	0.130482	0.00637985	0.0163651	0.0307336	-88559.4	15	1	0.695324	-88559.4
976	1	0.320899	-4.26381	-2.09498	1.10826	-2.90727	-2.95533	-2.59436	-3.95908	-3.97026	-4.29724	-3.39513	-5.5982	-3.90035	-3.81742	-3.94162	-4.67288	-3.7078	-4.80925	-4.28927	-5.29681	-6.61063	-1.33667	-1.40693	-1.2956	-1.8564	-3.27606	-3.02869	-1.48997	-1.10604	-0.238974	0.0582542	-2.57957	-6.01598	-2.62941	-2.60283	-1.78405	-0.567791	-1.94731	0.0098804	0.149128	0.0112751	0.0150643	0.030764	-88563.4	15	1	0.46091	-88563.4
977	1	0.310775	-3.89495	-2.03748	1.11458	-2.91119	-2.86574	-2.64653	-3.82182	-4.04131	-4.32742	-3.339	-6.36054	-3.46306	-3.04513	-4.30411	-5.43255	-1.60097	-3.00602	-4.57927	-6.09726	-4.34769	-1.3688	-1.39906	-1.3069	-1.87522	-3.2078	-3.0335	-1.489	-1.10631	-0.225466	0.0965397	-2.68152	-5.47889	0.355244	-3.38286	-1.17371	-1.75742	-1.44975	0.0195761	0.131946	0.00462498	0.00946892	0.0359738	-88562.7	15	1	0.493737	-88562.7
978	1	0.318791	-4.54645	-1.70522	1.26035	-2.92382	-2.92112	-2.6331	-3.99151	-3.91455	-4.22731	-3.09308	-6.62103	-3.28636	-4.8649	-4.55334	-6.45277	-5.80185	-5.15599	-3.28738	-2.0567	-3.52388	-1.40112	-1.44239	-1.30942	-1.84518	-3.26779	-2.97205	-1.47061	-0.992527	-0.196041	0.0173382	-2.47864	-7.16099	-4.09126	-0.0477366	-2.62012	-1.84166	-2.15539	0.00792735	0.139493	0.0196162	0.00490177	0.0051889	-88562.6	15	1	0.961003	-88562.6
979	1	0.309999	-3.99057	-2.3482	1.16597	-2.9236	-2.92174	-2.65459	-3.85055	-4.05265	-4.23421	-3.40478	-6.2181	-3.16413	-3.24721	-3.28197	-5.74566	-2.32764	-2.89198	-4.90449	-7.22349	-4.66097	-1.39149	-1.42909	-1.34293	-1.86271	-3.21884	-3.02975	-1.5011	-1.02529	-0.22966	0.0291734	-2.4312	-5.93639	-1.56775	-4.15207	-1.79815	-2.93782	-1.90195	0.0103251	0.111545	0.00568101	0.00104656	0.0443809	-88561	31	1	0.959182	-88561
980	1	0.311344	-3.77036	-2.32579	1.56066	-2.8871	-3.02616	-2.60329	-4.05053	-3.96718	-4.25974	-3.21417	-6.70035	-3.22578	-3.94935	-3.11943	-5.52015	-3.42391	-5.2047	-4.37497	-5.86858	-3.90185	-1.34766	-1.41921	-1.31657	-1.85477	-3.26631	-2.94768	-1.48349	-1.00933	-0.21497	0.0413034	-2.49988	-7.68885	-1.99425	-3.25259	-0.248893	-2.58268	-4.40769	0.0176345	0.103449	0.00942769	0.00265609	0.0141598	-88563.4	31	1	0.546154	-88563.4
981	1	0.312345	-3.78246	-1.95352	1.15879	-2.88995	-2.91991	-2.6276	-4.06447	-3.9849	-4.25074	-3.31098	-7.40958	-3.36958	-3.67962	-2.68778	-5.25119	-3.79817	-5.35886	-3.58434	-3.34192	-4.41024	-1.36645	-1.42666	-1.32872	-1.83652	-3.21422	-2.988	-1.46874	-1.04325	-0.208131	0.0386986	-2.64651	-6.68712	-2.46135	-1.88949	-0.0358442	-1.739	-2.4793	0.0165618	0.0819474	0.00747463	0.00372407	0.0358638	-88558	31	1	0.823469	-88558
982	1	0.308712	-3.63529	-2.26856	1.04719	-2.85367	-2.88923	-2.6118	-3.93796	-3.95607	-4.29644	-3.23726	-5.48256	-3.1139	-3.65822	-2.71846	-5.8872	-4.45502	-1.7844	-3.31714	-3.23375	-2.79216	-1.34226	-1.40638	-1.33636	-1.87137	-3.24709	-2.93428	-1.49088	-1.06222	-0.229819	-0.0152695	-2.35303	-5.90406	-1.99284	-2.40402	-4.23466	-1.94025	-3.17438	0.0122885	0.0785396	0.0153226	0.0033659	0.0129434	-88559.8	15	1	0.862176	-88559.8
983	1	0.310861	-2.82241	-2.12989	1.06344	-2.81201	-2.87304	-2.6253	-3.9479	-4.00043	-4.27957	-3.25561	-5.89379	-3.13623	-3.54482	-2.7688	-5.70695	-3.19035	-1.03491	-2.74154	-2.85043	-4.15067	-1.34668	-1.4161	-1.35028	-1.8567	-3.18467	-2.97641	-1.46028	-1.06998	-0.202149	0.00316757	-2.3095	-5.85057	-1.38671	-3.35675	-3.76144	-0.765705	-2.64342	0.00428626	0.0881455	0.0116359	0.00365484	0.0100443	-88567	15	1	0.86615	-88567
984	1	0.310563	-3.01989	-2.14798	1.02286	-2.82063	-2.84115	-2.60579	-3.88094	-3.95337	-4.28693	-3.24612	-5.47016	-3.20022	-3.73014	-3.03489	-5.33342	-2.55074	-0.783587	-2.10388	-2.50903	-4.21709	-1.3455	-1.41644	-1.34184	-1.86117	-3.18896	-2.98207	-1.46155	-1.05127	-0.192631	0.00713183	-2.29539	-5.71722	-1.81827	-2.77991	-3.02792	-1.57343	-2.19322	0.0040384	0.0864399	0.0177597	0.00426385	0.0141704	-88565.7	15	1	1	-88565.7
985	1	0.321415	-4.43408	-1.65665	1.53741	-3.01634	-3.02077	-2.65635	-3.88571	-4.00592	-4.20444	-3.23244	-7.20721	-3.14401	-3.47873	-4.88215	-6.6864	-4.3999	-7.92558	-7.12047	-5.72172	-3.60399	-1.40296	-1.46359	-1.31698	-1.86153	-3.2868	-3.01871	-1.49108	-0.983279	-0.203895	0.109579	-2.58779	-6.67165	-1.69574	-0.516389	0.883931	-2.11999	-1.63653	0.0123485	0.156464	0.00896844	0.000936995	0.000904318	-88577.1	31	1	0.971109	-88577.1
986	1	0.315535	-4.14374	-1.71275	1.17933	-2.85261	-2.86009	-2.59607	-3.97257	-3.95663	-4.20737	-3.13354	-6.94873	-3.56873	-3.44268	-3.69194	-6.59832	-3.20733	-2.47457	-4.12698	-2.4974	-5.94128	-1.36041	-1.43156	-1.33413	-1.85123	-3.14463	-2.94073	-1.49443	-0.988335	-0.246707	0.0367848	-2.41626	-6.51491	0.6662	-0.691342	-3.13495	-2.03907	-2.73842	0.00667528	0.120573	0.00803403	0.00895159	0.0136677	-88561.6	47	1	0.97103	-88561.6
987	1	0.321108	-4.43596	-1.91068	1.39574	-2.91254	-2.93797	-2.61299	-3.9536	-3.96087	-4.29703	-3.27645	-6.70835	-3.27329	-4.27914	-3.40067	-7.70136	-6.87352	-3.93115	-2.49163	-2.06894	-5.53083	-1.38842	-1.42588	-1.33281	-1.85337	-3.20006	-2.94793	-1.49132	-0.991309	-0.197069	0.0128904	-2.53581	-6.80487	-0.440034	-1.46658	0.52144	-1.0592	0.51408	0.0183093	0.110228	0.0139888	0.00496005	0.00913168	-88563.1	31	1	0.724537	-88563.1
988	1	0.305217	-3.02171	-1.65198	1.22132	-2.91924	-2.93439	-2.64352	-3.91773	-3.98059	-4.22094	-3.17129	-6.07313	-3.77336	-3.16544	-4.70195	-4.85548	-0.968201	-4.11571	-5.17536	-5.32399	-2.50495	-1.37801	-1.4324	-1.3314	-1.85875	-3.2799	-3.04328	-1.48082	-0.994377	-0.218167	0.0413892	-2.46848	-5.87838	-2.87235	-1.21763	-3.3324	-1.65353	-2.97344	0.00674993	0.148992	0.00254466	0.0116487	0.0061824	-88563.7	47	1	0.749182	-88563.7
989	1	0.312011	-4.01212	-2.22637	1.13436	-2.91323	-2.95113	-2.65962	-3.98911	-4.06742	-4.33766	-3.13946	-5.91209	-3.97534	-3.05538	-4.04278	-6.32582	-4.94787	-2.93896	-1.72841	-2.7751	-2.855	-1.34514	-1.39957	-1.33524	-1.85358	-3.23441	-2.94157	-1.46255	-1.03182	-0.233031	0.0421406	-2.53956	-6.8017	-2.47653	-2.14592	-1.37038	-1.22383	-1.41233	0.0268645	0.128685	0.00176027	0.0131747	0.00485873	-88559.4	15	1	0.986792	-88559.4
990	1	0.310885	-3.3525	-2.16721	1.14855	-2.9063	-2.94622	-2.58319	-3.92441	-4.03227	-4.32943	-3.22873	-6.07187	-3.4941	-3.03259	-4.49884	-5.59447	-2.73373	-3.14541	-3.00469	-3.38754	-5.14583	-1.3668	-1.42525	-1.32636	-1.84668	-3.27214	-2.97684	-1.47985	-1.01848	-0.208337	0.0374301	-2.53033	-6.65677	-3.90635	-2.09156	-1.2761	-2.54608	-1.69938	0.00922709	0.127948	0.0012649	0.00950259	0.0164653	-88552.7	15	1	0.627031	-88552.7
991	1	0.313143	-3.9961	-1.89668	1.21918	-2.87191	-2.94242	-2.63533	-3.83091	-3.98479	-4.26764	-3.19703	-6.04505	-3.36744	-2.85906	-3.73739	-6.1004	-5.14481	-3.88649	-3.90066	-5.68022	-4.03885	-1.3638	-1.41659	-1.31451	-1.84553	-3.19391	-3.04443	-1.5083	-1.02855	-0.243499	0.0699321	-2.44723	-6.39284	-2.95779	-1.70689	-2.3144	-1.47485	-0.866139	0.0109089	0.127047	0.00131897	0.0040162	0.00347439	-88555.7	31	1	0.821478	-88555.7
992	1	0.319356	-3.81155	-1.78324	0.99061	-2.95481	-2.88182	-2.62147	-3.9589	-3.9809	-4.31457	-3.1542	-6.12503	-3.41775	-2.99715	-3.66577	-6.14557	-5.56092	-3.75902	-2.83335	-4.03908	-3.10473	-1.36079	-1.40465	-1.33272	-1.84622	-3.19892	-3.00706	-1.48987	-1.18117	-0.213391	0.00897331	-2.45524	-6.39393	-0.703452	-2.58458	-2.91816	-2.32708	-3.50478	0.00612062	0.126895	0.00334639	0.00651524	0.00480153	-88553	15	1	0.993224	-88553
993	1	0.312904	-3.71816	-2.29447	1.39856	-2.92709	-2.86796	-2.62471	-3.82449	-4.04752	-4.24769	-3.35713	-6.07789	-3.33424	-3.61278	-3.54843	-5.01809	-1.70502	-2.11107	-4.92056	-3.21894	-5.96977	-1.37635	-1.40432	-1.32564	-1.86975	-3.23588	-3.02737	-1.49699	-0.971352	-0.267074	0.0812316	-2.55512	-7.04783	-1.25471	-3.6477	-0.842929	-2.67376	0.763846	0.0126386	0.122091	0.0106555	0.00635246	0.0337273	-88561.4	15	1	0.782623	-88561.4
994	1	0.313038	-3.92586	-2.548	1.30244	-2.92224	-2.9528	-2.65691	-4.00381	-3.9939	-4.32563	-3.29817	-6.23904	-3.34671	-4.46041	-3.39015	-5.39346	-2.70637	-2.10102	-2.90321	-3.43917	-4.98908	-1.35384	-1.42634	-1.32108	-1.83873	-3.27191	-3.01055	-1.47648	-0.982288	-0.232471	0.0617291	-2.63966	-7.21715	-0.0170522	-3.48535	-1.40022	-4.23064	-0.42891	0.00388069	0.104562	0.0273252	0.0026265	0.0188846	-88565.9	15	1	0.602704	-88565.9
995	1	0.311491	-3.68104	-1.60442	1.1492	-2.8746	-2.91182	-2.64717	-3.95216	-3.92266	-4.30462	-3.2125	-5.98798	-3.34307	-4.86849	-3.51235	-5.88483	-5.59771	-3.93842	-2.40142	-4.83523	-3.66147	-1.37022	-1.42892	-1.33537	-1.85613	-3.2282	-3.01062	-1.49765	-1.03689	-0.221408	0.0294271	-2.51588	-6.88198	-0.967844	-0.687105	-4.80025	-2.35477	-2.7325	0.0134494	0.110635	0.0210568	0.00604539	0.0177925	-88555.3	15	1	0.925892	-88555.3
996	1	0.319317	-3.52561	-2.68757	1.47259	-2.97403	-2.88491	-2.64189	-3.89881	-4.04302	-4.18027	-3.15053	-6.91526	-3.20745	-3.02284	-3.70827	-6.2192	-2.08118	-2.2765	-6.69789	-2.23155	-2.05314	-1.37264	-1.41559	-1.34771	-1.85136	-3.24742	-2.98187	-1.47139	-1.11105	-0.227996	0.0022009	-2.37399	-6.21359	-2.56341	-3.5378	0.682643	-2.71176	-1.73475	0.00877346	0.12382	0.00554632	0.000203968	0.000461735	-88567.9	31	1	0.873054	-88567.9
997	1	0.315736	-3.74394	-2.76167	1.53993	-2.95593	-2.86001	-2.63225	-3.86642	-3.97577	-4.17885	-3.17382	-6.17601	-3.18751	-3.40706	-3.56027	-7.31269	-2.99058	-2.09108	-7.91534	-2.43029	-2.79593	-1.35796	-1.41093	-1.33459	-1.85308	-3.19985	-2.97213	-1.47421	-1.06241	-0.238004	-0.0149632	-2.32626	-5.9791	-2.77029	-4.32022	1.24694	-1.79655	-1.76956	0.0123831	0.119611	0.00703203	0.000212663	0.000744984	-88572.3	31	1	0.974454	-88572.3
998	1	0.320863	-3.95229	-2.15852	1.36573	-2.96847	-2.92801	-2.57801	-3.84669	-4.11873	-4.20872	-3.15394	-6.34873	-3.07799	-3.71189	-3.09448	-6.54516	-3.66436	-0.957465	-7.62248	-5.30548	-2.74525	-1.38657	-1.417	-1.34801	-1.85247	-3.2261	-2.97743	-1.50063	-1.00587	-0.224012	0.0166283	-2.34247	-5.61076	-2.77653	-4.88772	-1.13199	-1.51864	-0.89705	0.00840896	0.108088	0.0134685	0.000571157	0.00175065	-88571.9	31	1	0.946686	-88571.9
999	1	0.311717	-4.31757	-2.08277	1.28193	-2.96722	-2.86976	-2.61473	-3.95786	-3.99621	-4.23115	-3.24429	-5.94273	-3.24743	-3.9705	-3.35199	-6.95393	-3.25686	-2.72575	-4.1433	-4.38915	-6.57434	-1.37971	-1.424	-1.34934	-1.84535	-3.18788	-2.9142	-1.50837	-1.03776	-0.21243	-0.0653249	-2.22761	-6.00467	-2.61255	-2.43071	-2.25989	-2.38214	-4.05827	0.0172109	0.10629	0.0145813	0.00272847	0.00315222	-88564.3	15	1	0.713182	-88564.3
1000	1	0.317676	-4.40149	-2.02283	1.22527	-2.94965	-2.91512	-2.61162	-3.94008	-3.96914	-4.27552	-3.22102	-6.01724	-3.41626	-3.88837	-3.08699	-6.10178	-3.48593	-3.43772	-3.22059	-3.83696	-4.34875	-1.36713	-1.42128	-1.34411	-1.87175	-3.16449	-3.0143	-1.5136	-1.01428	-0.237026	0.00450631	-2.23306	-5.84426	-2.34172	-4.10805	-1.4417	-1.64342	-1.62367	0.00666509	0.107309	0.0146212	0.00538519	0.00292947	-88557.6	15	1	0.952728	-88557.6
1001	1	0.318173	-4.37519	-1.97128	1.11306	-2.92846	-2.92881	-2.62612	-3.93133	-3.96362	-4.28476	-3.19033	-6.65732	-3.213	-4.39195	-3.63561	-5.53568	-3.72511	-3.26367	-3.45532	-4.70429	-4.19012	-1.35264	-1.41936	-1.33115	-1.85835	-3.13257	-2.99229	-1.5115	-1.05407	-0.211171	0.0235544	-2.34749	-6.34756	-1.37161	-2.80195	-0.216361	-1.7039	-1.82834	0.00993266	0.129732	0.0184298	0.00691426	0.00369148	-88555.9	15	1	0.946295	-88555.9
1002	1	0.309891	-3.86659	-1.62151	1.08707	-2.93118	-2.97911	-2.62689	-3.87252	-4.01292	-4.23388	-3.26091	-6.50981	-3.27387	-4.01053	-4.61131	-6.91219	-5.31719	-4.51069	-5.52723	-3.44986	-3.91594	-1.38608	-1.42964	-1.31295	-1.81496	-3.26885	-2.92134	-1.48465	-1.01519	-0.216348	0.0628791	-2.64276	-5.93186	-2.01112	-2.37235	-2.35577	-2.54132	-0.929514	0.0236034	0.142009	0.0187775	0.000625888	0.0182477	-88556.8	31	1	0.803958	-88556.8
1003	1	0.317219	-3.82788	-2.19452	1.45255	-2.8791	-2.90682	-2.6339	-3.98569	-3.94149	-4.17774	-3.18	-6.22456	-3.65467	-3.38239	-3.7017	-5.77382	-2.69492	-3.38351	-2.3709	-4.84668	-4.50138	-1.37741	-1.44011	-1.36617	-1.89079	-3.20947	-3.0718	-1.48294	-0.997079	-0.222459	-0.0101139	-2.35837	-6.76207	-3.37038	-2.35688	-2.71098	-1.91738	-3.5989	0.0101388	0.12389	0.00875423	0.00591263	0.0121118	-88560.4	31	1	0.725652	-88560.4
1004	1	0.312258	-3.86799	-1.95031	1.05524	-2.97018	-2.92196	-2.61152	-3.8299	-4.01828	-4.31143	-3.15204	-6.1793	-3.22255	-3.98035	-4.40483	-5.47108	-3.8543	-3.87046	-6.20133	-2.92921	-3.14467	-1.39036	-1.43428	-1.30848	-1.80213	-3.27001	-2.93012	-1.49988	-0.994682	-0.185966	0.0475756	-2.76276	-5.44594	-1.12956	-1.81261	-1.13756	-2.26093	-0.973734	0.0166615	0.12881	0.016392	0.000746278	0.0060851	-88561.5	31	1	0.947679	-88561.5
1005	1	0.321384	-3.85281	-1.6946	1.21485	-2.95462	-2.92159	-2.68166	-3.90899	-4.03013	-4.46296	-3.20179	-5.5418	-3.10859	-3.43178	-3.98867	-5.85389	-4.0898	-3.99827	-3.40802	-5.79935	-4.40794	-1.38684	-1.42065	-1.31296	-1.83658	-3.23842	-3.00661	-1.47164	-0.972312	-0.234446	0.104252	-2.74675	-7.29866	-1.74096	-2.93287	-1.66186	-1.70297	0.496705	0.0155972	0.132508	0.00741561	0.000684178	0.00370918	-88564.7	15	1	0.833998	-88564.7
1006	1	0.310767	-4.84465	-1.45448	1.72201	-2.85949	-2.95651	-2.58783	-3.91558	-3.92952	-4.23835	-3.22914	-8.57151	-3.64617	-3.23417	-3.80588	-8.72807	-5.64675	-3.22093	-6.33944	-4.79877	-3.9293	-1.34791	-1.43384	-1.35297	-1.84177	-3.24505	-3.01614	-1.4963	-1.02563	-0.175046	-0.0559578	-2.23719	-6.59463	-0.0519454	1.18296	-3.07563	1.26832	-0.467718	0.014431	0.119503	0.00329932	0.012823	0.00537716	-88572.4	31	1	0.91784	-88572.4
1007	1	0.309635	-3.99571	-1.35864	1.34535	-2.93023	-2.82078	-2.66301	-3.99391	-3.97201	-4.38811	-3.16186	-7.9932	-3.79115	-2.90107	-4.89245	-8.80296	-4.11415	-4.80624	-4.58781	-5.19798	-3.53178	-1.39401	-1.42851	-1.33144	-1.83535	-3.29605	-2.98693	-1.47608	-0.970127	-0.225164	-0.00855155	-2.40643	-6.44225	2.35866	-2.47212	-1.22575	-0.903565	-1.72519	0.00609876	0.142679	0.00315519	0.011787	0.00684178	-88570	31	1	0.939974	-88570
1008	1	0.308481	-3.73053	-1.2908	1.61037	-2.93577	-2.93537	-2.64353	-3.82953	-4.0209	-4.44849	-3.20023	-6.32659	-3.7402	-3.10383	-3.34575	-8.00075	-4.89969	-5.06716	-4.25538	-4.1014	-2.7837	-1.37002	-1.43537	-1.32585	-1.82858	-3.15884	-3.01336	-1.48109	-0.97528	-0.215781	0.0768383	-2.5349	-5.97978	2.2877	-2.40515	-2.90115	-2.40559	-1.27693	0.00130242	0.117897	0.00339314	0.011628	0.0044932	-88572.2	15	1	0.984517	-88572.2
1009	1	0.310356	-4.13804	-1.73952	1.2313	-2.89165	-2.93142	-2.64372	-3.93058	-3.92817	-4.41244	-3.10426	-5.77236	-3.73953	-3.39062	-3.15575	-6.9664	-5.0503	-6.66149	-4.26283	-4.33308	-4.16737	-1.38838	-1.44526	-1.32269	-1.85914	-3.2324	-3.0027	-1.4605	-0.957329	-0.241765	0.0371644	-2.63854	-6.37397	0.905727	-2.28118	-1.27443	-3.29494	-1.06373	0.00520627	0.099321	0.00786623	0.0112276	0.00681186	-88561.4	15	1	0.998277	-88561.4
1010	1	0.31674	-3.5674	-2.54064	1.35132	-2.90134	-2.89358	-2.59263	-3.94967	-3.86424	-4.16197	-3.25657	-7.96148	-3.19331	-4.93668	-5.03738	-5.21136	-3.77552	-3.06136	-3.70174	-2.6236	-2.60281	-1.33912	-1.39193	-1.3259	-1.83269	-3.22931	-3.00891	-1.48673	-1.12892	-0.198953	0.0378134	-2.46523	-6.36003	-3.59496	-1.37425	-3.15864	-1.62661	-3.46382	0.0260552	0.155809	0.0210025	0.0024455	0.0226132	-88561.2	31	1	0.749375	-88561.2
1011	1	0.312156	-3.99913	-1.71441	1.09093	-2.91527	-2.88268	-2.6393	-3.91563	-4.0646	-4.36203	-3.14045	-5.12564	-3.43496	-3.38947	-3.49157	-7.92782	-5.00314	-4.28043	-2.49043	-4.79255	-2.88832	-1.39021	-1.45647	-1.29814	-1.85232	-3.20305	-2.98282	-1.46863	-0.943712	-0.244714	0.101554	-3.00847	-6.4242	-1.74775	-2.65167	-2.14398	-1.67128	-0.732289	0.00658026	0.113656	0.00860809	0.00864443	0.0162675	-88561.7	31	1	0.958274	-88561.7
1012	1	0.31234	-4.63721	-2.27259	1.3961	-2.881	-2.92927	-2.59768	-3.93646	-3.90378	-4.17539	-3.25103	-8.61208	-3.30558	-4.73034	-4.90959	-6.40117	-3.77615	-5.27136	-6.55857	-4.74358	-6.41589	-1.34556	-1.40075	-1.32327	-1.86854	-3.26601	-3.01404	-1.49325	-1.1595	-0.196045	0.0604993	-2.55519	-6.57216	-1.95116	-0.583386	-2.45595	-3.35962	-2.63035	0.0196048	0.14971	0.0148336	0.007793	0.0163499	-88560.7	31	1	0.609916	-88560.7
1013	1	0.31246	-3.94727	-2.19833	1.09809	-2.899	-2.8458	-2.62675	-3.92306	-4.04819	-4.34188	-3.18971	-5.25895	-3.33352	-3.22333	-3.95828	-6.03545	-3.74186	-6.23448	-4.32282	-5.11934	-2.22796	-1.34071	-1.38788	-1.33066	-1.85513	-3.28497	-3.01327	-1.48871	-1.14091	-0.252542	0.0127603	-2.34256	-5.88157	-2.35962	-3.55321	-1.65179	-0.653287	-2.3715	0.00644038	0.139062	0.00622031	0.00297211	0.00755727	-88556.4	15	1	0.920417	-88556.4
1014	1	0.314983	-4.17804	-1.93781	1.084	-2.87984	-2.88667	-2.61374	-3.91484	-3.96736	-4.29664	-3.2067	-7.75291	-3.11203	-3.48681	-3.31506	-5.83521	-3.4181	-3.1881	-3.96713	-5.21836	-7.17229	-1.36454	-1.42208	-1.36225	-1.87151	-3.27093	-2.9777	-1.49903	-1.02497	-0.2434	0.0323253	-2.35775	-6.28527	-2.121	-2.22207	-1.86187	-2.59227	-1.01688	0.0123352	0.113579	0.0147377	0.00279007	0.00600998	-88557.8	15	1	0.697672	-88557.8
1015	1	0.312044	-3.71181	-2.4369	1.48959	-2.84311	-2.89177	-2.727	-3.91016	-3.98834	-4.21439	-3.18879	-5.12208	-3.63954	-3.07867	-3.91663	-6.38967	-5.15738	-3.76311	-3.77136	-5.55665	-1.77513	-1.33512	-1.37924	-1.33991	-1.8535	-3.33743	-3.03028	-1.48178	-1.10722	-0.229479	0.0482557	-2.32125	-6.57525	-1.21724	-4.5458	-5.4439	-1.26994	-2.31552	0.00546484	0.137847	0.00214718	0.00872872	0.00746556	-88570.2	15	1	0.436165	-88570.2
1016	1	0.312162	-4.14687	-2.37805	1.20368	-2.91855	-2.93568	-2.67043	-3.87084	-4.02064	-4.22486	-3.26486	-7.40957	-3.32791	-3.18033	-3.52084	-6.10253	-4.50184	-2.77373	-3.72494	-5.8776	-2.40895	-1.32674	-1.3793	-1.367	-1.81949	-3.21907	-3.03743	-1.48235	-1.31628	-0.18663	-0.0065891	-2.4233	-6.9495	-4.20469	-0.994352	-0.030734	-3.95177	-2.44752	0.0139412	0.116305	0.00546394	0.00582437	0.0172439	-88563.6	31	1	0.801345	-88563.6
1017	1	0.320702	-3.66442	-1.44575	1.23161	-2.94013	-2.88826	-2.61263	-3.92899	-3.97002	-4.23076	-3.23015	-5.63369	-3.78614	-3.12832	-4.09551	-5.94211	-3.28117	-3.39405	-5.36669	-4.49618	-5.43108	-1.3301	-1.38237	-1.35839	-1.85622	-3.26879	-2.94319	-1.49135	-1.14882	-0.213661	-0.0342964	-2.292	-6.07373	-0.0487525	-1.45504	-3.69576	-1.11078	-1.22354	0.012349	0.131951	0.00431321	0.0114787	0.00901399	-88559.9	15	1	0.991649	-88559.9
1018	1	0.303714	-4.40484	-1.98185	1.09302	-2.97505	-2.97084	-2.64799	-3.92216	-3.92708	-4.27045	-3.18085	-7.54558	-3.37307	-3.45082	-4.6377	-5.56281	-4.4978	-4.93871	-4.06173	-5.03404	-3.22892	-1.39686	-1.42325	-1.30542	-1.86635	-3.30738	-3.07424	-1.46707	-1.02482	-0.247497	0.0907627	-2.657	-5.90005	-0.787683	-2.03054	-0.248261	-1.70385	-1.75711	0.0109321	0.145749	0.0126254	0.00458161	0.00912287	-88562.2	31	1	0.753949	-88562.2
1019	1	0.32689	-3.72055	-1.72087	1.49808	-2.85938	-2.92705	-2.61107	-3.99634	-4.01256	-4.24192	-3.18664	-6.83764	-2.96804	-3.73311	-2.95256	-6.72092	-4.11435	-4.88903	-3.43963	-3.87563	-5.92565	-1.35688	-1.39438	-1.30018	-1.81658	-3.19651	-2.95095	-1.47784	-1.07954	-0.19503	0.0736072	-2.9903	-6.70585	-4.61462	-1.40346	-2.15791	-2.77016	-1.76254	0.0178412	0.102808	0.0140406	0.000453283	0.0107055	-88567.9	31	1	0.854024	-88567.9
1020	1	0.308743	-3.63575	-2.47009	1.09871	-2.90704	-2.86539	-2.63995	-3.8804	-3.95914	-4.20966	-3.19614	-6.18423	-3.306	-3.6007	-4.22153	-5.15503	-2.53521	-1.33255	-3.57969	-3.75139	-2.22372	-1.33621	-1.41829	-1.31109	-1.8546	-3.30437	-3.05118	-1.49257	-1.06499	-0.233429	0.0841998	-2.56838	-5.92462	-1.6117	-3.23172	-1.68509	-2.15789	-1.73722	0.00301011	0.143529	0.00728006	0.0128328	0.00500999	-88563.7	15	1	0.641983	-88563.7
1021	1	0.308914	-3.82632	-2.43511	0.995586	-2.90268	-2.8918	-2.66683	-3.88287	-3.97744	-4.21588	-3.22294	-6.60805	-3.51606	-3.29707	-4.11997	-5.15995	-2.5672	-1.73271	-3.34087	-3.21777	-3.68995	-1.33218	-1.42546	-1.30992	-1.85972	-3.31125	-3.03761	-1.49715	-1.11596	-0.239851	0.0930506	-2.52041	-5.90493	-1.42517	-3.55605	-2.25799	-2.32235	-2.18236	0.00363871	0.141984	0.00648298	0.00939211	0.0077837	-88559.8	31	1	0.686438	-88559.8
1022	1	0.315377	-3.73381	-1.55934	0.988824	-2.76866	-2.9364	-2.61119	-3.91472	-3.94176	-4.16735	-3.12161	-5.49985	-3.43854	-2.77935	-4.4844	-5.74983	-5.66865	-4.09854	-4.3589	-5.28506	-3.71841	-1.34861	-1.39126	-1.31752	-1.86711	-3.27693	-2.95155	-1.48225	-1.1263	-0.225824	0.0772402	-2.67145	-5.60424	-3.68937	-0.566637	-1.05281	-1.2135	-2.89713	0.0261352	0.144044	0.00318353	0.0059325	0.00253283	-88566.7	15	1	0.789188	-88566.7
1023	1	0.309901	-3.27587	-1.9772	1.44511	-2.99642	-2.89605	-2.6368	-3.96466	-4.01123	-4.34868	-3.34523	-6.05356	-3.30827	-4.51986	-4.10367	-5.62161	-2.27775	-4.3547	-2.04579	-3.18934	-5.04587	-1.37165	-1.39181	-1.32785	-1.83195	-3.20117	-3.04075	-1.47151	-1.0909	-0.227726	0.0311362	-2.50103	-6.8583	0.127868	-2.7509	-2.70235	-3.93846	-2.21616	0.00659676	0.124248	0.0125458	0.00437089	0.0324858	-88564.2	15	1	0.865009	-88564.2
1024	1	0.326129	-3.80785	-1.99765	1.34846	-2.93837	-2.8932	-2.65097	-3.90477	-3.97935	-4.3587	-3.14483	-6.14933	-3.32883	-3.65414	-4.46501	-6.18576	-3.05156	-3.8162	-3.81013	-4.88858	-5.28995	-1.39179	-1.40327	-1.32867	-1.84198	-3.22359	-3.05882	-1.48257	-1.04029	-0.218873	0.043032	-2.51084	-7.12371	-3.49526	-2.87868	-2.86798	-5.0887	-1.55485	0.0098785	0.147501	0.0146608	0.00598303	0.00146606	-88561.4	47	1	0.93438	-88561.4
1025	1	0.301908	-4.58819	-1.7252	1.16157	-2.93715	-3.02201	-2.62306	-3.89839	-3.97217	-4.2877	-3.16734	-6.71958	-3.26506	-3.82636	-3.45032	-5.85849	-5.33789	-5.03665	-6.45385	-4.02747	-5.27033	-1.37912	-1.43502	-1.33102	-1.85501	-3.27078	-2.98761	-1.48333	-0.966623	-0.218597	0.0402635	-2.31507	-5.66519	-0.0899598	-0.882763	-1.73022	-2.44532	-1.11793	0.014441	0.112194	0.0159261	0.00294017	0.00432573	-88559.6	31	1	0.963523	-88559.6
1026	1	0.314573	-4.03861	-2.14627	1.13392	-2.8851	-2.96557	-2.62058	-3.91588	-3.95781	-4.32401	-3.13204	-5.3542	-3.30757	-3.35374	-3.59042	-5.90274	-6.11087	-3.82762	-6.43542	-3.98989	-6.3187	-1.38314	-1.43425	-1.32976	-1.87162	-3.23702	-2.97143	-1.48098	-0.984135	-0.239717	0.0406936	-2.62269	-5.56598	-0.655983	-3.2155	-2.2753	-0.870847	-1.21588	0.0255618	0.110007	0.00882193	0.0053782	0.00305236	-88558.2	15	1	0.878141	-88558.2
1027	1	0.313228	-4.45216	-1.7578	1.15689	-2.896	-2.97108	-2.64788	-3.96901	-4.02009	-4.38363	-3.12355	-6.49202	-3.16903	-4.3822	-3.61758	-6.18867	-4.08555	-3.84007	-6.45507	-3.26616	-5.41542	-1.35903	-1.42904	-1.33897	-1.84262	-3.24372	-2.95377	-1.45371	-1.0039	-0.203436	0.0385539	-2.37431	-6.87511	-1.92584	0.0462926	-2.31743	-1.59732	-1.21548	0.0137692	0.116752	0.0165145	0.00175544	0.00677767	-88559.2	31	1	0.844101	-88559.2
1028	1	0.310513	-3.87478	-1.47901	1.19973	-2.90673	-2.96424	-2.68711	-4.01807	-3.98843	-4.36923	-3.11786	-5.76695	-3.24159	-3.97519	-3.89109	-6.47456	-4.22297	-4.1481	-5.91436	-3.03676	-4.82336	-1.35942	-1.42634	-1.33658	-1.84079	-3.24886	-3.00418	-1.46086	-1.03787	-0.227898	8.77e-05	-2.52184	-6.01386	-0.461143	-0.0696867	-1.80776	-2.15639	0.814027	0.0246556	0.128295	0.0137808	0.00300048	0.0103358	-88558.4	15	1	0.982289	-88558.4
1029	1	0.31027	-3.86487	-1.62642	1.3719	-2.97151	-3.05533	-2.66273	-3.90296	-3.95307	-4.33971	-3.14108	-6.58567	-3.17388	-3.05406	-4.26476	-6.4818	-4.08379	-5.02306	-4.45283	-2.34689	-2.31839	-1.35553	-1.44202	-1.3574	-1.86218	-3.22504	-3.01807	-1.45789	-1.07298	-0.21729	0.0442946	-2.32579	-8.06587	-0.755668	-1.72051	0.107292	-1.97387	0.507974	0.0125394	0.125255	0.0066709	0.00179059	0.00739879	-88568.4	15	1	0.843214	-88568.4
1030	1	0.314909	-4.23262	-2.33948	1.47155	-2.93225	-2.90376	-2.66187	-4.00758	-3.97008	-4.37778	-3.24886	-5.62995	-3.06693	-3.06028	-4.14568	-5.83666	-5.61862	-5.95822	-5.76859	-2.8026	-2.99344	-1.31162	-1.4001	-1.3311	-1.87395	-3.20069	-3.04917	-1.46087	-1.30358	-0.233278	0.0783398	-2.65482	-7.22266	-0.412436	-2.7084	-1.85935	-4.08552	-1.46427	0.00156937	0.128132	0.00564342	0.00270925	0.028339	-88572.3	95	1	0.933411	-88572.3
1031	1	0.311382	-4.25659	-1.68116	1.11012	-2.91066	-2.9335	-2.6404	-3.9493	-3.92525	-4.31235	-3.19171	-6.9416	-3.40585	-3.00567	-3.65455	-5.48242	-5.54426	-5.76637	-3.57398	-2.80105	-3.46225	-1.35718	-1.38338	-1.30864	-1.88078	-3.23384	-3.02797	-1.49513	-1.06385	-0.226202	0.0618537	-2.52349	-6.46271	-1.89199	-1.02344	-1.55766	-3.52433	-2.13917	0.0055433	0.133384	0.00341799	0.00147052	0.0106496	-88562.6	15	1	0.873941	-88562.6
1032	1	0.31932	-2.91969	-1.91645	1.41859	-2.87354	-2.91723	-2.63184	-3.87852	-4.03489	-4.20688	-3.16379	-5.58697	-3.64305	-2.87467	-3.30906	-6.47862	-1.80467	-1.42437	-3.73852	-4.25681	-3.44845	-1.36169	-1.38905	-1.31911	-1.83431	-3.23994	-2.97302	-1.4769	-0.966549	-0.217933	0.0140154	-2.57383	-6.26803	-1.42513	-3.92489	-3.40735	-0.336001	-2.21596	0.0113347	0.114146	0.000373477	0.00771092	0.017174	-88565.7	31	1	0.975645	-88565.7
1033	1	0.319017	-3.73463	-1.7726	1.51202	-2.8688	-2.91341	-2.61763	-3.78905	-4.11304	-4.3077	-3.27202	-5.96969	-3.70256	-2.95895	-3.19789	-7.25264	0.216365	-0.607171	-4.99867	-3.22213	-3.75193	-1.35764	-1.43623	-1.34121	-1.85193	-3.28654	-3.02907	-1.47724	-1.06172	-0.232395	0.0228513	-2.38282	-7.02031	-2.15502	-3.25842	-2.43514	-2.32575	-3.47641	0.0147534	0.104647	0.00162411	0.00638978	0.0215298	-88569.3	15	1	0.44865	-88569.3
1034	1	0.319026	-3.46511	-3.03521	1.15635	-2.92472	-2.88786	-2.64509	-4.05352	-3.9307	-4.21215	-3.18893	-6.56839	-3.28266	-4.98705	-2.93307	-5.77261	-5.64966	-5.6305	-1.35965	-3.43551	-3.54686	-1.364	-1.41294	-1.31117	-1.86378	-3.17418	-2.9541	-1.49616	-1.08121	-0.22118	0.0482102	-2.57417	-6.12055	-4.84418	-2.49276	-2.34357	-4.85421	-2.23117	0.0142103	0.099063	0.0217689	0.00262237	0.00900216	-88565.3	15	1	0.945323	-88565.3
1035	1	0.317837	-3.47368	-2.79578	1.29059	-2.94454	-2.86581	-2.64011	-4.0843	-3.88594	-4.20298	-3.21572	-7.49606	-3.39708	-4.37009	-2.72572	-6.06226	-6.27858	-4.79989	-2.90396	-2.99854	-2.18521	-1.36275	-1.40649	-1.33042	-1.85362	-3.18816	-2.95524	-1.49983	-1.03816	-0.252277	0.050225	-2.5808	-6.41657	-4.20755	-2.74343	-2.90961	-4.67412	-2.05762	0.0138129	0.0980374	0.0200831	0.0106623	0.0149806	-88568.4	15	1	0.200855	-88568.4
1036	1	0.313575	-3.5982	-1.2865	1.09072	-2.89221	-2.93121	-2.60658	-3.86576	-4.08929	-4.29024	-3.28084	-5.68766	-3.24214	-3.1099	-5.26071	-6.38489	-2.47699	-3.52037	-5.42973	-4.70341	-6.14338	-1.36332	-1.42982	-1.33521	-1.82998	-3.29323	-3.06257	-1.47948	-0.957306	-0.211829	0.0173567	-2.40389	-6.5754	-0.502653	-1.93233	-1.53135	-0.247467	-2.21243	0.0118163	0.151234	0.00313745	0.00391769	0.0229587	-88561.9	15	1	0.981836	-88561.9
1037	1	0.316114	-4.3192	-2.54596	1.37755	-2.93981	-2.89799	-2.67789	-4.04802	-3.91942	-4.29185	-3.24185	-7.25125	-3.73479	-3.35107	-3.45095	-5.27184	-5.31422	-5.54567	-2.18735	-1.05845	-1.71083	-1.37369	-1.41299	-1.33648	-1.85025	-3.2263	-2.98965	-1.47759	-1.02835	-0.214525	0.0206458	-2.54634	-6.05871	-1.60757	-1.79424	-2.33064	-3.42542	-1.92128	0.00930815	0.127891	0.00861075	0.00619897	0.0198262	-88562.9	15	1	0.948624	-88562.9
1038	1	0.307664	-4.08221	-2.78773	1.29572	-2.89255	-2.91054	-2.63383	-3.92842	-3.95296	-4.2815	-3.22333	-6.48976	-3.38487	-3.3367	-3.24085	-6.35917	-4.13912	-6.89641	-5.1996	-0.919895	-2.12078	-1.36781	-1.41101	-1.34145	-1.86935	-3.18028	-2.96694	-1.48003	-1.14153	-0.223493	0.0275108	-2.35028	-6.46845	-4.64124	-4.91567	-1.28648	-2.87034	-0.0454693	0.0185769	0.115252	0.00971012	0.00536043	0.0211268	-88563.8	15	1	0.918519	-88563.8
1039	1	0.322365	-3.48169	-2.40966	1.46813	-2.89338	-2.9219	-2.63273	-3.93034	-3.98262	-4.20405	-3.22552	-5.92156	-3.50287	-4.00236	-3.52086	-5.45929	-4.06487	-4.09269	-4.21512	-3.3586	-2.705	-1.36805	-1.42304	-1.32422	-1.83389	-3.29464	-3.02128	-1.4856	-0.921007	-0.21104	0.0434155	-2.73218	-6.13592	-2.3	-2.23309	-4.47788	-6.37853	-4.26967	0.00403272	0.111329	0.0159989	0.00375719	0.0131744	-88562.8	15	1	0.796822	-88562.8
1040	1	0.315551	-2.91903	-2.73615	1.53062	-2.91296	-2.87901	-2.58002	-4.00927	-3.9203	-4.37421	-3.14895	-7.78627	-3.22738	-3.7937	-3.23742	-5.44348	-4.54746	-2.64672	-2.43035	-1.91365	-0.227392	-1.35948	-1.41162	-1.30899	-1.87135	-3.22644	-3.01062	-1.4722	-1.1947	-0.233626	0.067678	-2.57014	-8.22878	-2.78772	-4.12972	-2.97354	-4.7514	-3.99382	0.0142253	0.112801	0.0148798	0.00459827	0.0170053	-88566.3	15	1	0.903533	-88566.3
1041	1	0.306781	-4.29501	-2.08791	1.6385	-2.865	-3.04009	-2.68258	-3.88216	-4.00421	-4.24554	-3.18931	-5.93214	-3.13126	-3.1912	-3.41753	-7.09651	-1.91796	-4.65009	-4.88539	-1.82232	-7.09632	-1.36267	-1.44264	-1.32879	-1.83929	-3.21977	-2.98947	-1.46369	-0.884581	-0.170787	0.0284396	-2.48445	-7.10615	-0.825054	-2.92505	0.154844	-2.11501	-2.03199	0.0260548	0.109379	0.00572325	0.00490512	0.00674621	-88570.7	31	1	0.80319	-88570.7
1042	1	0.311308	-4.43887	-1.69822	1.82436	-2.88423	-3.04818	-2.68756	-3.83344	-4.00107	-4.24689	-3.19963	-5.51818	-3.07985	-3.20094	-3.29551	-6.78837	-3.36255	-5.10387	-4.87076	-1.81537	-6.0667	-1.35188	-1.43708	-1.32666	-1.84364	-3.22522	-2.97481	-1.47077	-0.895516	-0.166851	0.0627319	-2.53759	-6.88569	-0.923752	-3.11735	-0.74954	-2.33744	-1.54331	0.0389898	0.108765	0.00775567	0.00557309	0.00948072	-88577.5	15	1	0.817081	-88577.5
1043	1	0.309506	-4.15446	-1.83846	1.76516	-2.85298	-3.04099	-2.63762	-3.73862	-4.00696	-4.2329	-3.20021	-5.38395	-3.19778	-3.73052	-3.45565	-6.41368	-3.52154	-4.247	-4.18551	-1.9967	-6.87487	-1.36756	-1.43568	-1.32323	-1.82844	-3.23539	-2.94999	-1.47024	-0.994424	-0.199026	0.030714	-2.54345	-6.15351	-1.38029	-2.17933	-1.52894	-1.33425	-1.47739	0.0195392	0.109391	0.0123038	0.00506482	0.00897852	-88568.9	15	1	0.992534	-88568.9
1044	1	0.308605	-3.97414	-1.83001	1.19702	-2.86087	-2.96569	-2.62956	-3.9323	-3.98245	-4.25166	-3.17773	-6.9817	-3.37366	-3.4384	-2.86745	-5.63071	-4.41216	-4.6674	-4.84247	-3.193	-4.82602	-1.38348	-1.43965	-1.3193	-1.81064	-3.26285	-2.98562	-1.48414	-0.967611	-0.205284	0.0318548	-2.44955	-6.78203	-2.27264	-1.62862	-4.52221	-4.03306	-2.05811	0.027788	0.0925704	0.00781978	0.00281331	0.0106822	-88558.9	15	1	0.993224	-88558.9
1045	1	0.305244	-4.0183	-1.58432	1.29764	-2.88212	-2.89641	-2.64071	-3.84199	-3.9994	-4.28153	-3.22303	-5.88486	-3.62947	-4.13343	-6.17746	-7.23279	-2.80651	-2.85906	-3.44758	-5.02356	-3.5067	-1.34757	-1.40407	-1.32456	-1.8616	-3.21833	-2.94009	-1.49202	-1.11028	-0.22136	0.0488009	-2.69352	-7.8707	-2.64416	-3.35805	-0.599859	-1.69501	-3.35881	0.0172091	0.138552	0.0159364	0.005217	0.00900237	-88564.9	47	1	0.365814	-88564.9
1046	1	0.319214	-3.82779	-2.06832	1.37901	-2.91644	-2.92779	-2.63181	-4.01023	-3.90066	-4.1602	-3.29048	-7.18912	-3.30366	-3.68017	-3.91488	-5.69421	-4.6324	-4.65657	-4.2141	-3.08701	-3.48179	-1.38172	-1.44444	-1.30307	-1.87744	-3.238	-3.05149	-1.47381	-1.02872	-0.250803	0.0937574	-2.6153	-6.48993	-2.59584	0.699831	-2.55551	0.0270826	-1.82029	0.00268993	0.143909	0.0110683	0.00165119	0.0358708	-88562	31	1	0.852021	-88562
1047	1	0.309907	-3.98717	-1.99359	0.931116	-2.95355	-2.83859	-2.67475	-3.87138	-4.04297	-4.23978	-3.1486	-5.04544	-3.20339	-4.73312	-3.52391	-5.80977	-3.73929	-3.59492	-3.85696	-4.85388	-4.51701	-1.38193	-1.39949	-1.33691	-1.83662	-3.20427	-2.93551	-1.48507	-1.02276	-0.228083	0.0102638	-2.53226	-5.41345	-1.1675	-3.63465	-1.35615	-3.27828	-1.69586	0.0200168	0.11101	0.0232774	0.00364124	0.0103942	-88559.6	15	1	0.94739	-88559.6
1048	1	0.316865	-3.80864	-1.82624	1.29142	-2.85433	-2.93153	-2.61043	-4.03654	-3.90953	-4.29688	-3.35804	-7.23528	-3.69447	-3.31311	-4.73649	-5.94494	-3.79069	-3.74092	-2.62429	-2.14728	-3.15479	-1.35714	-1.41876	-1.3127	-1.85275	-3.25921	-3.0608	-1.48713	-1.08981	-0.222537	0.0144564	-2.44221	-6.91092	-3.11034	-0.288176	-2.39902	-0.638939	-2.65896	0.000336715	0.145786	0.00249446	0.00885599	0.0320643	-88565.4	15	1	0.679224	-88565.4
1049	1	0.316557	-3.85099	-1.71184	1.42134	-2.88591	-2.92058	-2.62031	-3.84541	-4.09586	-4.22513	-3.33473	-6.90188	-3.8487	-3.54304	-4.43409	-6.85671	-5.00843	-3.53961	-3.69859	-3.26204	-4.48314	-1.35401	-1.43365	-1.3209	-1.85801	-3.32887	-3.11673	-1.50638	-1.04079	-0.225525	0.101797	-2.68084	-7.99534	-2.84694	-0.556279	-1.48501	-3.07087	-1.58872	0.00103794	0.134896	0.0124208	0.0112485	0.0310083	-88569.9	15	1	0.812247	-88569.9
1050	1	0.315468	-4.21474	-2.11774	1.06795	-2.87948	-2.89159	-2.61714	-4.11104	-3.98076	-4.18982	-3.16969	-6.63587	-3.13995	-3.96837	-3.62998	-4.88464	-4.24703	-5.06551	-4.38024	-3.91527	-4.34956	-1.37787	-1.41888	-1.31857	-1.8805	-3.26897	-2.98292	-1.48789	-0.970981	-0.222191	0.0918549	-2.51183	-5.85529	-2.10418	-3.58376	-1.83614	0.486203	-2.9631	0.0163993	0.119704	0.0156792	0.00238427	0.00898407	-88558.2	15	1	0.823459	-88558.2
1051	1	0.317036	-3.74919	-2.29921	0.96445	-2.88174	-2.91979	-2.62855	-4.08917	-3.96204	-4.23045	-3.14247	-5.59474	-3.28515	-3.59451	-4.00923	-4.6568	-3.17353	-4.855	-3.83981	-5.18982	-3.0727	-1.36905	-1.42409	-1.32092	-1.89266	-3.30693	-2.98486	-1.47924	-1.03154	-0.254957	0.0395776	-2.63853	-5.94222	-2.60219	-2.64544	-1.84942	-0.318085	-3.43632	0.00477078	0.117922	0.00841754	0.00139108	0.00594697	-88562	15	1	0.763334	-88562
1052	1	0.312026	-4.18711	-1.93456	1.44173	-2.91842	-2.91656	-2.64936	-3.79075	-3.98883	-4.31504	-3.25438	-6.90116	-3.47137	-3.82263	-4.61108	-7.58886	-4.92228	-3.13837	-4.01805	-2.63275	-4.57973	-1.36768	-1.40196	-1.33016	-1.81439	-3.16384	-3.01029	-1.48761	-1.09042	-0.190963	-0.0300311	-2.48954	-6.40937	-2.15061	-1.78251	-2.8895	-4.76185	-0.279843	0.00645929	0.144286	0.0170964	0.00708473	0.0209771	-88562.7	15	1	0.929995	-88562.7
1053	1	0.316536	-3.80891	-1.89683	1.22324	-2.86593	-2.93743	-2.62327	-4.0318	-3.96106	-4.28844	-3.13946	-6.11677	-3.30418	-3.25354	-5.86815	-5.67871	-4.17229	-3.52894	-2.43502	-4.81182	-3.58341	-1.39288	-1.42542	-1.33357	-1.88467	-3.28717	-2.9849	-1.47477	-0.974422	-0.231426	0.0440952	-2.35013	-6.61092	-2.13085	-1.59835	-0.987317	1.0734	-3.87478	0.017603	0.148218	0.00710286	0.00269119	0.00231363	-88560.6	15	1	0.791664	-88560.6
1054	1	0.312106	-3.57929	-2.40703	1.07216	-2.93236	-2.88685	-2.64329	-3.88325	-3.98228	-4.24823	-3.28958	-6.89295	-3.14875	-3.46669	-3.35648	-6.46348	-3.23967	-3.99736	-4.61929	-2.89033	-3.60055	-1.36855	-1.40547	-1.32465	-1.80591	-3.19342	-3.00298	-1.4835	-1.16054	-0.215125	0.0655175	-2.52518	-6.27441	-1.98365	-2.61653	-3.15658	-4.98964	-1.54116	0.00148474	0.121697	0.0107734	0.00096649	0.0340269	-88559.3	15	1	0.895017	-88559.3
1055	1	0.313002	-3.3025	-2.9423	1.70104	-2.86578	-2.9221	-2.64147	-3.99067	-3.98807	-4.35171	-3.20182	-5.82504	-3.73999	-3.66118	-4.12434	-6.04399	-1.59309	-3.38001	-1.88926	-2.28139	-2.68001	-1.35796	-1.39083	-1.347	-1.86544	-3.24952	-3.01859	-1.4765	-1.00809	-0.199635	0.0122216	-2.62778	-7.6713	-5.05123	-1.43567	-4.43773	-2.09005	-4.52722	0.0196048	0.126382	0.0177172	0.0100651	0.0226653	-88567.6	15	1	0.660604	-88567.6
1056	1	0.309644	-3.50325	-2.96293	1.38724	-2.87494	-2.91067	-2.69967	-3.98925	-4.06581	-4.33668	-3.20258	-6.43432	-3.50115	-3.56992	-4.41276	-5.32991	-3.398	-2.63165	-0.626193	-4.35783	-2.78762	-1.36305	-1.42861	-1.32943	-1.85677	-3.19863	-3.01845	-1.46743	-0.973567	-0.18025	0.0376699	-2.526	-7.88511	-5.00111	-3.38019	-3.82871	-3.49262	-4.87388	0.0160793	0.12683	0.019968	0.0116054	0.0133326	-88567.6	15	1	0.872407	-88567.6
1057	1	0.316468	-3.53278	-2.63672	1.36219	-2.89061	-2.8608	-2.60669	-3.92075	-3.95588	-4.16513	-3.24278	-6.0623	-3.13615	-3.53439	-4.79395	-7.14276	-3.09109	-4.68994	-3.97088	-3.21356	-4.06721	-1.3767	-1.41071	-1.32203	-1.83305	-3.2312	-2.99638	-1.48181	-1.01983	-0.248306	0.0671904	-2.56684	-7.38999	-3.24175	-4.37372	-3.85196	-1.24152	-2.61894	0.00368392	0.142302	0.00917622	0.00267466	0.0202515	-88557.2	15	1	0.971491	-88557.2
1058	1	0.311302	-3.94893	-1.58764	1.00221	-2.92053	-3.02222	-2.63167	-3.96673	-3.96775	-4.31629	-3.16713	-6.23217	-3.44591	-4.07703	-3.73677	-5.65796	-5.19801	-3.33835	-4.27206	-4.15859	-4.25243	-1.4011	-1.45137	-1.3118	-1.84845	-3.25178	-3.0129	-1.47245	-1.02096	-0.227961	0.0772203	-2.64185	-5.42562	0.132403	-0.627221	-0.650987	-1.82665	-0.187204	0.0203773	0.123574	0.013825	0.00400965	0.0104974	-88555.1	15	1	0.907223	-88555.1
1059	1	0.308889	-4.2595	-1.31674	1.20166	-2.95237	-3.08298	-2.70637	-3.86471	-3.9928	-4.21134	-3.2079	-6.33903	-3.60275	-3.96045	-3.38947	-6.26523	-3.89499	-6.02395	-2.75703	-6.10716	-3.25998	-1.37574	-1.47666	-1.31492	-1.85398	-3.24249	-3.02447	-1.47724	-0.831589	-0.234019	0.105959	-2.72719	-6.69277	-1.50128	-2.673	-1.92698	-1.63346	-0.606785	0.0267334	0.105696	0.0123085	0.00448683	0.00950893	-88570.4	15	1	0.917638	-88570.4
1060	1	0.309618	-3.59677	-1.83766	1.34627	-2.90564	-3.02653	-2.63499	-4.00177	-3.99678	-4.20403	-3.15626	-6.2193	-3.67326	-3.55922	-3.00029	-5.12824	-3.90861	-4.49578	-4.0939	-4.92424	-5.87822	-1.39567	-1.46551	-1.32245	-1.84029	-3.28173	-3.03033	-1.48726	-0.978016	-0.237097	0.0694349	-2.67061	-6.91576	-3.49408	-0.0640045	-2.1598	-0.438938	1.39653	0.0210467	0.0917927	0.0155198	0.0159432	0.011093	-88567.9	15	1	0.973231	-88567.9
1061	1	0.320686	-4.10611	-1.89146	1.58326	-2.9406	-2.90806	-2.6234	-3.89759	-4.00014	-4.21694	-3.22075	-7.76536	-3.32383	-3.1345	-3.27795	-7.1804	-4.71706	-3.53724	-4.58484	-2.9161	-3.41411	-1.4049	-1.46346	-1.36407	-1.85968	-3.23379	-2.97008	-1.49506	-0.947353	-0.22535	-0.0231011	-2.24615	-6.61864	0.0323258	-2.84417	-1.31282	-2.58781	-5.1546	0.00480005	0.113044	0.00524665	0.00341947	0.00305567	-88563.5	15	1	0.643157	-88563.5
1062	1	0.311004	-3.47632	-2.20932	0.883536	-2.87116	-2.92268	-2.66089	-3.97757	-3.95387	-4.32443	-3.23446	-4.88333	-3.50419	-3.56004	-3.81352	-4.79619	-3.66187	-3.91319	-3.23789	-4.46166	-4.14156	-1.37658	-1.42645	-1.31138	-1.82463	-3.25508	-3.04353	-1.46611	-1.02093	-0.225295	0.0736059	-2.70519	-5.71125	-4.08529	-1.66415	-3.29736	-2.11929	-0.323474	0.0197235	0.132763	0.0151904	0.00310124	0.0169699	-88560.7	15	1	0.927876	-88560.7
1063	1	0.321676	-3.75823	-1.9428	1.01164	-2.91901	-2.90823	-2.58627	-3.97325	-3.93138	-4.26031	-3.20959	-6.85703	-3.40474	-3.83095	-4.04494	-6.13374	-3.30217	-2.78831	-4.0457	-2.7557	-3.22211	-1.39225	-1.45054	-1.31308	-1.87514	-3.24389	-2.95928	-1.47699	-0.925814	-0.194447	0.0669935	-2.81588	-5.92378	-0.615029	-2.95953	-1.37731	-2.49946	-3.69277	0.00567388	0.120218	0.0151741	0.00450469	0.0158755	-88556.1	15	1	0.838038	-88556.1
1064	1	0.317778	-3.85581	-2.17519	1.27307	-2.91566	-2.93986	-2.6245	-3.9657	-3.899	-4.26714	-3.16418	-6.81373	-3.08095	-3.2661	-3.7534	-5.66697	-2.86541	-4.20407	-4.39353	-3.47922	-4.57524	-1.38558	-1.4431	-1.33451	-1.85981	-3.27819	-3.0112	-1.46945	-0.943136	-0.255519	0.0480164	-2.40075	-6.51124	-2.55869	-1.98122	-2.54485	-0.0942951	-3.25714	0.0198184	0.124984	0.00691475	0.00154889	0.0174218	-88553.1	15	1	0.993198	-88553.1
1065	1	0.312992	-4.09641	-1.97013	1.10352	-2.89838	-2.90836	-2.64563	-3.87358	-4.04738	-4.35866	-3.1793	-6.23934	-3.51757	-3.80221	-3.72205	-6.23885	-4.86804	-3.60649	-2.95608	-4.2366	-3.6374	-1.39053	-1.41865	-1.30905	-1.81071	-3.17921	-2.9652	-1.47572	-1.02545	-0.163465	-0.0241868	-2.52887	-6.43001	-2.09291	-2.51043	-1.45246	-3.51772	-1.49477	0.00159446	0.131434	0.0207943	0.0101104	0.0160795	-88562.1	15	1	0.48256	-88562.1
1066	1	0.311127	-3.70323	-1.74642	1.14544	-2.90291	-2.8411	-2.63979	-3.91106	-3.92561	-4.23372	-3.30544	-6.16168	-3.50088	-2.86617	-3.62916	-5.34998	-4.66087	-3.08041	-3.66304	-2.44684	-2.46741	-1.35829	-1.42157	-1.33026	-1.79735	-3.2036	-3.00513	-1.47979	-1.02227	-0.18293	0.0180357	-2.53807	-6.66805	-2.35726	-0.717129	-2.91451	-2.52517	-1.01538	0.000859301	0.119397	0.00551537	0.00637851	0.0232284	-88556	15	1	0.81	-88556
1067	1	0.319799	-3.06298	-2.15763	1.24256	-2.93229	-2.92512	-2.6505	-3.93695	-3.92518	-4.22067	-3.29339	-6.74051	-3.17545	-3.12247	-3.3802	-5.66943	-3.51295	-1.8735	-2.53618	-1.50631	-2.20627	-1.39665	-1.44239	-1.3468	-1.86464	-3.19714	-2.90902	-1.4975	-0.951946	-0.215817	-0.0194196	-2.33677	-7.04048	-2.57824	-1.42221	-0.752627	-2.96671	-1.86786	0.000453016	0.120426	0.00678897	0.00343868	0.0278865	-88562.5	31	1	0.923469	-88562.5
1068	1	0.311257	-3.79521	-1.99605	1.28783	-2.90285	-2.8792	-2.63925	-3.87194	-4.02454	-4.29061	-3.24898	-6.51419	-3.52397	-3.93297	-4.3997	-6.2467	-2.06667	-3.53158	-3.45896	-3.57859	-3.7963	-1.38778	-1.447	-1.34986	-1.82383	-3.26572	-3.08494	-1.48507	-0.87898	-0.198858	-0.019308	-2.39079	-5.80276	-2.96735	-2.52374	-2.78807	-0.526851	-2.26367	0.00856698	0.124588	0.0109758	0.00986622	0.0222567	-88555.9	15	1	0.737014	-88555.9
1069	1	0.30219	-3.2858	-1.98661	1.11171	-2.89636	-2.89319	-2.64048	-3.93429	-3.97521	-4.25029	-3.14134	-5.69128	-3.84394	-3.79224	-3.98591	-5.68292	-4.83536	-2.0958	-2.74056	-4.82786	-4.09407	-1.36215	-1.403	-1.32827	-1.82703	-3.20267	-2.98949	-1.47657	-1.11724	-0.210659	0.0226425	-2.37988	-6.46726	-1.00337	-3.03931	-2.12361	-0.789306	-2.74362	0.0157632	0.128641	0.0169618	0.0145471	0.00348697	-88556.8	31	1	0.942714	-88556.8
1070	1	0.325827	-4.38231	-2.18108	1.4969	-2.91563	-2.9317	-2.64251	-4.04904	-3.9698	-4.245	-3.3268	-7.00924	-3.48198	-3.63041	-3.67914	-6.36725	-4.47455	-6.3337	-5.45473	-2.95091	-3.82393	-1.39342	-1.43368	-1.33583	-1.86975	-3.26939	-3.01245	-1.48073	-0.989455	-0.23285	0.0253305	-2.37847	-6.60335	-3.33799	-0.784491	-2.66463	-3.45511	-1.03825	0.0187979	0.129723	0.0134277	0.00513819	0.0394334	-88558.8	15	1	0.870021	-88558.8
1071	1	0.315001	-3.51683	-1.75045	1.40127	-2.90513	-2.90836	-2.64323	-3.99606	-4.00434	-4.28102	-3.14119	-6.64515	-3.37729	-3.52218	-4.4379	-5.91414	-1.79946	-4.01229	-1.95522	-5.59407	-1.55698	-1.32903	-1.38692	-1.32451	-1.86093	-3.27722	-2.99261	-1.46361	-1.14637	-0.201933	0.0504363	-2.66088	-6.35845	1.29217	0.223642	-1.65464	-3.29179	-0.224346	0.0251902	0.136791	0.0108638	0.00439908	0.00640998	-88560.1	47	1	0.948258	-88560.1
1072	1	0.318944	-4.24035	-2.378	1.86426	-2.94735	-2.91817	-2.66597	-4.03072	-4.00572	-4.28572	-3.26281	-7.49968	-3.68477	-2.93614	-3.93434	-6.87558	-4.53093	-3.32823	-5.5818	-1.17083	-5.00416	-1.40533	-1.42967	-1.3412	-1.86881	-3.31112	-2.98103	-1.49738	-0.997651	-0.2534	0.0603464	-2.332	-7.48999	-5.5619	0.275353	-1.34925	-3.80556	-0.299653	0.017989	0.156076	0.00592577	0.00828259	0.0213909	-88573.2	47	1	0.314846	-88573.2
1073	1	0.309466	-3.84424	-2.51027	1.21638	-2.91928	-2.95001	-2.62265	-3.84567	-3.95775	-4.23736	-3.29008	-6.83232	-3.64118	-3.04206	-3.41166	-5.75298	-7.23373	-2.48367	-4.79513	-3.00764	-3.34206	-1.35009	-1.42751	-1.32628	-1.86204	-3.28614	-3.07715	-1.49024	-1.0089	-0.210747	0.00958377	-2.60275	-7.50874	-2.90691	-2.71805	-3.48482	-1.60097	-0.172915	0.0171374	0.107786	0.00143962	0.00729246	0.0133474	-88566.6	31	1	0.973035	-88566.6
1074	1	0.321667	-3.59574	-1.81325	1.18075	-2.91556	-2.98096	-2.64008	-3.95963	-3.99735	-4.25009	-3.12096	-5.8709	-3.47876	-3.24748	-3.87626	-6.12709	-0.0196213	-4.97812	-2.29492	-4.34149	-3.34579	-1.3775	-1.45573	-1.32388	-1.8598	-3.22056	-2.9393	-1.4745	-1.01717	-0.21889	0.0309104	-2.62892	-5.81378	-1.69289	-1.71279	-1.21525	-3.92544	-4.50033	0.0164821	0.126375	0.00448625	0.00823162	0.0118967	-88561.7	15	1	0.929754	-88561.7
1075	1	0.311188	-3.70222	-2.27675	1.28356	-2.90168	-2.83875	-2.58793	-3.88256	-3.9941	-4.20907	-3.29396	-6.53675	-3.22932	-4.7885	-4.06999	-5.52864	-7.35925	-1.8124	-3.4459	-3.42632	-3.67753	-1.36514	-1.40641	-1.32349	-1.84513	-3.27823	-3.05853	-1.49377	-1.05208	-0.222012	0.054739	-2.56285	-6.82928	-1.18103	-2.29573	-2.39734	-1.56395	0.289243	0.00838412	0.135532	0.0193376	0.00343331	0.0170782	-88557.9	15	1	0.957358	-88557.9
1076	1	0.30781	-3.94416	-1.94923	1.15879	-2.86342	-2.87284	-2.6173	-3.86865	-3.96807	-4.13428	-3.33001	-6.28161	-3.3717	-4.19778	-3.51597	-5.59752	-4.77854	-2.06779	-2.5887	-3.42155	-3.68075	-1.37948	-1.39412	-1.33554	-1.87233	-3.20616	-3.02751	-1.49407	-1.00295	-0.227672	0.079095	-2.44348	-6.41612	-2.94031	-1.13686	-1.81976	-2.07713	-0.191279	0.00879579	0.115907	0.0205953	0.00327059	0.0372211	-88560.4	15	1	0.760792	-88560.4
1077	1	0.317896	-3.48866	-2.23144	1.21712	-2.9045	-2.98531	-2.63068	-3.99015	-4.02031	-4.37411	-3.15573	-5.65628	-3.70537	-4.92526	-4.03513	-5.55351	-3.0273	-2.26925	-4.88582	-4.25915	-4.52665	-1.34392	-1.44972	-1.31991	-1.86062	-3.26372	-3.02771	-1.49056	-1.01394	-0.243539	0.0315541	-2.44292	-6.8047	-1.90601	-0.834799	-3.34059	-0.18978	-3.09355	0.0208635	0.133189	0.0184456	0.00594079	0.00633856	-88562.6	15	1	0.948702	-88562.6
1078	1	0.313941	-3.92036	-2.17695	1.05561	-2.98422	-3.05721	-2.64391	-3.79896	-3.99994	-4.35826	-3.27046	-6.09446	-3.36308	-3.23313	-3.06807	-7.20305	-2.29413	-4.2523	-3.07022	-5.7389	-1.66738	-1.36149	-1.39129	-1.34003	-1.85556	-3.24145	-3.02787	-1.49533	-1.25499	-0.229096	0.0739987	-2.48979	-5.50503	-3.25202	-2.31525	-0.370647	-1.64382	-2.94003	0.0319546	0.0999107	0.0101093	0.00675294	0.0249055	-88567.9	15	1	0.992563	-88567.9
1079	1	0.313941	-3.92036	-2.17695	1.05561	-2.98422	-3.05721	-2.64391	-3.79896	-3.99994	-4.35826	-3.27046	-6.09446	-3.36308	-3.23313	-3.06807	-7.20305	-2.29413	-4.2523	-3.07022	-5.7389	-1.66738	-1.36149	-1.39129	-1.34003	-1.85556	-3.24145	-3.02787	-1.49533	-1.25499	-0.229096	0.0739987	-2.48979	-5.50503	-3.25202	-2.31525	-0.370647	-1.64382	-2.94003	0.0319546	0.0999107	0.0101093	0.00675294	0.0249055	-88567.9	15	1	0.0877774	-88567.9
1080	1	0.315966	-3.65071	-2.27622	1.04031	-2.94861	-3.00056	-2.61711	-3.80667	-3.95519	-4.25752	-3.23734	-5.79397	-3.26355	-3.6931	-2.92571	-6.07024	-3.90837	-4.7046	-3.60556	-5.14441	-3.4642	-1.35194	-1.3922	-1.33228	-1.86689	-3.26492	-3.00424	-1.49831	-1.22574	-0.215262	0.0295064	-2.35552	-6.38725	-2.68623	-1.58164	-2.15725	-2.02152	-3.2674	0.0264441	0.104145	0.0151046	0.00380509	0.018714	-88552.8	15	1	0.894258	-88552.8
1081	1	0.318699	-3.56341	-1.8355	1.27608	-2.94567	-2.94479	-2.69017	-4.0011	-3.88584	-4.18345	-3.30069	-7.03529	-3.17161	-3.89253	-3.21496	-4.42102	-2.58299	-2.82761	-3.51567	-5.3361	-4.04895	-1.36122	-1.40674	-1.33815	-1.87646	-3.23855	-3.01395	-1.48295	-1.06151	-0.245649	0.073711	-2.58623	-6.62963	-1.64185	-3.76426	-2.71252	-0.224449	-1.75057	0.0273092	0.0995247	0.0142415	0.00246865	0.0222488	-88561.4	15	1	0.580849	-88561.4
1082	1	0.318483	-3.45128	-1.86453	1.3048	-2.89715	-2.89224	-2.62851	-3.96209	-3.92661	-4.1568	-3.25926	-6.09055	-3.28675	-3.82484	-3.53899	-6.69324	-2.68142	-2.87039	-0.798627	-3.43772	-2.53361	-1.34705	-1.41175	-1.33256	-1.82559	-3.27901	-2.93907	-1.48108	-1.1457	-0.203255	0.0182464	-2.50268	-6.14256	0.166518	-0.818194	-1.84967	-0.373536	-2.13033	0.00506227	0.121809	0.0164412	0.00137738	0.0273158	-88557.2	15	1	0.971978	-88557.2
1083	1	0.313049	-3.09943	-1.87135	1.10297	-2.88556	-2.88192	-2.61533	-3.87768	-3.95537	-4.05539	-3.26396	-5.86225	-3.41248	-3.11256	-3.21605	-4.85282	-2.1049	-1.68733	-3.78684	-4.62572	-4.69469	-1.35769	-1.37729	-1.33695	-1.84447	-3.25237	-2.98494	-1.48602	-1.08569	-0.198674	-0.0156658	-2.34942	-6.50125	-2.82767	-2.60648	-1.78312	-3.12623	-0.136469	0.0147654	0.111034	0.00215624	0.00895657	0.0181861	-88561.7	15	1	0.860641	-88561.7
1084	1	0.319574	-3.389	-1.99271	1.15665	-2.85498	-2.84399	-2.6365	-3.98167	-3.97728	-4.21052	-3.28426	-6.11124	-3.47996	-2.99999	-3.59539	-5.8226	-3.15373	-2.13935	-0.48918	-2.88084	-2.68768	-1.35832	-1.44496	-1.34928	-1.85842	-3.19162	-3.01759	-1.48002	-1.0149	-0.217948	0.00660778	-2.37143	-5.78425	-1.16908	-2.51344	-2.02953	-0.830376	-0.735385	0.00301198	0.122665	0.00391948	0.00441098	0.0330082	-88558.4	15	1	0.884753	-88558.4
1085	1	0.319187	-4.05577	-1.92023	1.04949	-2.93096	-2.90269	-2.68052	-3.85711	-3.877	-4.13224	-3.15986	-6.32816	-3.45217	-3.78061	-3.70602	-5.37566	-3.98648	-3.68691	-6.16692	-3.67614	-4.8803	-1.37721	-1.42132	-1.36871	-1.85842	-3.19984	-2.97227	-1.48805	-1.06052	-0.249003	0.0176447	-2.2818	-6.44302	-2.12526	-1.70308	-1.78815	-3.28429	-2.62911	0.00180701	0.136127	0.0102758	0.00354227	0.00695969	-88558.7	15	1	0.640819	-88558.7
1086	1	0.311107	-3.73607	-1.84375	1.07598	-2.86164	-2.92978	-2.66276	-4.0057	-4.04726	-4.34491	-3.27953	-6.17935	-3.27877	-4.0845	-4.79463	-6.40216	-3.72258	-5.7563	-2.10806	-4.60946	-3.38294	-1.37301	-1.41091	-1.3111	-1.84371	-3.24663	-3.02387	-1.46775	-0.936346	-0.201776	0.0104614	-2.74126	-5.98411	-1.01023	-1.48861	-1.89733	-1.45514	-1.46672	0.013991	0.12421	0.0118346	0.00288358	0.0284565	-88558.7	31	1	0.927793	-88558.7
1087	1	0.314017	-4.25939	-1.65157	1.18203	-2.93841	-2.88636	-2.62364	-3.87701	-3.98537	-4.27849	-3.29682	-6.58051	-3.52394	-2.96691	-3.19895	-5.27109	-3.22089	-2.96779	-6.20263	-5.28813	-4.82885	-1.34474	-1.40329	-1.30554	-1.87025	-3.17275	-2.99007	-1.48983	-1.18851	-0.252691	0.128484	-2.66976	-6.11758	-1.33702	-2.09105	-1.17532	-2.87391	-0.879571	0.0112328	0.118572	0.00770341	0.0067182	0.0292792	-88557.7	15	1	0.985134	-88557.7
1088	1	0.315951	-3.55649	-1.90337	1.30363	-2.85292	-2.92217	-2.63276	-3.92912	-3.93877	-4.28494	-3.14086	-6.10062	-3.34774	-3.74745	-5.00243	-8.16222	-4.35053	-5.40243	-1.15648	-1.88395	-2.65201	-1.35507	-1.40975	-1.31633	-1.83774	-3.23501	-2.94818	-1.47562	-0.986017	-0.187396	0.0927095	-2.84611	-6.21901	-1.74135	-2.12723	-1.73738	-1.90094	-0.241646	0.0199692	0.134843	0.0144196	0.00452855	0.00484556	-88560.9	31	1	0.985196	-88560.9
1089	1	0.314106	-4.18401	-2.27154	1.22109	-2.94213	-2.87812	-2.59466	-3.85812	-4.02287	-4.27051	-3.36209	-6.67751	-4.21565	-3.28016	-3.23495	-4.79407	-3.15258	-3.23273	-6.16272	-4.86158	-4.92111	-1.35812	-1.38109	-1.33876	-1.86502	-3.25477	-3.04071	-1.49036	-1.08737	-0.241573	0.0379263	-2.31817	-6.85664	-1.81928	-2.0812	-2.30929	-3.19661	-3.99908	0.0130116	0.104318	0.0118596	0.01989	0.0297825	-88563.7	31	1	0.942161	-88563.7
1090	1	0.315506	-4.03028	-2.36232	1.14355	-2.89365	-2.92046	-2.6522	-4.01657	-3.92399	-4.20436	-3.22269	-6.47557	-3.88312	-3.89823	-4.05842	-7.68382	-4.54086	-4.43794	-1.79558	-4.48337	-3.43114	-1.41083	-1.46185	-1.29514	-1.84676	-3.22297	-2.95826	-1.48695	-0.808255	-0.20522	0.1151	-2.81064	-6.10117	-2.89387	-2.62545	-2.481	-2.19648	-0.836791	0.00367537	0.144045	0.0146524	0.00810714	0.0191368	-88563.1	63	1	0.699288	-88563.1
1091	1	0.316792	-3.73764	-2.32806	1.16613	-2.94613	-2.94407	-2.54691	-3.86791	-3.98711	-4.30726	-3.15086	-6.26072	-3.85852	-3.51115	-4.55103	-7.33256	-3.78698	-5.37982	-3.786	-2.58718	-4.31693	-1.39938	-1.46254	-1.30437	-1.84889	-3.25675	-3.01821	-1.46951	-0.958112	-0.239867	0.103933	-2.79406	-7.12298	-3.33351	-2.71928	-4.33624	-4.27489	-0.0511164	0.020849	0.1424	0.0100585	0.00917641	0.010431	-88565.4	15	1	0.947899	-88565.4
1092	1	0.310976	-3.74021	-1.80387	1.32755	-2.93031	-2.86344	-2.70828	-4.01273	-3.96515	-4.25599	-3.2237	-6.49774	-3.23033	-5.19077	-3.00298	-5.10669	-3.37968	-2.08239	-4.29521	-3.49498	-2.94145	-1.3785	-1.43423	-1.32765	-1.82619	-3.22361	-2.99416	-1.48942	-0.996516	-0.186063	0.00904951	-2.52234	-6.01255	-4.28416	-1.34343	0.302981	0.313662	-3.23556	0.0152401	0.0990486	0.0268623	0.00784033	0.00884765	-88565.5	31	1	0.844674	-88565.5
1093	1	0.311841	-3.62905	-1.29432	1.23374	-2.91077	-2.88708	-2.71736	-3.99975	-3.98944	-4.26311	-3.2219	-6.68655	-3.36141	-4.44983	-3.08884	-5.79354	-2.78209	-2.41942	-3.42956	-3.29464	-2.72093	-1.41181	-1.42327	-1.32974	-1.81934	-3.22925	-2.98088	-1.47997	-0.948	-0.192228	0.0377319	-2.57992	-6.08789	-5.07398	-0.113096	-1.20795	0.549461	-2.2099	0.0172878	0.106854	0.0165845	0.00370431	0.0115438	-88564.3	15	1	0.723855	-88564.3
1094	1	0.31815	-3.75156	-2.10926	1.14563	-2.87089	-2.91959	-2.59473	-3.8611	-4.08304	-4.20453	-3.18409	-6.07061	-3.5456	-4.09377	-3.16634	-5.55683	-4.24051	-5.77824	-4.48547	-4.22355	-3.13923	-1.33498	-1.43676	-1.33352	-1.83104	-3.26132	-3.0174	-1.50533	-1.06673	-0.206041	-0.00593751	-2.48797	-6.202	-2.81769	-2.10931	-0.871212	-1.61447	-2.88411	0.00713525	0.10389	0.0141881	0.00874289	0.00291927	-88557.4	31	1	0.906454	-88557.4
1095	1	0.315267	-4.22909	-1.79318	1.12931	-2.93777	-3.01583	-2.62808	-3.91659	-4.01527	-4.42216	-3.2474	-6.01917	-3.20755	-3.80128	-3.6684	-6.1029	-3.26937	-2.5574	-3.4159	-4.60068	-5.49809	-1.38933	-1.40028	-1.32758	-1.84655	-3.23553	-2.98931	-1.49029	-1.07428	-0.226906	0.012826	-2.41686	-6.72333	-2.49512	-1.93377	-2.08376	-2.89781	-0.639125	0.0271987	0.123879	0.0156785	0.00228734	0.0198926	-88556.4	31	1	0.841707	-88556.4
1096	1	0.314081	-4.16396	-1.86291	1.39273	-2.91854	-2.98876	-2.62129	-3.91859	-4.01361	-4.42507	-3.26125	-6.10435	-3.19936	-3.68423	-3.82182	-6.42405	-4.53381	-2.53219	-2.51329	-4.64356	-6.38206	-1.36636	-1.40846	-1.33452	-1.84417	-3.23585	-3.02031	-1.49003	-1.12209	-0.223575	0.000294034	-2.34943	-6.38273	-2.96368	-1.94376	-1.70392	-2.24402	-0.996676	0.0306963	0.125582	0.011791	0.00164148	0.0147819	-88555.6	15	1	0.923493	-88555.6
1097	1	0.31305	-3.26585	-2.2424	0.992442	-2.93793	-2.89746	-2.69087	-3.94055	-3.91021	-4.13703	-3.18879	-6.29748	-3.46078	-3.51409	-3.92179	-5.45305	-3.52592	-4.10658	-4.68074	-3.32968	-1.78218	-1.36695	-1.41994	-1.33486	-1.86341	-3.21348	-2.9905	-1.46568	-1.01359	-0.226112	0.012254	-2.39079	-6.73027	-2.32565	-2.359	-2.39667	-1.16469	-2.4088	0.0123919	0.135026	0.0079566	0.00812497	0.00795023	-88554.6	15	1	0.958355	-88554.6
1098	1	0.307456	-4.82994	-1.18231	1.23514	-2.81226	-2.97758	-2.58426	-3.95605	-4.06548	-4.30607	-3.15175	-5.64757	-3.52997	-4.18471	-6.82702	-6.09668	-4.09062	-3.02348	-2.9295	-3.92145	-6.12654	-1.36105	-1.41896	-1.30792	-1.85325	-3.26645	-3.0324	-1.48313	-0.976621	-0.225341	0.0891421	-2.7683	-5.21196	-0.674482	-0.681331	-0.366352	-2.73542	-0.0107095	0.0146051	0.149565	0.0165092	0.0086211	0.00756109	-88570.1	15	1	0.58986	-88570.1
1099	1	0.312534	-4.37158	-1.36947	1.10615	-2.92325	-2.85114	-2.61757	-3.93066	-4.03039	-4.32749	-3.18287	-6.48858	-3.12098	-4.31205	-4.18207	-6.31192	-5.32762	-4.61044	-4.50457	-4.69256	-6.63279	-1.34699	-1.39093	-1.29042	-1.82665	-3.2208	-3.03674	-1.4767	-1.17122	-0.219022	0.093335	-2.68856	-6.01753	-0.183159	0.654235	0.0977828	-1.65428	-2.78834	0.00472175	0.147708	0.0171026	0.00215984	0.00401162	-88561.5	15	1	0.603152	-88561.5
1100	1	0.313816	-3.8965	-1.69098	1.16862	-2.93303	-2.86106	-2.67719	-3.87297	-3.942	-4.36381	-3.12971	-6.06703	-3.20591	-4.14553	-4.89961	-6.18572	-3.29122	-3.93934	-2.47591	-4.90028	-3.13524	-1.34271	-1.3734	-1.32813	-1.84645	-3.18432	-3.00903	-1.4793	-1.11395	-0.192233	0.0651696	-3.00283	-6.14864	-0.840701	-2.40746	-2.31923	-2.10196	0.441194	0.0207067	0.133314	0.0130431	0.000209923	0.000681023	-88567	15	1	0.74201	-88567
1101	1	0.311614	-3.3236	-1.70011	1.30795	-2.89037	-2.93478	-2.68367	-3.9823	-3.98241	-4.29116	-3.19185	-7.15613	-3.0743	-3.11597	-4.39071	-5.14318	-3.5737	-4.44348	-3.17728	-3.3698	-3.01737	-1.36974	-1.43254	-1.31187	-1.86792	-3.20928	-2.98472	-1.48143	-1.05901	-0.270325	0.0923337	-2.65068	-6.7717	-1.50619	-1.59822	-1.50636	-2.74209	-1.67316	0.00962891	0.164403	0.00465223	0.000191749	0.00015274	-88569.9	15	1	0.882435	-88569.9
1102	1	0.319399	-3.9132	-1.79444	1.27982	-2.89185	-2.88887	-2.62066	-3.97489	-4.01737	-4.26558	-3.15347	-6.74839	-3.38214	-2.8	-5.4107	-5.86604	-4.25641	-5.19486	-2.93439	-2.31253	-2.79327	-1.38757	-1.43571	-1.28939	-1.87307	-3.23132	-3.01495	-1.48099	-0.826952	-0.262798	0.1283	-2.70811	-6.09635	-0.877699	-1.90364	-2.04386	-1.95401	-0.32857	0.00972685	0.13684	0.00333194	0.00151773	0.000329346	-88569.5	15	1	0.888141	-88569.5
1103	1	0.314121	-3.88448	-2.0062	1.22654	-2.88114	-2.88664	-2.62119	-3.9071	-4.0303	-4.19965	-3.14167	-7.92443	-3.0583	-4.17611	-4.20597	-7.17585	-5.15241	-4.90212	-3.93724	-2.29949	-2.20251	-1.38423	-1.43641	-1.31739	-1.85264	-3.28208	-2.93549	-1.4827	-1.0509	-0.213764	0.0976134	-2.71304	-5.69038	-1.55143	-3.12261	-2.95857	-2.177	-1.0194	0.0109208	0.132013	0.0185512	0.000823559	0.00344198	-88562.5	47	1	0.760828	-88562.5
1104	1	0.313812	-3.56944	-2.13991	1.21031	-2.94017	-2.96758	-2.6258	-3.98325	-3.91915	-4.20691	-3.21157	-5.1352	-3.12314	-3.32295	-4.64696	-5.12048	-1.08134	-2.77533	-4.20104	-4.51343	-4.41411	-1.4092	-1.43817	-1.34538	-1.82117	-3.19697	-3.05916	-1.46934	-1.03754	-0.217961	-0.000479659	-2.42875	-7.41244	-2.28557	-1.68685	-1.49585	-2.55628	-2.22642	0.0186844	0.130461	0.0100368	0.00120783	0.00200682	-88568.7	15	1	0.854676	-88568.7
1105	1	0.313603	-3.61742	-2.20629	1.25536	-2.94199	-2.95342	-2.61779	-3.96857	-3.9148	-4.2099	-3.20517	-4.90578	-3.14802	-3.12944	-4.76974	-5.18192	-1.22502	-2.72381	-3.96982	-4.14704	-4.62173	-1.40006	-1.4419	-1.34532	-1.8191	-3.18864	-3.05217	-1.47164	-1.0187	-0.222015	0.00495839	-2.35208	-7.28983	-2.3253	-1.67098	-1.43966	-2.17144	-2.42834	0.0196565	0.13163	0.00898878	0.00139783	0.00176712	-88567.1	15	1	0.976976	-88567.1
1106	1	0.315195	-3.4798	-1.88194	1.42158	-2.89017	-2.86039	-2.60798	-3.89546	-4.02076	-4.25207	-3.1384	-7.99042	-3.15002	-3.90304	-3.27962	-6.43785	-5.13282	-5.22832	-1.57862	-2.47796	-2.36863	-1.36652	-1.41649	-1.32396	-1.86463	-3.25936	-2.92129	-1.49191	-1.05812	-0.211106	0.0277881	-2.58899	-6.84003	-3.74052	-3.20028	-2.66189	-0.547394	-0.290628	0.00614597	0.122204	0.0128903	0.00318467	0.00376668	-88562.1	15	1	0.996089	-88562.1
1107	1	0.317196	-4.58577	-2.28033	1.11451	-2.91483	-2.85706	-2.6152	-3.99903	-3.96193	-4.27145	-3.18652	-5.57205	-3.4715	-3.58797	-4.7781	-5.79377	-3.00275	-5.59488	-6.16899	-6.05363	-5.27866	-1.33533	-1.37855	-1.32993	-1.83145	-3.23592	-3.05514	-1.48015	-1.20674	-0.236034	0.054089	-2.5562	-6.69148	-1.68975	-0.792256	-3.06997	-2.48929	-2.89141	0.00464412	0.134316	0.0194344	0.00771087	0.00322511	-88561.2	15	1	0.559149	-88561.2
1108	1	0.316093	-3.59333	-1.68052	1.33292	-2.90628	-2.89532	-2.58691	-3.8798	-4.02681	-4.22083	-3.25477	-7.51361	-3.50205	-3.51283	-4.60085	-6.27883	-5.82125	-3.25224	-4.07655	-1.91022	-3.57732	-1.33721	-1.38612	-1.31739	-1.87298	-3.27298	-2.95603	-1.48027	-1.2601	-0.209372	0.037898	-2.51252	-5.8748	-2.97776	-1.82546	-1.68619	-0.00728422	-2.33252	0.0153859	0.130317	0.012562	0.00914541	0.0152259	-88558.5	15	1	1	-88558.5
1109	1	0.310888	-4.10166	-1.52625	1.32462	-2.92198	-2.91889	-2.58141	-4.00648	-3.97103	-4.36967	-3.16742	-5.88841	-3.55126	-4.49691	-4.15068	-7.11569	-5.42777	-3.9482	-3.95594	-1.94248	-3.13133	-1.33948	-1.37734	-1.30304	-1.85176	-3.22665	-2.96909	-1.48613	-1.13055	-0.248238	0.1038	-2.54006	-6.10813	-2.38593	-2.55242	-2.27549	-0.920399	-0.786917	0.0181572	0.152781	0.0188485	0.00647041	0.0111031	-88560.2	31	1	0.962953	-88560.2
1110	1	0.312412	-4.05659	-1.56631	1.17981	-2.88324	-2.89604	-2.58262	-3.87894	-3.99146	-4.32973	-3.26113	-5.89045	-3.583	-4.97128	-5.10143	-5.93076	-5.60655	-3.92508	-3.36785	-3.05844	-1.94659	-1.35991	-1.41583	-1.29305	-1.84475	-3.20815	-2.97821	-1.47177	-1.07338	-0.237618	0.0929674	-2.88609	-6.12186	-0.825264	-1.80909	-1.9032	-1.80616	-1.16796	0.0105715	0.13801	0.0251824	0.0114193	0.0165672	-88556.2	15	1	0.49581	-88556.2
1111	1	0.318464	-3.72089	-2.38216	1.24071	-2.91139	-2.89784	-2.65593	-4.01634	-3.99151	-4.27501	-3.24745	-6.08386	-3.08656	-3.34867	-3.63422	-5.53239	-1.70672	-3.91987	-4.00285	-3.77446	-5.61758	-1.39661	-1.43279	-1.31179	-1.86344	-3.2935	-3.04481	-1.49441	-0.992824	-0.231124	0.0968851	-2.70077	-6.17591	-2.83812	-2.16756	-2.88537	-2.32731	-3.16619	0.0152773	0.132004	0.00696869	0.00660823	0.00897913	-88557.2	15	1	0.600242	-88557.2
1112	1	0.311395	-3.85175	-1.91488	0.993171	-2.89548	-2.905	-2.57344	-3.89215	-3.88585	-4.19223	-3.16635	-7.19676	-3.36989	-4.00326	-3.32955	-6.14563	-5.38422	-3.55325	-4.30506	-3.84572	-1.84046	-1.37698	-1.42748	-1.30449	-1.84892	-3.19439	-2.99546	-1.46485	-1.02708	-0.224537	0.0811825	-2.8691	-6.18098	-2.17998	-2.88725	-1.57223	-1.12136	-1.88152	0.00778927	0.116339	0.0167829	0.00197684	0.0210148	-88556.9	31	1	0.831614	-88556.9
1113	1	0.316314	-4.0207	-1.91931	1.077	-2.92143	-2.93045	-2.67331	-3.94816	-4.05911	-4.31225	-3.23502	-5.93949	-3.57529	-4.20475	-5.0136	-6.33739	-2.75926	-4.77266	-3.65044	-4.38628	-6.4986	-1.36252	-1.4261	-1.35676	-1.87513	-3.28431	-2.98484	-1.50137	-1.10007	-0.206488	0.00438735	-2.43244	-6.60963	-1.88876	-1.82497	-2.88156	-2.76245	-1.99324	0.0135833	0.142211	0.018783	0.0114661	0.00193771	-88559.1	15	1	0.739209	-88559.1
1114	1	0.32418	-4.33133	-1.95699	1.18226	-2.85831	-2.937	-2.67495	-3.9158	-3.94746	-4.26615	-3.19275	-6.37757	-3.45807	-6.47575	-3.56782	-4.59579	-4.83286	-3.07647	-3.21093	-5.09559	-4.71584	-1.36429	-1.41466	-1.34423	-1.80851	-3.29457	-3.01396	-1.50162	-0.985888	-0.212732	0.00930199	-2.2806	-6.18471	-4.23315	-1.81639	-1.59167	-0.586212	-2.82063	0.0309568	0.129965	0.0203682	0.00851494	0.00356773	-88566.7	15	1	0.872142	-88566.7
1115	1	0.305305	-3.93234	-2.16992	1.16414	-2.95618	-2.87392	-2.59139	-4.00796	-4.0041	-4.24052	-3.27522	-6.387	-3.3401	-3.31501	-5.42178	-8.29697	-3.18751	-4.95798	-4.66799	-3.13999	-3.21499	-1.36678	-1.40485	-1.3074	-1.88495	-3.18592	-2.98388	-1.45786	-0.927849	-0.249662	0.119472	-2.72224	-6.47534	-0.417249	-1.78133	-1.6533	-2.79345	-0.661543	0.000760906	0.128928	0.00410302	0.00399088	0.0187732	-88569.2	31	1	0.800747	-88569.2
1116	1	0.310611	-3.97037	-1.55251	1.26052	-2.92095	-2.88035	-2.61594	-3.9221	-3.97126	-4.36546	-3.2503	-6.0195	-3.86644	-3.09264	-4.04236	-5.07805	-6.09971	-4.39236	-2.90394	-2.04606	-4.96742	-1.39195	-1.45169	-1.30341	-1.85289	-3.19711	-3.03973	-1.46283	-1.03611	-0.23996	0.0718729	-2.51612	-6.91102	-3.20876	-2.0112	-2.72181	-1.3521	-1.63481	0.000387781	0.135434	0.00245052	0.0104026	0.0262556	-88566.3	31	1	0.972283	-88566.3
1117	1	0.309988	-3.57289	-1.62338	1.12472	-2.91747	-2.87645	-2.64051	-3.95837	-3.98876	-4.35895	-3.18457	-5.81249	-3.81463	-3.26596	-4.37481	-5.23032	-4.32888	-4.78717	-2.42196	-3.61238	-4.81766	-1.3804	-1.42079	-1.30669	-1.88146	-3.17953	-3.01461	-1.47254	-0.881355	-0.227146	0.0815039	-2.78798	-5.37064	-2.76648	-2.18433	-1.26879	-3.61468	0.379154	0.000700928	0.135447	0.00881165	0.0106642	0.013453	-88563.2	15	1	0.652107	-88563.2
1118	1	0.310751	-4.05485	-1.70968	1.14368	-2.8816	-2.87442	-2.5878	-3.95248	-3.93938	-4.24709	-3.19907	-6.40847	-3.30743	-3.61379	-5.59819	-5.8314	-3.28719	-4.17048	-4.55938	-3.43438	-2.24403	-1.36594	-1.42021	-1.31832	-1.8482	-3.26736	-2.96894	-1.49312	-1.05804	-0.237165	0.0685244	-2.58235	-6.49366	-2.60503	-1.00463	-1.23189	-1.25658	-1.25325	0.00538783	0.158158	0.010971	0.00429947	0.00312043	-88554	15	1	0.84585	-88554
1119	1	0.319066	-3.6275	-1.77284	1.19495	-2.87297	-2.88921	-2.6531	-3.98337	-4.05205	-4.29949	-3.19613	-6.20838	-3.52485	-3.19	-5.31736	-5.3665	-2.98846	-3.57863	-2.93152	-5.4389	-3.83218	-1.33078	-1.38677	-1.32184	-1.86365	-3.25732	-2.99396	-1.48456	-1.11579	-0.206727	0.0330308	-2.61947	-6.05014	-0.768507	-3.55826	-2.28465	-1.6386	-0.934906	0.0242662	0.139964	0.00784749	0.0076613	0.011559	-88554.2	15	1	0.997217	-88554.2
1120	1	0.306836	-4.27968	-2.22775	1.0423	-2.90766	-2.90711	-2.65711	-3.89452	-3.86499	-4.25157	-3.22437	-6.10218	-3.81445	-4.29578	-3.50047	-6.12943	-4.95946	-3.84098	-5.16046	-2.46262	-4.2251	-1.37969	-1.43646	-1.3399	-1.83575	-3.18657	-2.99181	-1.47515	-1.03151	-0.236049	0.0466584	-2.36275	-6.13268	-3.10947	-0.627822	-1.69656	-1.99649	-2.81731	0.00822457	0.130533	0.0199106	0.0118482	0.0128618	-88555.2	15	1	0.987615	-88555.2
1121	1	0.308739	-3.37331	-1.31786	1.14366	-2.9825	-2.94032	-2.66014	-3.88376	-3.99906	-4.37587	-3.20306	-5.72376	-3.12359	-3.07609	-5.08154	-4.93555	-3.22948	-3.14212	-3.54358	-4.49941	-4.77449	-1.3683	-1.39836	-1.32834	-1.83584	-3.22528	-2.98857	-1.5014	-0.987146	-0.195425	0.0308086	-2.58612	-5.742	-2.16032	-0.994031	-1.59993	-2.71645	-1.93252	0.0272975	0.138305	0.00299812	0.00316822	0.00858657	-88561.8	15	1	0.541939	-88561.8
1122	1	0.312411	-4.18065	-1.80861	0.929006	-2.91704	-2.88952	-2.66845	-3.90776	-3.96954	-4.33881	-3.2548	-5.96886	-3.44708	-2.76738	-4.89821	-5.74303	-4.61363	-3.41784	-3.13858	-4.60413	-3.07405	-1.38043	-1.4346	-1.33229	-1.8437	-3.17306	-3.0348	-1.47431	-1.01338	-0.222552	0.0427252	-2.43717	-6.11395	-0.957674	-1.64137	-1.93584	-0.489018	-0.724159	0.00344245	0.150865	0.00186941	0.00488178	0.0212692	-88556	15	1	0.737024	-88556
1123	1	0.317914	-3.97424	-1.65852	1.15025	-2.88391	-2.84493	-2.59936	-4.05559	-4.07456	-4.23337	-3.13778	-6.17092	-3.09927	-3.21875	-3.74363	-5.97931	-3.86192	-6.02297	-4.76143	-3.19813	-6.5926	-1.36537	-1.4059	-1.34422	-1.89215	-3.3113	-3.02386	-1.50393	-0.992577	-0.235314	0.0101183	-2.33908	-5.32378	-2.06522	-2.88282	0.0968063	-1.47101	-2.81746	0.0164431	0.120571	0.00234543	0.00224656	0.00400265	-88568.4	15	1	0.875129	-88568.4
1124	1	0.315315	-4.00138	-2.23747	1.22257	-2.89839	-2.87581	-2.69937	-3.97019	-3.95151	-4.26961	-3.17018	-6.36604	-3.49123	-2.95823	-4.50383	-5.91907	-3.53837	-4.61338	-4.18795	-4.97185	-1.51606	-1.34293	-1.38397	-1.3337	-1.87732	-3.23156	-3.04514	-1.45308	-1.23218	-0.242166	0.0877937	-2.5378	-7.12029	-3.1075	-1.90986	-3.17956	-4.52462	-2.44208	0.00219113	0.142841	0.00677211	0.0106933	0.0106469	-88563	15	1	0.986609	-88563
1125	1	0.319621	-4.11233	-2.2009	1.11519	-2.87898	-2.82883	-2.6739	-3.95629	-4.02408	-4.19261	-3.15458	-6.97314	-3.26556	-3.54318	-3.85146	-5.45524	-5.22191	-4.32794	-4.82387	-5.24869	-2.07855	-1.31368	-1.37541	-1.34919	-1.84488	-3.23156	-3.04308	-1.46477	-1.16131	-0.184494	0.025443	-2.62398	-6.64852	-3.22862	-2.08618	-1.86761	-3.22952	-3.22472	0.00136198	0.123668	0.00614659	0.0032792	0.0121226	-88563.4	31	1	0.828555	-88563.4
1126	1	0.319488	-3.31143	-2.19133	1.24044	-2.83833	-2.90712	-2.59288	-3.94471	-3.94627	-4.17599	-3.13872	-5.91247	-3.20722	-3.93832	-3.92384	-6.62108	-2.10367	-3.928	-4.15451	-3.18323	-3.14569	-1.32435	-1.39564	-1.30319	-1.84248	-3.24386	-2.96234	-1.47623	-1.28359	-0.237637	0.0562157	-2.55355	-6.90145	-3.45082	-2.75293	-1.30063	-3.76191	-1.89468	0.00119976	0.120055	0.0139845	0.00128957	0.0118993	-88563.4	15	1	0.829448	-88563.4
1127	1	0.316738	-4.00495	-2.19355	1.28725	-2.92175	-2.85453	-2.57848	-3.84958	-4.09238	-4.25372	-3.23535	-6.38703	-3.38554	-3.36618	-5.31234	-5.23614	-3.69709	-3.60852	-3.21059	-2.77024	-4.73519	-1.35622	-1.39527	-1.34175	-1.83943	-3.25465	-3.00394	-1.49436	-1.1149	-0.194685	-0.0283886	-2.26948	-7.03587	-1.4313	-2.51013	-0.942031	-3.25893	-3.69052	0.0279414	0.135785	0.00611734	0.0078405	0.00842672	-88561.8	15	1	0.878503	-88561.8
1128	1	0.309625	-3.94681	-2.41153	1.45612	-2.89673	-2.91114	-2.69123	-3.93305	-3.8732	-4.34348	-3.26519	-7.0681	-3.61933	-5.12102	-3.31364	-7.40377	-4.70437	-4.26779	-4.94862	-5.72059	-3.47838	-1.3681	-1.4525	-1.31945	-1.86453	-3.20666	-3.01116	-1.46509	-0.947794	-0.209775	0.0669739	-2.6498	-7.15088	-3.51782	-2.16511	-3.6142	-1.7561	-1.44547	0.000303987	0.114621	0.0221223	0.00764949	0.0200518	-88564.8	15	1	0.899784	-88564.8
1129	1	0.309288	-4.51155	-2.13053	1.1622	-2.92042	-2.88181	-2.64971	-3.91491	-3.99567	-4.20013	-3.28865	-6.02288	-3.38965	-4.9607	-3.61913	-7.56129	-4.41017	-5.06623	-4.04346	-4.15724	-1.745	-1.38908	-1.42106	-1.34449	-1.83752	-3.25129	-2.97023	-1.48276	-0.94838	-0.218472	0.040062	-2.5446	-6.37936	-2.99471	-3.11499	-4.52155	-1.57332	-2.88674	0.00016178	0.117914	0.0171415	0.00565391	0.0242999	-88560.9	15	1	0.970802	-88560.9
1130	1	0.316908	-3.47276	-1.89947	1.26381	-2.9267	-2.8747	-2.57137	-3.98764	-3.94198	-4.36043	-3.2993	-6.77281	-3.75858	-4.03303	-3.89576	-5.24325	-4.99529	-4.06175	-2.34188	-3.50364	-5.87385	-1.36808	-1.42892	-1.28858	-1.86983	-3.18432	-3.07437	-1.50223	-1.02315	-0.245072	0.115685	-2.74186	-6.3969	-2.03	-1.5562	0.478768	-1.53185	-0.292593	0.000772289	0.135765	0.0147873	0.012274	0.0178106	-88564.4	15	1	0.990668	-88564.4
1131	1	0.31553	-4.19748	-1.40154	0.931811	-2.8446	-2.90416	-2.62448	-3.86632	-3.93598	-4.40192	-3.13693	-5.42934	-3.50848	-4.29362	-3.76554	-5.73971	-3.36603	-4.32802	-5.82752	-4.11918	-4.73605	-1.35504	-1.40894	-1.31393	-1.85135	-3.184	-2.95414	-1.49518	-1.05291	-0.231813	0.0685328	-2.77264	-5.21134	-1.49852	-1.96749	-1.64218	-2.40768	-2.16535	0.0255009	0.118454	0.0178393	0.00724252	0.0073338	-88558.5	15	1	0.967109	-88558.5
1132	1	0.320292	-3.52164	-2.24705	1.08864	-2.87264	-2.88077	-2.62099	-4.05279	-3.99377	-4.30803	-3.28715	-6.35216	-3.30634	-3.45406	-3.5525	-5.82812	-4.18315	-4.39676	-2.12928	-3.34795	-3.045	-1.33989	-1.4019	-1.34066	-1.84301	-3.23068	-2.98296	-1.49712	-1.12285	-0.199637	-0.0292606	-2.31586	-6.57916	-2.56482	-0.51509	-1.66756	-1.72583	-1.42299	0.00201669	0.13442	0.00926304	0.00239449	0.00835698	-88557	31	1	0.775291	-88557
1133	1	0.319736	-3.47224	-1.55193	0.933726	-2.89596	-2.85753	-2.63096	-3.81471	-3.99255	-4.37764	-3.18404	-5.26596	-3.13424	-3.50805	-3.6434	-4.60632	-2.17267	-3.57095	-3.60845	-2.6379	-3.26374	-1.35428	-1.40132	-1.35806	-1.83592	-3.24479	-2.9505	-1.49868	-1.12584	-0.240609	0.0047104	-2.34876	-6.50566	-1.92755	-3.50693	-1.61316	-2.79876	-2.02396	0.0137361	0.121385	0.0043782	0.00109636	0.0214694	-88565.2	15	1	0.635204	-88565.2
1134	1	0.315005	-3.79766	-2.69123	1.38744	-2.90078	-2.88971	-2.60725	-4.03781	-3.99834	-4.2817	-3.20044	-7.0111	-3.26777	-4.0746	-4.26387	-6.85742	-5.47631	-2.89004	-3.66382	-4.94952	-4.23296	-1.32151	-1.40652	-1.32435	-1.85303	-3.19733	-3.0716	-1.48861	-1.109	-0.214458	0.0124551	-2.42009	-5.62417	-1.53713	-0.823089	-3.033	-2.17542	-3.03886	0.00183017	0.130792	0.0110572	0.00521459	0.00248849	-88565.9	15	1	0.955071	-88565.9
1135	1	0.318597	-3.79703	-1.63899	1.0636	-2.89997	-2.84634	-2.64409	-3.82444	-3.94357	-4.18134	-3.15854	-5.5777	-3.20916	-3.27381	-3.06232	-5.20467	-2.18438	-4.63181	-3.68045	-2.85719	-3.13478	-1.33984	-1.3885	-1.34891	-1.83417	-3.28215	-2.93378	-1.48303	-1.09578	-0.233289	0.021857	-2.57786	-7.10189	-0.965067	-2.83489	-0.909573	-2.54351	-1.00567	0.0147381	0.107052	0.00585062	0.00461482	0.00744733	-88560.8	15	1	0.990388	-88560.8
1136	1	0.307531	-4.27902	-2.71355	1.20339	-2.9297	-2.90672	-2.59023	-4.0184	-4.03232	-4.34462	-3.21431	-6.38685	-3.74395	-4.01633	-5.5038	-6.642	-5.85296	-2.60275	-3.10219	-4.9061	-3.57212	-1.38287	-1.4474	-1.32469	-1.85718	-3.19262	-3.08525	-1.48891	-0.922039	-0.204813	0.0351141	-2.59482	-7.10264	-3.2155	-0.452395	-3.09599	-1.1092	-2.62983	0.00225161	0.12301	0.0175594	0.0142901	0.0188572	-88567.9	15	1	0.940895	-88567.9
1137	1	0.306441	-3.34839	-1.74793	1.25419	-2.93744	-2.875	-2.62789	-4.05447	-4.01715	-4.34536	-3.25146	-6.19772	-3.68417	-3.48333	-3.91284	-5.95962	-4.54031	-3.82215	-3.3267	-3.5125	-1.40323	-1.37949	-1.41555	-1.31736	-1.86657	-3.25782	-2.9924	-1.44894	-1.02442	-0.225967	0.0459996	-2.3595	-5.25807	-1.19845	-5.55631	-4.15886	-1.00796	-2.22446	0.00971845	0.119835	0.00758564	0.0131571	0.0247783	-88568.9	15	1	0.949685	-88568.9
1138	1	0.312623	-3.73805	-1.98131	1.17733	-2.93094	-2.90115	-2.68823	-4.05444	-3.97498	-4.23129	-3.26453	-6.6859	-3.46469	-3.5711	-4.03774	-5.75062	-4.29391	-3.70673	-2.5772	-4.41633	-0.791389	-1.37806	-1.43413	-1.35845	-1.84677	-3.2224	-2.9904	-1.48692	-0.910787	-0.176842	-0.0141326	-2.43192	-6.48589	-1.66586	-1.61358	-2.07744	0.133335	-0.966289	0.0112923	0.111158	0.0105611	0.00817601	0.0188437	-88557.5	15	1	0.977887	-88557.5
1139	1	0.309264	-3.07515	-1.51007	1.21829	-2.83898	-3.05862	-2.63749	-3.87201	-4.0113	-4.35913	-3.23288	-6.41514	-3.16176	-2.97	-3.17565	-5.80675	-2.91131	-4.08744	-3.66619	-1.37623	-2.77884	-1.37954	-1.44745	-1.33035	-1.8252	-3.21986	-2.98396	-1.45293	-0.991235	-0.207065	0.00291417	-2.36325	-5.91555	-0.938074	-0.101555	-1.86361	-0.554404	-1.74394	0.0169873	0.109207	0.00940139	0.0023207	0.0169485	-88566.9	15	1	0.768818	-88566.9
1140	1	0.314158	-4.47585	-1.7791	1.32238	-2.97214	-2.83296	-2.63861	-3.96964	-3.95799	-4.18019	-3.28885	-6.58932	-3.32491	-3.57871	-3.20367	-5.96005	-4.57319	-3.67525	-4.04302	-6.14914	-4.89569	-1.38013	-1.4109	-1.30811	-1.88126	-3.24379	-3.01053	-1.51195	-1.05857	-0.218392	0.0542649	-2.57517	-6.58711	-0.748967	-2.62743	-1.09439	-2.31031	-0.175822	0.00251433	0.0996681	0.0119001	0.00176631	0.0199408	-88561.3	15	1	0.503329	-88561.3
1141	1	0.31251	-4.22249	-2.14017	1.3151	-2.91653	-2.84092	-2.65051	-3.89007	-4.0427	-4.20958	-3.29802	-7.1107	-3.17962	-3.86848	-3.32792	-6.19141	-2.93658	-3.39269	-3.00944	-5.47123	-3.39697	-1.37859	-1.42778	-1.30986	-1.88019	-3.26384	-3.02087	-1.51497	-1.03261	-0.223789	0.0689632	-2.5037	-6.7409	-1.73052	-2.71834	-2.53337	-0.568364	-0.613093	0.00106481	0.111676	0.0123207	0.00644595	0.0180508	-88561.2	15	1	0.582525	-88561.2
1142	1	0.30818	-3.48371	-2.12819	1.20525	-2.89269	-2.85642	-2.61389	-3.85142	-4.05218	-4.26076	-3.34195	-6.923	-3.50473	-3.62264	-3.40375	-6.31132	-1.44839	-4.21857	-3.23618	-4.84591	-2.74544	-1.37692	-1.43099	-1.32293	-1.85554	-3.23891	-3.03268	-1.50193	-1.03151	-0.253792	0.0495272	-2.5373	-7.10293	-1.37307	-2.35727	-2.48216	-0.949603	-2.0422	0.00268412	0.117093	0.0126144	0.00767788	0.0246219	-88555.8	15	1	0.958636	-88555.8
1143	1	0.320072	-3.8692	-2.01095	1.14118	-2.9522	-3.01225	-2.64382	-3.97585	-3.90931	-4.26537	-3.07586	-5.87166	-3.20045	-3.79605	-4.06017	-5.55	-5.99664	-3.87485	-5.25819	-2.84934	-5.08836	-1.38158	-1.43976	-1.32409	-1.83973	-3.22897	-2.98953	-1.4578	-0.969484	-0.195512	0.0303604	-2.58344	-5.4467	-3.30021	-1.64817	-2.6194	-3.40213	-2.54609	0.0124263	0.132262	0.0142734	0.00133391	0.00477567	-88558.9	15	1	0.939537	-88558.9
1144	1	0.3173	-3.54052	-1.79767	1.05154	-2.93173	-3.00362	-2.67016	-3.99944	-3.93343	-4.27108	-3.10557	-6.10285	-3.22266	-3.35292	-3.37122	-5.92504	-5.76629	-2.52844	-4.77041	-4.39613	-4.70728	-1.37562	-1.4415	-1.32591	-1.86497	-3.23719	-3.02987	-1.46801	-0.968443	-0.191039	0.0286116	-2.62516	-6.05866	-2.52622	-3.64221	-2.27154	-3.03776	-1.56134	0.0171665	0.115105	0.00923585	0.0018005	0.00829032	-88557.1	15	1	0.912588	-88557.1
1145	1	0.31285	-4.4954	-2.6072	1.49353	-2.91281	-2.91976	-2.59257	-3.91401	-3.98486	-4.20682	-3.23637	-6.56336	-3.43154	-4.03958	-4.17811	-6.71543	-1.67049	-4.56813	-4.04664	-5.15794	-2.40458	-1.39821	-1.43706	-1.31517	-1.82101	-3.18371	-2.96048	-1.47318	-0.896551	-0.22412	0.0387445	-2.5248	-7.95293	-2.69108	-0.197462	-2.30251	-2.52016	-1.73998	0.0109645	0.138888	0.0147103	0.00481156	0.0155523	-88559.5	15	1	0.910641	-88559.5
1146	1	0.312201	-4.75266	-2.25443	1.44687	-2.865	-2.92241	-2.64174	-3.90887	-4.08601	-4.18515	-3.19366	-6.38202	-3.18406	-3.50007	-4.26121	-6.40525	-0.468934	-4.73864	-4.3863	-5.35065	-3.46679	-1.38267	-1.44364	-1.31979	-1.82807	-3.24297	-2.983	-1.48366	-0.996616	-0.20341	0.0174682	-2.48227	-7.29695	-1.39572	-1.97963	-2.50651	-2.40442	-3.36896	0.0151202	0.136942	0.010057	0.00246536	0.0211191	-88560.6	15	1	0.958489	-88560.6
1147	1	0.315922	-3.60068	-1.63923	1.1474	-2.93782	-2.93923	-2.62397	-3.89369	-3.87909	-4.27097	-3.22197	-7.24328	-3.14212	-3.80088	-2.86314	-6.81546	-7.33037	-3.81413	-4.43504	-3.10192	-4.91541	-1.34676	-1.4164	-1.33034	-1.88554	-3.23442	-3.01675	-1.49324	-1.21021	-0.227146	0.0538733	-2.50471	-5.99792	-2.45622	-2.37415	-1.91198	-2.05615	-1.03405	0.0100915	0.104358	0.0152685	0.00418754	0.0152735	-88561.5	15	1	0.938248	-88561.5
1148	1	0.316537	-3.52539	-1.73852	1.25664	-2.96253	-2.9057	-2.59995	-3.88666	-3.8585	-4.20755	-3.23289	-7.25003	-3.08267	-3.73969	-3.03907	-6.99548	-6.32167	-5.30524	-4.13639	-2.81511	-4.52157	-1.36271	-1.41641	-1.31264	-1.87296	-3.23376	-3.05	-1.50453	-1.16477	-0.231797	0.0316684	-2.53069	-5.53587	-2.68478	-2.75268	-2.9574	-2.59961	-1.26619	0.0154904	0.10632	0.0124717	0.00259192	0.0099333	-88564.2	15	1	0.73021	-88564.2
1149	1	0.317011	-4.03399	-2.15213	1.1764	-3.01093	-2.89795	-2.63055	-3.92292	-3.94258	-4.23809	-3.2384	-6.30671	-3.37791	-3.26315	-3.57057	-5.5589	-5.45393	-5.63573	-3.58905	-3.28857	-3.15492	-1.3719	-1.39885	-1.33541	-1.81508	-3.25406	-3.02094	-1.5024	-1.10873	-0.218738	0.0635402	-2.44769	-6.06672	-1.69669	-2.42799	-2.36695	-2.21626	-1.98877	0.00584691	0.132031	0.00843652	0.00323507	0.00573923	-88556.2	31	1	0.94695	-88556.2
1150	1	0.321979	-4.24118	-1.74996	1.34203	-2.88068	-2.8748	-2.65776	-4.07298	-4.03446	-4.28816	-3.26536	-6.22652	-3.25446	-3.87719	-4.32563	-6.75005	-4.2017	-4.42144	-2.7169	-4.27535	-4.03602	-1.34242	-1.40782	-1.32128	-1.85477	-3.25109	-3.02015	-1.5064	-1.15218	-0.206537	-0.00936489	-2.51783	-6.06928	-4.35007	0.691132	-0.975742	-0.820467	-0.95304	0.00295016	0.146711	0.0120968	0.00211848	0.00938331	-88564.6	15	1	0.734434	-88564.6
1151	1	0.314444	-3.578	-1.37168	1.2776	-2.92377	-2.85867	-2.59434	-3.90423	-3.92139	-4.33057	-3.11905	-7.09562	-3.29144	-3.22844	-4.1348	-5.51241	-4.77014	-4.84531	-3.03248	-3.80562	-2.56235	-1.36612	-1.39825	-1.34457	-1.85235	-3.18665	-2.97075	-1.45797	-0.991673	-0.198571	0.0336223	-2.43312	-6.73667	-2.33279	-2.72731	-0.692796	-1.52204	-2.96062	0.00443766	0.141964	0.00702758	0.00860567	0.0157119	-88562.5	15	1	0.941365	-88562.5
1152	1	0.312816	-4.72117	-2.0222	1.38704	-2.92446	-2.89543	-2.60925	-3.97179	-3.99398	-4.32646	-3.20887	-7.57246	-3.23754	-3.15512	-4.94531	-5.46365	-2.72728	-6.05537	-1.65707	-1.38881	-7.8601	-1.36626	-1.42051	-1.31492	-1.84097	-3.17675	-2.99219	-1.48221	-1.08115	-0.221237	-0.0166171	-2.42157	-5.77731	-1.27293	-1.54745	-2.47412	-3.4651	-2.04349	0.0150748	0.130713	0.00903528	0.00147174	0.00965243	-88568.8	15	1	0.950359	-88568.8
1153	1	0.311163	-3.96819	-1.36644	1.51506	-2.9246	-2.90775	-2.64665	-3.88264	-4.10509	-4.27014	-3.29787	-6.74291	-3.20841	-3.34581	-4.75235	-6.87115	-2.46726	-6.10907	-0.950357	-1.29446	-4.92	-1.3656	-1.41371	-1.32451	-1.83069	-3.2585	-3.05492	-1.49033	-0.988398	-0.174027	0.0813692	-2.4869	-5.83932	-3.07657	-0.558038	-4.05525	0.0220529	-4.15582	0.00834879	0.158543	0.0139735	0.0025208	0.0298649	-88572.9	15	1	0.871515	-88572.9
1154	1	0.314496	-4.38576	-1.69452	1.41726	-2.90078	-2.87699	-2.61175	-3.94203	-3.99236	-4.29074	-3.13742	-7.95657	-3.30285	-4.07553	-3.50249	-6.44576	-6.45893	-6.00117	-6.65566	-3.32115	-4.56845	-1.35274	-1.39704	-1.33834	-1.83241	-3.14761	-2.98309	-1.46568	-1.05987	-0.22734	-0.0108593	-2.4583	-7.86879	0.443831	-3.64653	-0.704921	-3.06934	-1.13219	0.0104738	0.10132	0.0145549	0.0023912	0.00608167	-88564.6	15	1	0.87584	-88564.6
1155	1	0.310671	-4.36943	-1.71802	1.24466	-2.91725	-2.84675	-2.62078	-3.99696	-3.98136	-4.27871	-3.15565	-7.54902	-3.20489	-3.74114	-3.24339	-6.80669	-6.40552	-6.50755	-5.52587	-4.23776	-4.02713	-1.32959	-1.3937	-1.3316	-1.82869	-3.21147	-2.99262	-1.47759	-1.05353	-0.237789	0.0433787	-2.43768	-7.94486	0.910002	-3.55689	0.720295	-3.63559	-0.356496	0.0180269	0.108614	0.0142243	0.0034004	0.00548155	-88569.7	15	1	0.862135	-88569.7
[truncated: 345 more rows]
[truncated: 7 more columns]

## Sheet: Table S9
Table S9. Probe Pairs for fluorescent in situ hybridization.
Gene_name	Name	Sequence	Scale	Purification
abd-A-1	B2-abdAA_b130_1A	CCTCGTAAATCCTCATCAAAACAACACCTTAAGAATTGCGGTATG	25nm	STD
abd-A-1	B2-abdAA_b130_2A	CCTCGTAAATCCTCATCAAAAACTGATGCTGTAAGATTTGTGGTG	25nm	STD
[truncated: 310 more rows]

## Sheet: Table S10
Table S10. Injection information of CRISPR experiments for this study.
[truncated: 22 more rows]

[truncated: 10 more sheets: Table S11, Table S12, Table S13, Table S14, Table S15, Table S16, Table S17, Table S18, Table S19, Table S20]
